# Supplementary material for: Sex differences in the genetic regulation of the human plasma proteome
Source: Nat Commun. 2025 May 13;16:4001. doi: 10.1038/s41467-025-59034-4 (PMC12075630; doi:10.1038/s41467-025-59034-4)
Supplement: Supplementary file 3 — Supplementary Dataset 1-6 [file 41467_2025_59034_MOESM3_ESM.xlsx]

## Sheet: S. Data1
Supplementary Data 1 Demographics of the Fenland and UK Biobank samples included in this study.
	Fenland Study		UK Biobank
Characteristic	Females	Males	Females	Males
Participants [N]	4403	3945	25904	22113
Age [years]	48.86(7.33)	48.84(7.39)	56.89(8.04)	57.39(8.21)
Body mass index [kg/m2]	26.47(5.31)	27.32(4.23)	27.06(5.17)	27.86(4.23)
HDL-cholesterol [mmol/L]	1.70(0.41)	1.35(0.33)	1.60(0.40)	1.28(0.32)
LDL-cholesterol [mmol/L]	3.32(0.89)	3.51(0.91)	3.62(0.88)	3.45(0.87)
Alanine transaminase (ALT) levels [U/L]	23.58(12.85)	35.29(18.00)	20.25(12.23)	26.96(15.40)
Smoking status [% ever smoker]	44.22	48.31	41.4	52.2
Alcohol consumption [% daily/ % weekly / % occasional]	13.0/45.6/31.9	21.4/52.0/19.3	16.8/47.4/27.5	26.2/53.2/15.2
Quantitative data are summarized by mean and standard deviation, nominal data by percentage.

## Sheet: S. Data2
Supplementary Data 2. Observational sex-differences in protein abundances. To estimate the effect of sex, a linear regression model was for implemented in R 3.6, including covariates age and test site in the model in each platform in the model. The columns with "_bmi", “_ldl”, “_alt”, “_smoking” or “_alcohol” suffixes represent the results from sensitivity analyses where additional covariates wer…
UniProt	SeqId	OlinkID	Assay	beta.SL	se.SL	pval.SL	beta.HRT_OC.SL	se.HRT_OC.SL	pval.HRT_OC.SL	beta.covars.SL	se.covars.SL	pval.covars.SL	beta.bmi.SL	se.bmi.SL	pval.bmi.SL	beta.ldl.SL	se.ldl.SL	pval.ldl.SL	beta.alt.SL	se.alt.SL	pval.alt.SL	beta.alcohol.SL	se.alcohol.SL	pval.alcohol.SL	beta.smoking.SL	se.smoking.SL	pval.smoking.SL	beta.OL	se.OL	pval.OL	beta.HRT_OC.OL	se.HRT_OC.OL	pval.HRT_OC.OL	beta.covars.OL	se.covars.OL	pval.covars.OL	beta.bmi.OL	se.bmi.OL	pval.bmi.OL	beta.ldl.OL	se.ldl.OL	pval.ldl.OL	beta.alt.OL	se.alt.OL	pval.alt.OL	beta.alcohol.OL	se.alcohol.OL	pval.alcohol.OL	beta.smoking.OL
P43320	SeqId_10000_28	invn_OID31081	CRBB2	0.180926	0.0213089	2.06e-17	0.185501	0.0219582	2.97e-17	0.183745	0.0245271	6.81e-14	0.180285	0.0215486	5.94e-17	0.178678	0.0215541	1.13e-16	0.186037	0.023741	4.65e-15	0.177174	0.021818	4.64e-16	0.183542	0.0214392	1.12e-17	-0.1619	0.00982391	8.05317121545014e-61	-0.166747	0.0177985	7.35e-21	-0.151201	0.0109424	1.99e-43	-0.139725	0.00987019	1.71e-45	-0.158349	0.0101134	2.96e-55	-0.160364	0.0106313	2.06e-51	-0.171304	0.0100058	1.78505976139447e-65	-0.160622
P04049	SeqId_10001_7	NA	c-Raf	-0.0285527	0.0203046	0.16	-0.0220091	0.0209268	0.293	0.02461	0.0234217	0.293	-0.0163158	0.020508	0.426	-0.0357209	0.0205126	0.0816	0.013369	0.0225831	0.554	-0.023457	0.0208704	0.261	-0.024077	0.0204519	0.239	NA	NA	NA	NA	NA	NA	NA	NA	NA	NA	NA	NA	NA	NA	NA	NA	NA	NA	NA	NA	NA	NA
P51814	SeqId_10003_15	NA	ZNF41	0.0186531	0.021632	0.389	0.0354058	0.0222763	0.112	0.0417036	0.0248563	0.0934	0.00615111	0.0218567	0.778	0.0142656	0.0218849	0.514	0.0582005	0.0240722	0.0156	0.0060242	0.0221744	0.786	0.0205619	0.0217516	0.345	NA	NA	NA	NA	NA	NA	NA	NA	NA	NA	NA	NA	NA	NA	NA	NA	NA	NA	NA	NA	NA	NA
P19419	SeqId_10006_25	NA	ELK1	0.202378	0.0209551	4.56e-22	0.192805	0.0215952	4.33e-19	0.257175	0.0242435	2.73e-26	0.207303	0.0211869	1.31e-22	0.204858	0.0212072	4.46e-22	0.239388	0.0233269	1.04e-24	0.212378	0.0215347	6.07e-23	0.206105	0.0211176	1.67e-22	NA	NA	NA	NA	NA	NA	NA	NA	NA	NA	NA	NA	NA	NA	NA	NA	NA	NA	NA	NA	NA	NA
P43080	SeqId_10008_43	NA	GUC1A	-0.265768	0.0211447	3.13e-36	-0.269762	0.0217856	3.25e-35	-0.210248	0.0242901	4.90e-18	-0.239261	0.0212901	2.65e-29	-0.251579	0.0213661	5.27e-32	-0.206366	0.0234987	1.61e-18	-0.278354	0.0217275	1.42e-37	-0.267249	0.0212668	3.23e-36	NA	NA	NA	NA	NA	NA	NA	NA	NA	NA	NA	NA	NA	NA	NA	NA	NA	NA	NA	NA	NA	NA
Q01968	SeqId_10011_65	NA	OCRL	0.024292	0.0210026	0.247	0.0363162	0.0216074	0.0928	-0.0507303	0.0241485	0.0357	0.0114127	0.0212155	0.591	0.00361238	0.0211352	0.864	-0.016559	0.023346	0.478	0.0141584	0.0215935	0.512	0.0218648	0.0211236	0.301	NA	NA	NA	NA	NA	NA	NA	NA	NA	NA	NA	NA	NA	NA	NA	NA	NA	NA	NA	NA	NA	NA
O95238	SeqId_10012_5	NA	SPDEF	0.161926	0.0218339	1.20e-13	0.167792	0.0224959	8.73e-14	0.0455335	0.0247389	0.0657	0.108177	0.0217082	6.25e-7	0.130077	0.0219367	3.04e-9	0.0731698	0.0242211	0.00252	0.168085	0.0224856	7.71e-14	0.156351	0.0219752	1.12e-12	NA	NA	NA	NA	NA	NA	NA	NA	NA	NA	NA	NA	NA	NA	NA	NA	NA	NA	NA	NA	NA	NA
O43623	SeqId_10014_31	NA	SLUG	0.433705	0.0214097	3.06e-91	0.433253	0.0220579	6.82e-86	0.177527	0.0239086	1.13e-13	0.395212	0.02145	8.31e-76	0.421725	0.0216635	2.09e-84	0.185809	0.0230383	7.31e-16	0.431414	0.0219845	9.74e-86	0.435846	0.0215812	1.07e-90	NA	NA	NA	NA	NA	NA	NA	NA	NA	NA	NA	NA	NA	NA	NA	NA	NA	NA	NA	NA	NA	NA
Q13303	SeqId_10015_119	NA	KCAB2	0.348782	0.0195597	4.01e-71	0.348284	0.0201573	6.86e-67	0.395108	0.022611	2.25e-68	0.353353	0.0197772	2.14e-71	0.344558	0.0198012	8.12e-68	0.386043	0.0217672	2.25e-70	0.353149	0.0201011	4.28e-69	0.352151	0.0196893	1.53e-71	NA	NA	NA	NA	NA	NA	NA	NA	NA	NA	NA	NA	NA	NA	NA	NA	NA	NA	NA	NA	NA	NA
Q9Y253	SeqId_10022_207	NA	POLH	-0.190198	0.0212069	3.00e-19	-0.196803	0.0218525	2.14e-19	-0.176153	0.0244777	6.18e-13	-0.179639	0.0214339	5.24e-17	-0.180721	0.0214119	3.17e-17	-0.176137	0.0236037	8.51e-14	-0.195857	0.0217962	2.57e-19	-0.1888	0.021361	9.70e-19	NA	NA	NA	NA	NA	NA	NA	NA	NA	NA	NA	NA	NA	NA	NA	NA	NA	NA	NA	NA	NA	NA
P11473	SeqId_10023_32	NA	VDR	0.0409197	0.0217997	0.0605	0.0423773	0.0224507	0.0591	-0.00394106	0.0250603	0.875	0.0125269	0.0219309	0.568	0.0213102	0.0220206	0.333	0.0142642	0.024278	0.557	0.0457317	0.0223807	0.041	0.0352221	0.0219423	0.108	NA	NA	NA	NA	NA	NA	NA	NA	NA	NA	NA	NA	NA	NA	NA	NA	NA	NA	NA	NA	NA	NA
Q86XE5	SeqId_10024_44	NA	HOGA1	0.272925	0.0215022	6.48e-37	0.280916	0.0221508	7.44e-37	0.189927	0.0246807	1.41e-14	0.237323	0.0215768	3.86e-28	0.255388	0.0217398	7.27e-32	0.19432	0.0238701	3.93e-16	0.280766	0.0221105	6.04e-37	0.271032	0.0216502	5.90e-36	NA	NA	NA	NA	NA	NA	NA	NA	NA	NA	NA	NA	NA	NA	NA	NA	NA	NA	NA	NA	NA	NA
Q9UIF7	SeqId_10030_8	NA	MutY homolog	-0.0312226	0.0218791	0.154	-0.0406594	0.0225452	0.0713	0.0321834	0.0251247	0.2	-0.00302279	0.0220241	0.891	-0.0093706	0.0220581	0.671	0.0069624	0.0243448	0.775	-0.030412	0.0224892	0.176	-0.0266704	0.0220311	0.226	NA	NA	NA	NA	NA	NA	NA	NA	NA	NA	NA	NA	NA	NA	NA	NA	NA	NA	NA	NA	NA	NA
Q13115	SeqId_10035_6	NA	DUS4	-0.0603026	0.0216572	0.00536	-0.0525858	0.0223142	0.0184	-0.103397	0.0249481	3.41e-5	-0.0674502	0.0218877	0.00206	-0.0717485	0.0218547	0.00103	-0.0875279	0.0240968	0.000281	-0.0623161	0.0222532	0.00511	-0.0650137	0.0217962	0.00286	NA	NA	NA	NA	NA	NA	NA	NA	NA	NA	NA	NA	NA	NA	NA	NA	NA	NA	NA	NA	NA	NA
Q9H4I2	SeqId_10036_201	NA	ZHX3	0.446626	0.021108	2.28e-99	0.447498	0.0217457	4.26e-94	0.355604	0.0227142	3.04e-55	0.353981	0.0201652	5.54e-69	0.403466	0.0209672	1.62e-82	0.377676	0.0234388	2.06e-58	0.468631	0.0216916	1.64e-103	0.439909	0.0211699	6.58e-96	NA	NA	NA	NA	NA	NA	NA	NA	NA	NA	NA	NA	NA	NA	NA	NA	NA	NA	NA	NA	NA	NA
Q96PQ1	SeqId_10037_98	NA	SIG12	0.115814	0.0218991	1.23e-7	0.108579	0.022563	1.49e-6	0.0799032	0.025266	0.00156	0.099981	0.0220947	6.04e-6	0.115122	0.0221473	2.01e-7	0.0748686	0.0243569	0.00211	0.12094	0.0225234	7.89e-8	0.11685	0.0220367	1.14e-7	NA	NA	NA	NA	NA	NA	NA	NA	NA	NA	NA	NA	NA	NA	NA	NA	NA	NA	NA	NA	NA	NA
Q9H3D4	SeqId_10040_63	NA	P73L	0.0537907	0.0214931	0.0123	0.058663	0.0221496	0.00809	0.137782	0.0245792	2.08e-8	0.0759402	0.0216729	0.000458	0.0727528	0.0216599	0.000783	0.114068	0.0238966	1.81e-6	0.0547364	0.0220415	0.013	0.063975	0.0215937	0.00305	NA	NA	NA	NA	NA	NA	NA	NA	NA	NA	NA	NA	NA	NA	NA	NA	NA	NA	NA	NA	NA	NA
P41235	SeqId_10041_3	NA	HNF4A	0.194846	0.0210489	2.11e-20	0.189746	0.0216799	2.09e-18	0.216444	0.0236416	5.43e-20	0.141076	0.0209067	1.50e-11	0.187906	0.0212899	1.08e-18	0.232909	0.0234259	2.72e-23	0.203843	0.0216034	3.88e-21	0.186279	0.0210498	8.80e-19	NA	NA	NA	NA	NA	NA	NA	NA	NA	NA	NA	NA	NA	NA	NA	NA	NA	NA	NA	NA	NA	NA
Q96BR1	SeqId_10042_8	NA	SGK3	0.0587619	0.0200374	0.00336	0.0644899	0.0206522	0.00179	0.135437	0.0230841	4.43e-9	0.0704758	0.0202437	0.000499	0.0574695	0.0202681	0.00458	0.112983	0.0222714	3.92e-7	0.0684828	0.0205726	0.000872	0.0678078	0.0201737	0.000776	NA	NA	NA	NA	NA	NA	NA	NA	NA	NA	NA	NA	NA	NA	NA	NA	NA	NA	NA	NA	NA	NA
O60885	SeqId_10043_31	NA	BRD4	0.201961	0.0196679	9.77e-25	0.201766	0.020269	2.41e-23	0.288716	0.0226196	2.61e-37	0.219085	0.0198483	2.51e-28	0.216484	0.0198655	1.18e-27	0.260429	0.0218584	9.96e-33	0.208131	0.0201963	6.66e-25	0.210897	0.0197954	1.67e-26	NA	NA	NA	NA	NA	NA	NA	NA	NA	NA	NA	NA	NA	NA	NA	NA	NA	NA	NA	NA	NA	NA
Q9GZT5	SeqId_10044_12	NA	WN10A	0.11276	0.0217951	2.30e-7	0.119828	0.0224408	9.31e-8	0.0511415	0.025078	0.0414	0.0789493	0.0218872	0.00031	0.101104	0.022046	4.52e-6	0.0590336	0.0242451	0.0149	0.122043	0.0224049	5.12e-8	0.10805	0.0219495	8.54e-7	NA	NA	NA	NA	NA	NA	NA	NA	NA	NA	NA	NA	NA	NA	NA	NA	NA	NA	NA	NA	NA	NA
Q13618	SeqId_10045_47	NA	CUL3	0.149805	0.0201539	1.06e-13	0.152009	0.0207676	2.49e-13	0.222122	0.0230953	6.74e-22	0.184551	0.0202066	6.65e-20	0.154928	0.0204015	3.10e-14	0.217059	0.0223936	3.23e-22	0.140588	0.0207121	1.14e-11	0.153242	0.020259	3.91e-14	NA	NA	NA	NA	NA	NA	NA	NA	NA	NA	NA	NA	NA	NA	NA	NA	NA	NA	NA	NA	NA	NA
Q13490	SeqId_10046_55	invn_OID21217	cIAP-1	0.0425183	0.0212938	0.0459	0.0432223	0.0219423	0.0489	0.104624	0.0243799	1.78e-5	0.0564948	0.0215097	0.00863	0.0620326	0.0213248	0.00363	0.0848173	0.0237032	0.000346	0.0459538	0.0219256	0.0361	0.0466427	0.0214181	0.0294	0.023261	0.00929742	0.0123571	-0.000487362	0.0168447	0.977	0.0246497	0.0103463	0.0172	0.010962	0.00937529	0.242	0.0368176	0.00952384	0.000111	-0.0010537	0.0100416	0.916	0.0318936	0.00946496	0.000753268	0.0250878
P19878	SeqId_10047_12	invn_OID20567	NCF-2	0.175069	0.0212656	1.83e-16	0.180908	0.0219117	1.50e-16	0.178597	0.0245439	3.42e-13	0.165869	0.0214972	1.20e-14	0.16772	0.0215011	6.16e-15	0.180099	0.02368	2.84e-14	0.178091	0.0218577	3.71e-16	0.175795	0.0213903	2.06e-16	0.177924	0.00896509	2.71690842670685e-87	0.162434	0.0162879	2.01e-23	0.144133	0.00992705	9.15e-48	0.152225	0.00899682	3.21e-64	0.183897	0.00921281	1.20e-88	0.145348	0.00967519	5.21e-51	0.194438	0.00912251	2.52678546837074e-100	0.167663
Q13951	SeqId_10048_7	NA	PEBB	0.0362035	0.0215544	0.093	0.0296491	0.0222078	0.182	0.0737811	0.024749	0.00287	0.0587458	0.0217248	0.00685	0.0416936	0.0217494	0.0552	0.0817552	0.0239707	0.000648	0.0192468	0.0221078	0.384	0.0417469	0.0217078	0.0545	NA	NA	NA	NA	NA	NA	NA	NA	NA	NA	NA	NA	NA	NA	NA	NA	NA	NA	NA	NA	NA	NA
P54274	SeqId_10049_112	invn_OID30480	TERF1	0.135775	0.0215604	3.03e-10	0.130041	0.0222147	4.80e-9	0.17085	0.0249271	7.18e-12	0.146509	0.0217835	1.75e-11	0.147087	0.0218064	1.53e-11	0.173033	0.0239988	5.59e-13	0.121111	0.0221563	4.60e-8	0.137229	0.0217211	2.65e-10	-0.0152732	0.0101445	0.132188	-0.0162137	0.0183597	0.377	-0.00800501	0.0113657	0.481	-0.00899885	0.0102335	0.379	-0.0198791	0.0104591	0.0573	-0.00514743	0.0109837	0.639	-0.0179549	0.010338	0.082434	-0.0123754
Q13418	SeqId_10053_5	NA	ILK1	-0.0987746	0.0210818	2.80e-6	-0.0927749	0.0217293	1.96e-5	0.0018964	0.0241419	0.937	-0.0667534	0.0211787	0.00162	-0.0834921	0.0213128	8.95e-5	-0.00504411	0.0233702	0.829	-0.110827	0.0216449	3.05e-7	-0.0935258	0.0212156	1.04e-5	NA	NA	NA	NA	NA	NA	NA	NA	NA	NA	NA	NA	NA	NA	NA	NA	NA	NA	NA	NA	NA	NA
Q9H2C0	SeqId_10054_3	NA	GAN	0.0871408	0.0216504	5.70e-5	0.10483	0.0223032	2.60e-6	0.107009	0.0249852	1.84e-5	0.0867064	0.0218945	7.49e-5	0.0946596	0.0219203	1.57e-5	0.102983	0.0241222	1.96e-5	0.083299	0.0221957	0.000175	0.0905834	0.0217923	3.23e-5	NA	NA	NA	NA	NA	NA	NA	NA	NA	NA	NA	NA	NA	NA	NA	NA	NA	NA	NA	NA	NA	NA
Q08050	SeqId_10056_5	NA	FOXM1	0.0672191	0.0201372	0.000844	0.068097	0.0207503	0.00103	0.127112	0.023063	3.56e-8	0.0889835	0.0202897	1.16e-5	0.0671725	0.0203757	0.000978	0.12667	0.0223755	1.50e-8	0.0667424	0.0206722	0.00124	0.0674525	0.0201722	0.000826	NA	NA	NA	NA	NA	NA	NA	NA	NA	NA	NA	NA	NA	NA	NA	NA	NA	NA	NA	NA	NA	NA
P54725	SeqId_10058_1	NA	RD23A	0.166406	0.020711	9.38e-16	0.166434	0.0213474	6.37e-15	0.15145	0.023895	2.33e-10	0.165207	0.0209462	3.09e-15	0.155726	0.0209329	1.01e-13	0.152207	0.0230732	4.20e-11	0.163314	0.0212647	1.59e-14	0.170739	0.020838	2.53e-16	NA	NA	NA	NA	NA	NA	NA	NA	NA	NA	NA	NA	NA	NA	NA	NA	NA	NA	NA	NA	NA	NA
Q9NW38	SeqId_10063_10	NA	FANCL	0.0519491	0.0209706	0.0132	0.0503345	0.0216105	0.0199	0.0711121	0.0242121	0.00331	0.0478455	0.0211997	0.024	0.0490792	0.0212058	0.0206	0.0652843	0.0233538	0.00518	0.0553387	0.021552	0.0102	0.055987	0.0210944	0.00795	NA	NA	NA	NA	NA	NA	NA	NA	NA	NA	NA	NA	NA	NA	NA	NA	NA	NA	NA	NA	NA	NA
O75884	SeqId_10064_12	NA	RBBP9	0.180939	0.0204432	8.69e-19	0.197273	0.0210543	7.27e-21	0.213653	0.0233363	5.42e-20	0.153019	0.0205674	1.01e-13	0.161262	0.0206196	5.25e-15	0.219167	0.0227498	5.76e-22	0.184624	0.0209853	1.40e-18	0.184623	0.0205597	2.71e-19	NA	NA	NA	NA	NA	NA	NA	NA	NA	NA	NA	NA	NA	NA	NA	NA	NA	NA	NA	NA	NA	NA
P16885	SeqId_10070_22	NA	PLCG2	0.300315	0.0204781	1.08e-48	0.302203	0.0211029	1.63e-46	0.344192	0.0236683	6.53e-48	0.304917	0.0207078	4.47e-49	0.297797	0.0207345	8.91e-47	0.336427	0.0228022	2.89e-49	0.300796	0.021034	2.17e-46	0.306138	0.0206091	6.50e-50	NA	NA	NA	NA	NA	NA	NA	NA	NA	NA	NA	NA	NA	NA	NA	NA	NA	NA	NA	NA	NA	NA
Q9NUW8	SeqId_10073_22	invn_OID31403	TYDP1	0.179861	0.0204155	1.25e-18	0.185739	0.021041	1.07e-18	0.213244	0.0235881	1.56e-19	0.188874	0.0206381	5.60e-20	0.181418	0.0206522	1.57e-18	0.201605	0.022738	7.55e-19	0.177067	0.0209765	3.14e-17	0.186957	0.020555	9.42e-20	0.136253	0.00993451	1.02933264420285e-42	0.109937	0.0180216	1.06e-9	0.0554643	0.0109388	3.97e-7	0.0975714	0.00991251	7.33e-23	0.143323	0.0102325	1.42e-44	0.0371606	0.010652	0.000486	0.162284	0.0100999	6.50170221870494e-58	0.136752
P25440	SeqId_10074_128	invn_OID30826	BRD2	0.100685	0.0216514	3.31e-6	0.104057	0.022314	3.11e-6	0.0952799	0.0249745	0.000136	0.0872502	0.0218711	6.63e-5	0.0939363	0.0219044	1.80e-5	0.0912792	0.0241206	0.000154	0.104485	0.0222167	2.56e-6	0.102639	0.0217947	2.48e-6	-0.00520376	0.0101597	0.608518	0.00627082	0.0183919	0.733	0.00656052	0.0113506	0.563	-0.00271869	0.0102541	0.791	-0.0076489	0.0104367	0.464	-0.00334059	0.0109615	0.761	0.00222873	0.0103536	0.829564	0.000381149
Q9BR61	SeqId_10075_75	NA	ACBD6	0.115207	0.0201147	1.02e-8	0.114464	0.0207265	3.34e-8	0.156836	0.0232238	1.45e-11	0.113421	0.0203414	2.46e-8	0.111192	0.0203498	4.65e-8	0.139933	0.0223934	4.13e-10	0.12193	0.0206493	3.53e-9	0.122997	0.0202478	1.24e-9	NA	NA	NA	NA	NA	NA	NA	NA	NA	NA	NA	NA	NA	NA	NA	NA	NA	NA	NA	NA	NA	NA
O00189	SeqId_10076_1	NA	AP4M1	0.0761282	0.020368	0.000186	0.0788264	0.0209961	0.000174	0.11517	0.0234519	9.07e-7	0.0790937	0.0205897	0.000122	0.0653521	0.0205656	0.00148	0.108012	0.0226712	1.90e-6	0.086039	0.0208913	3.81e-5	0.0771893	0.0205126	0.000168	NA	NA	NA	NA	NA	NA	NA	NA	NA	NA	NA	NA	NA	NA	NA	NA	NA	NA	NA	NA	NA	NA
O95817	SeqId_10078_5	invn_OID20972	BAG3	0.0858994	0.0218141	8.22e-5	0.0832607	0.0224701	0.000211	0.0783505	0.0251841	0.00186	0.0742378	0.022031	0.000753	0.0849394	0.0220631	0.000118	0.0838226	0.0243028	0.000562	0.088499	0.0223922	7.74e-5	0.0836976	0.0219612	0.000138	0.195915	0.00921935	9.76456670153012e-100	0.131089	0.0167225	4.54e-15	0.13063	0.00992029	1.34e-39	0.13757	0.00902564	1.86e-52	0.212664	0.00944499	2.89e-112	0.091948	0.00987167	1.23e-20	0.226165	0.0093594	3.27200526085239e-128	0.200027
Q14232	SeqId_10080_9	NA	EI2BA	0.168595	0.0206592	3.33e-16	0.16952	0.0212899	1.69e-15	0.171154	0.0238529	7.21e-13	0.153941	0.0208561	1.57e-13	0.16225	0.0208965	8.20e-15	0.174415	0.0230147	3.50e-14	0.165817	0.0212203	5.54e-15	0.170786	0.0208121	2.28e-16	NA	NA	NA	NA	NA	NA	NA	NA	NA	NA	NA	NA	NA	NA	NA	NA	NA	NA	NA	NA	NA	NA
Q9UPW6	SeqId_10081_17	NA	SATB2	-0.070523	0.021678	0.00114	-0.072213	0.0223339	0.00122	-0.149243	0.0248407	1.88e-9	-0.101953	0.021783	2.86e-6	-0.096043	0.021826	1.08e-5	-0.12243	0.0241133	3.83e-7	-0.0663927	0.022303	0.00291	-0.0792538	0.021802	0.000278	NA	NA	NA	NA	NA	NA	NA	NA	NA	NA	NA	NA	NA	NA	NA	NA	NA	NA	NA	NA	NA	NA
P07196	SeqId_10082_251	invn_OID20871	NFL	0.0575348	0.0217893	0.00828	0.0412581	0.0224436	0.066	-0.0704854	0.0243852	0.00385	0.035604	0.0219704	0.105	-0.000798581	0.0214214	0.97	-0.0449631	0.0241406	0.0625	0.0632426	0.0223762	0.00471	0.0567221	0.0219257	0.00968	0.0350754	0.00805564	1.33877105206455e-05	-0.00955479	0.0146382	0.514	0.0857726	0.00886735	3.93e-22	0.0637412	0.0080243	1.97e-15	0.0324514	0.008283	8.93e-5	0.0623892	0.00869357	7.15e-13	0.0453636	0.00819588	3.13060241733227e-08	0.0386331
P49675	SeqId_10085_25	NA	STAR	0.22892	0.0215133	1.92e-26	0.234607	0.0221623	3.47e-26	0.209572	0.0245766	1.50e-17	0.204373	0.0216701	4.06e-21	0.199998	0.0216415	2.43e-20	0.219892	0.0239666	4.52e-20	0.232024	0.022071	7.56e-26	0.232892	0.0216201	4.67e-27	NA	NA	NA	NA	NA	NA	NA	NA	NA	NA	NA	NA	NA	NA	NA	NA	NA	NA	NA	NA	NA	NA
P35520	SeqId_10086_39	invn_OID30200	CBS	0.0605636	0.0218642	0.00561	0.064534	0.0225363	0.00419	0.0645523	0.02531	0.0108	0.0577289	0.0221079	0.00902	0.0562757	0.0221395	0.011	0.0646259	0.0243556	0.00797	0.0563179	0.0224717	0.0122	0.063483	0.0220158	0.00393	0.317205	0.0099784	5.47585295866466e-219	0.303859	0.018072	1.93e-63	-0.0606165	0.0094	1.13e-10	0.273982	0.00990682	2.37e-168	0.313838	0.0102605	1.82e-205	-0.046567	0.00910532	3.15e-7	0.322324	0.0101628	5.30684998127716e-218	0.313551
P02489	SeqId_10087_10	NA	Alpha crystallin A chain	-0.0591254	0.0217524	0.00657	-0.0504802	0.0223992	0.0242	0.0049319	0.0250581	0.844	-0.0366678	0.0219285	0.0945	-0.0506589	0.0219767	0.0212	0.0106618	0.024155	0.659	-0.0736322	0.0223941	0.00101	-0.0583449	0.0218902	0.00769	NA	NA	NA	NA	NA	NA	NA	NA	NA	NA	NA	NA	NA	NA	NA	NA	NA	NA	NA	NA	NA	NA
P07741	SeqId_10088_37	invn_OID20927	APT	0.0335009	0.0198849	0.092	0.036755	0.0204938	0.0729	0.0830547	0.0229743	0.0003	0.0420797	0.0200967	0.0363	0.027474	0.0201132	0.172	0.073976	0.0221326	0.000831	0.0356508	0.0204533	0.0813	0.0393178	0.0200148	0.0495	0.180542	0.00909654	2.67467119493463e-87	0.164893	0.0165039	1.67e-23	0.181331	0.0101707	4.22e-71	0.168119	0.00917483	5.33e-75	0.183067	0.00936108	3.66e-85	0.172959	0.00984307	4.06e-69	0.189302	0.00925932	1.71992200684175e-92	0.178966
O95671	SeqId_10089_7	NA	ASML	0.116092	0.0206355	1.85e-8	0.111722	0.0212616	1.48e-7	0.201265	0.0237564	2.41e-17	0.137438	0.020805	3.95e-11	0.121965	0.0208769	5.15e-9	0.183779	0.0229243	1.09e-15	0.118676	0.0212261	2.26e-8	0.121467	0.0207369	4.70e-9	NA	NA	NA	NA	NA	NA	NA	NA	NA	NA	NA	NA	NA	NA	NA	NA	NA	NA	NA	NA	NA	NA
Q9UNE7	SeqId_10336_3	NA	CHIP	0.201705	0.0200464	8.14e-24	0.197117	0.02065	1.35e-21	0.241868	0.0230765	1.05e-25	0.210323	0.020258	2.99e-25	0.209563	0.0202837	5.07e-25	0.23299	0.0223186	1.64e-25	0.19574	0.0205419	1.59e-21	0.207857	0.0201441	5.81e-25	NA	NA	NA	NA	NA	NA	NA	NA	NA	NA	NA	NA	NA	NA	NA	NA	NA	NA	NA	NA	NA	NA
P09104	SeqId_10339_48	invn_OID21046	NSE	0.0911671	0.0217879	2.86e-5	0.0908556	0.0224608	5.23e-5	0.0811084	0.0250726	0.00122	0.0958408	0.0220195	1.35e-5	0.0918123	0.0220504	3.13e-5	0.110149	0.0242682	5.66e-6	0.0624891	0.0222929	0.00506	0.0879256	0.0219154	6.02e-5	0.0500494	0.00909087	3.70105511157007e-08	0.0351354	0.0165099	0.0333	0.0294936	0.0101371	0.00362	0.0379037	0.00916649	3.55e-5	0.0622547	0.00934055	2.65e-11	0.0218143	0.00983916	0.0266	0.0438667	0.00925369	2.1386226190492e-06	0.0502818
Q8N2W9	SeqId_10342_55	NA	PIAS4	0.134911	0.0217854	5.91e-10	0.130959	0.022434	5.30e-9	0.118332	0.0250896	2.40e-6	0.114343	0.0219665	1.94e-7	0.129161	0.0220459	4.66e-9	0.11405	0.0242699	2.61e-6	0.148652	0.0223287	2.79e-11	0.133869	0.021918	1.01e-9	NA	NA	NA	NA	NA	NA	NA	NA	NA	NA	NA	NA	NA	NA	NA	NA	NA	NA	NA	NA	NA	NA
Q13651	SeqId_10344_334	invn_OID20420	IL-10 Ra	-0.0711237	0.0212036	0.000796	-0.070688	0.0218397	0.00121	-0.204628	0.0238345	9.05e-18	-0.123151	0.0210838	5.19e-9	-0.112338	0.0211526	1.09e-7	-0.165351	0.0235036	1.99e-12	-0.071398	0.0218141	0.00106	-0.0784121	0.0213161	0.000235	-0.0200925	0.00934605	0.0315734	-0.0518575	0.0169698	0.00224	-0.0347664	0.0104262	0.000854	-0.0340945	0.0094172	0.000294	-0.0161011	0.00961351	0.094	-0.0457465	0.0100996	5.91e-6	-0.00423001	0.0095097	0.656459	-0.0194098
P40763	SeqId_10346_5	NA	STAT3	-0.0369876	0.0201385	0.0663	-0.034995	0.0207563	0.0918	0.0218348	0.0231908	0.346	-0.0206534	0.0203188	0.309	-0.0335516	0.0203666	0.0995	0.0145568	0.0223934	0.516	-0.0380665	0.0206663	0.0655	-0.0336633	0.0202769	0.0969	NA	NA	NA	NA	NA	NA	NA	NA	NA	NA	NA	NA	NA	NA	NA	NA	NA	NA	NA	NA	NA	NA
P05412	SeqId_10356_21	invn_OID20424	c-Jun	0.0824581	0.02184	0.00016	0.0873464	0.0224925	0.000103	-0.0102315	0.0247386	0.679	0.0350675	0.021791	0.108	0.0469214	0.021863	0.0319	0.0140054	0.0242632	0.564	0.0894568	0.0224598	6.81e-5	0.0783447	0.0219732	0.000363	0.0618252	0.00932909	3.45999726281076e-11	0.030629	0.0169384	0.0706	0.028716	0.0103773	0.00565	0.038934	0.00937819	3.30e-5	0.0578593	0.00960027	1.67e-9	0.0183558	0.0100747	0.0685	0.0843825	0.00948186	5.81668546708321e-19	0.0635847
P00973	SeqId_10361_25	NA	OAS1	0.229283	0.0204975	4.78e-29	0.23035	0.0211249	1.10e-27	0.277848	0.0235851	4.91e-32	0.242452	0.020707	1.15e-31	0.247987	0.0206841	4.04e-33	0.260374	0.0228151	3.63e-30	0.225047	0.0210685	1.24e-26	0.236844	0.0205995	1.36e-30	NA	NA	NA	NA	NA	NA	NA	NA	NA	NA	NA	NA	NA	NA	NA	NA	NA	NA	NA	NA	NA	NA
P01106	SeqId_10362_35	NA	c-Myc	-0.00963681	0.0210462	0.647	-0.00530975	0.0216908	0.807	-0.000834016	0.0242491	0.973	-0.0119818	0.0212826	0.573	-0.0126989	0.0212625	0.55	-0.0118692	0.0234455	0.613	-0.00366755	0.0215849	0.865	-0.00692083	0.0211865	0.744	NA	NA	NA	NA	NA	NA	NA	NA	NA	NA	NA	NA	NA	NA	NA	NA	NA	NA	NA	NA	NA	NA
P84022	SeqId_10363_13	invn_OID31418	SMAD3	0.138529	0.0202174	7.28e-12	0.137829	0.0208376	3.73e-11	0.187467	0.0233714	1.05e-15	0.149998	0.0204253	2.08e-13	0.136946	0.0204495	2.13e-11	0.17797	0.0225051	2.62e-15	0.140391	0.0207872	1.44e-11	0.142995	0.0203698	2.22e-12	0.0256321	0.00992356	0.00979931	0.0014612	0.0180022	0.935	0.0479231	0.0110499	1.44e-5	0.0194071	0.0100129	0.0526	0.0401635	0.0101671	7.80e-5	0.0190333	0.0107242	0.0759	0.0325979	0.0101069	0.00125933	0.0288855
Q15796	SeqId_10364_6	invn_OID31353	SMAD2	0.0992873	0.0201166	7.99e-7	0.0953763	0.020733	4.22e-6	0.157856	0.0232011	1.02e-11	0.10808	0.0203287	1.06e-7	0.090129	0.0203333	9.31e-6	0.146309	0.0223821	6.28e-11	0.109329	0.0206582	1.21e-7	0.103137	0.0202688	3.61e-7	0.115309	0.0098671	1.68575599820218e-31	0.0952579	0.0178947	1.02e-7	0.0977211	0.0109096	3.33e-19	0.0964294	0.00992878	2.68e-22	0.140143	0.0100673	4.75e-44	0.0709688	0.0106595	2.78e-11	0.120312	0.0100502	5.72819900674303e-33	0.111853
P29460	SeqId_10365_132	invn_OID20666	IL-23	-0.405043	0.0211258	6.24e-82	-0.411421	0.0217686	1.15e-79	-0.421807	0.0235386	8.26e-72	-0.428076	0.021289	6.30e-90	-0.390955	0.0213118	3.65e-75	-0.476373	0.0234658	1.27e-91	-0.379272	0.0215925	4.57e-69	-0.391983	0.0207407	1.16e-79	-0.32457	0.00902459	1.71759224320907e-279	-0.388033	0.0163931	7.27e-124	-0.363776	0.00957738	1.11e-315	-0.374636	0.0089032	6.17e-387	-0.332046	0.00928561	4.76e-280	-0.415614	0.0096817	1.29e-402	-0.275399	0.00910507	4.54233110901114e-199	-0.301495
Q9NPF7	SeqId_10365_132	NA	IL-23	-0.405043	0.0211258	6.24e-82	-0.411421	0.0217686	1.15e-79	-0.421807	0.0235386	8.26e-72	-0.428076	0.021289	6.30e-90	-0.390955	0.0213118	3.65e-75	-0.476373	0.0234658	1.27e-91	-0.379272	0.0215925	4.57e-69	-0.391983	0.0207407	1.16e-79	NA	NA	NA	NA	NA	NA	NA	NA	NA	NA	NA	NA	NA	NA	NA	NA	NA	NA	NA	NA	NA	NA
P16234	SeqId_10366_11	invn_OID20133	PDGFRA	-0.290172	0.0213719	5.46e-42	-0.302853	0.0220088	4.40e-43	-0.210501	0.0241178	2.59e-18	-0.236661	0.0212157	6.77e-29	-0.264176	0.0214744	8.85e-35	-0.223908	0.0237484	4.17e-21	-0.29848	0.0219477	4.03e-42	-0.28615	0.0214799	1.73e-40	0.0247492	0.00906738	0.00634592	0.0223663	0.01644	0.174	0.000262469	0.0100694	0.979	0.0286694	0.00914662	0.00172	0.0137018	0.0093141	0.141	-0.0141293	0.00979253	0.149	0.0499987	0.00921186	5.73853563989433e-08	0.026592
P29459	SeqId_10367_62	NA	IL-12	-0.143159	0.0217914	5.05e-11	-0.138589	0.0224581	6.79e-10	-0.117744	0.0251551	2.86e-6	-0.135418	0.0220306	7.91e-10	-0.137369	0.0220364	4.55e-10	-0.119898	0.0242557	7.69e-7	-0.148207	0.0223877	3.59e-11	-0.141795	0.0219307	1.01e-10	NA	NA	NA	NA	NA	NA	NA	NA	NA	NA	NA	NA	NA	NA	NA	NA	NA	NA	NA	NA	NA	NA
P29460	SeqId_10367_62	invn_OID20666	IL-12	-0.143159	0.0217914	5.05e-11	-0.138589	0.0224581	6.79e-10	-0.117744	0.0251551	2.86e-6	-0.135418	0.0220306	7.91e-10	-0.137369	0.0220364	4.55e-10	-0.119898	0.0242557	7.69e-7	-0.148207	0.0223877	3.59e-11	-0.141795	0.0219307	1.01e-10	-0.32457	0.00902459	1.71759224320907e-279	-0.388033	0.0163931	7.27e-124	-0.363776	0.00957738	1.11e-315	-0.374636	0.0089032	6.17e-387	-0.332046	0.00928561	4.76e-280	-0.415614	0.0096817	1.29e-402	-0.275399	0.00910507	4.54233110901114e-199	-0.301495
P42224	SeqId_10370_21	NA	STAT1	0.147882	0.0196631	5.44e-14	0.148591	0.0202666	2.27e-13	0.187243	0.0226763	1.49e-16	0.164439	0.0198431	1.16e-16	0.156001	0.019887	4.35e-15	0.15726	0.0219093	7.08e-13	0.158474	0.020218	4.57e-15	0.158184	0.0197654	1.21e-15	NA	NA	NA	NA	NA	NA	NA	NA	NA	NA	NA	NA	NA	NA	NA	NA	NA	NA	NA	NA	NA	NA
P42226	SeqId_10372_18	NA	STAT6	-0.0129197	0.0202223	0.523	-0.0094446	0.0208454	0.65	0.0723691	0.0232013	0.00181	0.0161881	0.0203262	0.426	-0.00981471	0.0204345	0.631	0.0633247	0.0224443	0.00478	-0.0180585	0.0207868	0.385	-0.00641238	0.0203586	0.753	NA	NA	NA	NA	NA	NA	NA	NA	NA	NA	NA	NA	NA	NA	NA	NA	NA	NA	NA	NA	NA	NA
Q9ULT6	SeqId_10390_21	NA	ZNRF3	0.0597789	0.02079	0.00404	0.0575947	0.0214246	0.00718	0.0727407	0.0240132	0.00245	0.0641768	0.0210173	0.00226	0.0558177	0.0210435	0.00799	0.0710311	0.0231638	0.00217	0.056862	0.0213209	0.00765	0.0642904	0.0209403	0.00214	NA	NA	NA	NA	NA	NA	NA	NA	NA	NA	NA	NA	NA	NA	NA	NA	NA	NA	NA	NA	NA	NA
Q9Y5C1	SeqId_10391_1	invn_OID20407	ANGL3	-0.396509	0.0210301	2.71e-79	-0.480106	0.0213141	2.35e-112	-0.452294	0.0240555	7.25e-79	-0.401642	0.0212615	1.36e-79	-0.400542	0.0212754	4.58e-79	-0.468583	0.0233521	1.46e-89	-0.365312	0.0215473	1.80e-64	-0.408209	0.0210683	1.24e-83	-0.694254	0.00849629	0	-0.820801	0.0153954	8.79e-620	-0.642459	0.00920383	1.01e-1060	-0.696462	0.00856893	3.23e-1437	-0.651599	0.0085007	1.42e-1278	-0.706278	0.0091855	1.61e-1286	-0.678254	0.00864335	0	-0.698224
Q07820	SeqId_10396_6	NA	Mcl-1	0.1558	0.0217739	8.35e-13	0.151072	0.0224295	1.63e-11	0.103627	0.0249793	3.35e-5	0.14758	0.0220095	2.01e-11	0.163566	0.0219997	1.05e-13	0.0956617	0.0242066	7.75e-5	0.163041	0.0223272	2.83e-13	0.152508	0.0218641	3.05e-12	NA	NA	NA	NA	NA	NA	NA	NA	NA	NA	NA	NA	NA	NA	NA	NA	NA	NA	NA	NA	NA	NA
Q86Y82	SeqId_10418_36	NA	STX12	-0.0206788	0.0201306	0.304	-0.0177841	0.02075	0.391	0.0209109	0.0231972	0.367	-0.0135794	0.0203451	0.504	-0.0234791	0.0203472	0.249	0.00798524	0.0224003	0.721	-0.0141842	0.020643	0.492	-0.0168149	0.0202703	0.407	NA	NA	NA	NA	NA	NA	NA	NA	NA	NA	NA	NA	NA	NA	NA	NA	NA	NA	NA	NA	NA	NA
Q6ZMJ2	SeqId_10419_1	invn_OID21058	SCAR5	0.125088	0.0209644	2.42e-9	0.11465	0.0215932	1.10e-7	0.121998	0.0239664	3.57e-7	0.158638	0.0210443	4.76e-14	0.131394	0.0211893	5.61e-10	0.130171	0.0233522	2.49e-8	0.116242	0.0214965	6.39e-8	0.121171	0.0211012	9.34e-9	0.124797	0.00862179	2.21538313717022e-47	0.0897911	0.0156491	9.59e-9	0.0614165	0.00929468	3.90e-11	0.0719801	0.00845054	1.63e-17	0.138023	0.00885411	8.71e-55	0.0285703	0.00923334	0.00197	0.16118	0.00873301	8.5570130604661e-76	0.122992
Q9NQX5	SeqId_10424_31	invn_OID20205	NPDC1	-0.159416	0.0211085	4.28e-14	-0.166641	0.0217451	1.81e-14	-0.151098	0.0243398	5.37e-10	-0.160344	0.0213387	5.72e-14	-0.160994	0.0213267	4.39e-14	-0.163132	0.0235004	3.88e-12	-0.143428	0.0216424	3.42e-11	-0.160038	0.021269	5.29e-14	0.0485588	0.00881127	3.58694963608906e-08	-0.0293134	0.0159674	0.0664	0.0565234	0.00964635	4.64e-9	0.00903443	0.0087569	0.302	0.0582645	0.00906182	1.28e-10	0.0122103	0.00953446	0.2	0.0936066	0.00890445	8.09819103136973e-26	0.0481901
O43286	SeqId_10425_3	NA	B4GT5	0.213809	0.0206312	3.64e-25	0.227736	0.0212501	8.48e-27	0.24085	0.0238175	4.87e-24	0.208165	0.0208554	1.84e-23	0.216592	0.020891	3.48e-25	0.219994	0.0229855	1.06e-21	0.227696	0.0211294	4.46e-27	0.215909	0.020789	2.88e-25	NA	NA	NA	NA	NA	NA	NA	NA	NA	NA	NA	NA	NA	NA	NA	NA	NA	NA	NA	NA	NA	NA
O14653	SeqId_10426_21	NA	GOSR2	-0.000308793	0.0217545	0.989	0.00647737	0.0223946	0.772	-0.0266859	0.0250964	0.288	-0.0190116	0.0219431	0.386	-0.0129768	0.0219985	0.555	-0.0222799	0.024233	0.358	0.00903559	0.0223291	0.686	-0.00281324	0.0218977	0.898	NA	NA	NA	NA	NA	NA	NA	NA	NA	NA	NA	NA	NA	NA	NA	NA	NA	NA	NA	NA	NA	NA
P43631	SeqId_10428_1	NA	KI2S2	-0.00744221	0.0216659	0.731	-0.0222233	0.0223109	0.319	-0.00510929	0.0248963	0.837	0.0119013	0.0218635	0.586	0.0114777	0.0218567	0.599	-0.00542949	0.0241297	0.822	-0.0111591	0.0222668	0.616	-0.0110118	0.0217783	0.613	NA	NA	NA	NA	NA	NA	NA	NA	NA	NA	NA	NA	NA	NA	NA	NA	NA	NA	NA	NA	NA	NA
P08195	SeqId_10430_31	NA	4F2	-0.00280595	0.0217402	0.897	-0.0090255	0.0223976	0.687	0.00550145	0.0251213	0.827	-0.00336882	0.0219785	0.878	-0.00733841	0.0219928	0.739	0.00592561	0.0242272	0.807	0.000548525	0.0223339	0.98	-0.00378996	0.0218773	0.862	NA	NA	NA	NA	NA	NA	NA	NA	NA	NA	NA	NA	NA	NA	NA	NA	NA	NA	NA	NA	NA	NA
Q3SXP7	SeqId_10432_3	NA	K1644	-0.158591	0.0217193	2.84e-13	-0.169763	0.0223699	3.23e-14	-0.111988	0.025084	8.03e-6	-0.150272	0.0219546	7.66e-12	-0.146441	0.0219166	2.36e-11	-0.127211	0.0241566	1.39e-7	-0.153208	0.0223421	7.01e-12	-0.160003	0.0218816	2.63e-13	NA	NA	NA	NA	NA	NA	NA	NA	NA	NA	NA	NA	NA	NA	NA	NA	NA	NA	NA	NA	NA	NA
P20933	SeqId_10435_2	NA	ASPG	0.323297	0.0208235	2.33e-54	0.309227	0.0214448	3.89e-47	0.277174	0.0239527	5.73e-31	0.299926	0.0209813	2.35e-46	0.314233	0.0210532	2.24e-50	0.28907	0.0231625	9.59e-36	0.324445	0.0213938	5.99e-52	0.318638	0.0209428	2.83e-52	NA	NA	NA	NA	NA	NA	NA	NA	NA	NA	NA	NA	NA	NA	NA	NA	NA	NA	NA	NA	NA	NA
P15509	SeqId_10438_19	invn_OID20915	CSF2R	0.313849	0.0216424	1.18e-47	0.296479	0.0222878	2.25e-40	0.260161	0.0245937	3.76e-26	0.278548	0.0217227	1.22e-37	0.306359	0.0218669	1.35e-44	0.285561	0.0240772	1.90e-32	0.311498	0.0222289	1.29e-44	0.302463	0.021622	1.83e-44	0.078177	0.00927776	3.66856091196217e-17	0.0434179	0.0168304	0.00989	0.0246616	0.0102874	0.0165	0.0563573	0.009328	1.52e-9	0.0744541	0.00954528	6.19e-15	0.0262125	0.010009	0.00882	0.0985407	0.00943176	1.60142300784003e-25	0.0688754
Q9H6B4	SeqId_10440_26	invn_OID21419	ACAM	-0.634136	0.0196734	6.05e-228	-0.647948	0.0202615	2.12e-224	-0.672255	0.0220429	2.81e-204	-0.692995	0.0193916	1.06e-279	-0.632275	0.0198646	2.55e-222	-0.663796	0.0218832	4.14e-202	-0.62882	0.020175	2.86e-213	-0.638614	0.0197946	2.38e-228	-0.554559	0.00853177	0	-0.596616	0.0154878	1.22e-324	-0.612695	0.00858783	5.76e-1108	-0.65121	0.00776824	9.74e-1529	-0.554765	0.00878516	1.55e-868	-0.614153	0.0092009	3.86e-970	-0.513411	0.00862479	0	-0.560087
Q8WZ59	SeqId_10442_1	NA	TM190	-0.0105182	0.021737	0.628	-0.0216444	0.0223969	0.334	0.0247051	0.0247945	0.319	0.017797	0.0218834	0.416	-0.00688298	0.0220046	0.754	0.0264093	0.0242062	0.275	-0.00341293	0.0222882	0.878	-0.0182655	0.0217119	0.4	NA	NA	NA	NA	NA	NA	NA	NA	NA	NA	NA	NA	NA	NA	NA	NA	NA	NA	NA	NA	NA	NA
O95445	SeqId_10445_20	invn_OID20374	ApoM	-0.0185895	0.0218664	0.395	-0.0327546	0.0225011	0.145	-0.0900418	0.0233866	0.000118	0.0210164	0.0218958	0.337	-0.0819316	0.0213087	0.000121	0.0131571	0.024335	0.589	-0.0874181	0.0219434	6.78e-5	-0.0227217	0.0220065	0.302	-0.243814	0.00911416	1.78654579602797e-156	-0.232684	0.0165229	4.87e-45	-0.193802	0.00882641	7.40e-107	-0.194282	0.00898975	1.40e-103	-0.164317	0.00862656	6.85e-81	-0.21782	0.00985531	3.04e-108	-0.334158	0.0089847	2.02652116936813e-298	-0.248873
Q9H361	SeqId_10447_18	NA	PABP3	0.211991	0.0203193	1.75e-25	0.213101	0.0209424	2.55e-24	0.222404	0.0234869	2.82e-21	0.205735	0.0205454	1.33e-23	0.211859	0.0205462	6.26e-25	0.214302	0.0226346	2.86e-21	0.212257	0.0208842	2.88e-24	0.218187	0.0204529	1.44e-26	NA	NA	NA	NA	NA	NA	NA	NA	NA	NA	NA	NA	NA	NA	NA	NA	NA	NA	NA	NA	NA	NA
Q6UWI4	SeqId_10449_31	NA	TMM46	0.0935486	0.021903	1.95e-5	0.0989965	0.0225637	1.15e-5	0.0153945	0.0249216	0.537	0.0455386	0.0218497	0.0371	0.0648055	0.0220333	0.00327	0.0362314	0.0243581	0.137	0.103151	0.022545	4.75e-6	0.0878758	0.0220282	6.63e-5	NA	NA	NA	NA	NA	NA	NA	NA	NA	NA	NA	NA	NA	NA	NA	NA	NA	NA	NA	NA	NA	NA
Q02818	SeqId_10451_11	NA	NUCB1	0.310319	0.021384	1.02e-47	0.3191	0.0220192	1.36e-47	0.267312	0.0245551	1.34e-27	0.276688	0.0214677	5.22e-38	0.294453	0.0216037	2.67e-42	0.266887	0.0237977	3.45e-29	0.318204	0.0219506	1.28e-47	0.30987	0.0215309	5.82e-47	NA	NA	NA	NA	NA	NA	NA	NA	NA	NA	NA	NA	NA	NA	NA	NA	NA	NA	NA	NA	NA	NA
Q6UY09	SeqId_10453_7	invn_OID31308	CEA20	-0.0344388	0.0216837	0.112	-0.0305926	0.0223371	0.171	-0.05527	0.0250341	0.0273	-0.0472258	0.0218985	0.031	-0.0364511	0.0219299	0.0965	-0.0492778	0.0241497	0.0413	-0.0318462	0.0222802	0.153	-0.0426642	0.0218104	0.0504	0.0134647	0.0100143	0.178781	0.0475022	0.0181581	0.0089	-0.0178223	0.011184	0.111	0.0052772	0.0101037	0.601	0.00151832	0.0103128	0.883	-0.0133743	0.0108389	0.217	0.0309075	0.0101911	0.00242471	0.00702983
Q9Y2G8	SeqId_10454_99	NA	DJC16	0.0875336	0.0204909	1.94e-5	0.0928373	0.0211189	1.10e-5	0.135165	0.0236459	1.09e-8	0.0954824	0.0207104	4.02e-6	0.0878312	0.0207188	2.24e-5	0.123941	0.0228063	5.49e-8	0.0858404	0.0210418	4.51e-5	0.0949231	0.0206327	4.21e-6	NA	NA	NA	NA	NA	NA	NA	NA	NA	NA	NA	NA	NA	NA	NA	NA	NA	NA	NA	NA	NA	NA
Q6EBC2	SeqId_10455_196	invn_OID30487	IL-31	0.00176068	0.0218793	0.936	0.00929097	0.0225334	0.68	0.00766712	0.0252821	0.762	0.00921872	0.0221121	0.677	0.00933279	0.0221325	0.673	0.00790347	0.0243707	0.746	-0.00558257	0.0224772	0.804	0.00670345	0.0220182	0.761	-0.0651913	0.0101397	1.29626682658901e-10	-0.0579343	0.01835	0.00159	-0.0573271	0.0113524	4.42e-7	-0.0640027	0.0102282	3.91e-10	-0.0651926	0.0104537	4.48e-10	-0.0609177	0.0109787	2.88e-8	-0.0633867	0.0103316	8.58496269051255e-10	-0.0656393
Q9Y5Q6	SeqId_10462_14	invn_OID31448	INSL5	0.253839	0.0217177	1.47e-31	0.262826	0.0223744	7.34e-32	0.193242	0.02483	7.11e-15	0.22768	0.0218642	2.15e-25	0.254503	0.0219538	4.49e-31	0.203771	0.0241651	3.39e-17	0.232352	0.0222125	1.31e-25	0.259279	0.0218511	1.78e-32	0.5484	0.00954521	0	0.522836	0.0173144	2.63e-200	0.449251	0.0104957	2.70e-400	0.511915	0.00951203	1.73e-631	0.550314	0.00981615	4.67e-685	0.475516	0.0102629	1.18e-468	0.537689	0.00971168	0	0.542152
Q9H6X2	SeqId_10464_6	NA	ANTR1	-0.670628	0.0202263	4.60e-241	-0.678988	0.0208273	3.98e-233	-0.570432	0.0216408	4.04e-153	-0.578967	0.0192571	1.38e-198	-0.642279	0.0202348	4.20e-221	-0.550681	0.0223225	2.28e-134	-0.721502	0.020579	2.73e-269	-0.668478	0.0202987	7.64e-238	NA	NA	NA	NA	NA	NA	NA	NA	NA	NA	NA	NA	NA	NA	NA	NA	NA	NA	NA	NA	NA	NA
P43358	SeqId_10485_56	NA	MAGE-4	-0.0237133	0.0218394	0.278	-0.0236889	0.0224988	0.292	-0.03181	0.0252071	0.207	-0.0263198	0.0220834	0.233	-0.019433	0.0221034	0.379	-0.0314792	0.0243355	0.196	-0.0241978	0.0223894	0.28	-0.0244055	0.0219829	0.267	NA	NA	NA	NA	NA	NA	NA	NA	NA	NA	NA	NA	NA	NA	NA	NA	NA	NA	NA	NA	NA	NA
P04843	SeqId_10490_3	NA	RPN1	0.153364	0.0213208	6.33e-13	0.150334	0.0219732	7.83e-12	0.114162	0.0242294	2.46e-6	0.126706	0.0214643	3.57e-9	0.177683	0.0214511	1.20e-16	0.0669268	0.0236521	0.00466	0.175022	0.021817	1.04e-15	0.161325	0.0214739	5.80e-14	NA	NA	NA	NA	NA	NA	NA	NA	NA	NA	NA	NA	NA	NA	NA	NA	NA	NA	NA	NA	NA	NA
A8K7I4	SeqId_10496_11	NA	CaCC	0.0690777	0.021512	0.00132	0.0789148	0.0221505	0.000367	0.141142	0.0247975	1.26e-8	0.0881634	0.0217102	4.89e-5	0.0858598	0.0217216	7.73e-5	0.12965	0.0239152	5.92e-8	0.0629827	0.0221277	0.00442	0.0733312	0.0216636	0.000712	NA	NA	NA	NA	NA	NA	NA	NA	NA	NA	NA	NA	NA	NA	NA	NA	NA	NA	NA	NA	NA	NA
Q96A25	SeqId_10499_1	invn_OID31411	T106A	0.131518	0.0208249	2.69e-10	0.133516	0.0214638	4.96e-10	0.188523	0.0239408	3.42e-15	0.143529	0.0210397	8.99e-12	0.127098	0.0210465	1.55e-9	0.174212	0.0231697	5.52e-14	0.136737	0.0213689	1.57e-10	0.138923	0.0209349	3.22e-11	0.0888872	0.00997724	5.36068761891863e-19	0.075353	0.0180985	3.13e-5	0.0774481	0.0111073	3.11e-12	0.0752588	0.0100561	7.21e-14	0.102912	0.0102271	8.08e-24	0.0559883	0.0107774	2.05e-7	0.0977072	0.0101642	7.44924750124822e-22	0.0874544
O15173	SeqId_10506_53	NA	PGRC2	-0.0731501	0.0207543	0.000424	-0.0488856	0.0213513	0.022	-0.0114342	0.0237995	0.631	-0.0504938	0.0209233	0.0158	-0.045498	0.0208292	0.0289	-0.0401584	0.023108	0.0822	-0.0717707	0.0213736	0.000785	-0.0652854	0.0208777	0.00177	NA	NA	NA	NA	NA	NA	NA	NA	NA	NA	NA	NA	NA	NA	NA	NA	NA	NA	NA	NA	NA	NA
P26436	SeqId_10507_166	invn_OID30513	sperm protein 10	-0.066199	0.0218863	0.00249	-0.060259	0.0225575	0.00755	-0.0876479	0.0252008	0.000505	-0.085538	0.022073	0.000107	-0.0735985	0.0221545	0.000894	-0.0907911	0.0243801	0.000196	-0.0469774	0.0224164	0.0361	-0.0709856	0.0220426	0.00128	1.52781	0.00647242	0	1.52526	0.0117103	7.57e-3687	1.53295	0.00725402	1.57e-9700	1.526	0.00653187	3.85e-11855	1.52714	0.006676	8.33e-11366	1.52905	0.00701278	2.14e-10326	1.53276	0.00659418	0	1.52806
Q6UWF3	SeqId_10510_62	NA	SCIMP	-0.142611	0.021747	5.46e-11	-0.147414	0.0224115	4.78e-11	-0.0819388	0.0251374	0.00112	-0.130695	0.021965	2.68e-9	-0.130748	0.0219858	2.73e-9	-0.0910523	0.0241839	0.000167	-0.142114	0.0223761	2.14e-10	-0.143546	0.0219118	5.71e-11	NA	NA	NA	NA	NA	NA	NA	NA	NA	NA	NA	NA	NA	NA	NA	NA	NA	NA	NA	NA	NA	NA
P12111	SeqId_10511_10	invn_OID20292	Collagen alpha-3(VI)	-0.0013736	0.0219251	0.95	-0.00641206	0.0225789	0.776	-0.00851781	0.025309	0.736	-0.0142067	0.0221468	0.521	-0.00680396	0.0221768	0.759	-0.00488913	0.0244292	0.841	0.00445794	0.0224899	0.843	-0.00437306	0.0220837	0.843	0.16393	0.00886651	4.71607256974775e-76	0.0840846	0.0160984	1.76e-7	0.0786804	0.00903594	3.11e-18	0.0726219	0.00823161	1.12e-18	0.1554	0.00913394	6.52e-65	0.0682697	0.00951745	7.33e-13	0.224822	0.00890195	8.32438272510828e-140	0.154956
P32927	SeqId_10512_13	invn_OID30553	IL3RB	-0.208424	0.021499	3.18e-22	-0.211307	0.02216	1.49e-21	-0.200876	0.024862	6.50e-16	-0.206259	0.0217417	2.38e-21	-0.202459	0.0217345	1.22e-20	-0.203898	0.0239316	1.60e-17	-0.202218	0.0220968	5.62e-20	-0.211447	0.0216652	1.68e-22	-0.182938	0.0101024	5.43230957297792e-73	-0.23362	0.0182801	2.12e-37	-0.189592	0.0112569	1.20e-63	-0.194511	0.0101833	2.47e-81	-0.183766	0.0103966	6.47e-70	-0.210684	0.0109133	4.85e-83	-0.156062	0.0102697	5.26859929712388e-52	-0.181849
Q9Y2W7	SeqId_10513_13	NA	CSEN	0.011331	0.0217556	0.602	0.00982137	0.0224131	0.661	0.0131641	0.0251233	0.6	0.0127493	0.0219957	0.562	0.0105381	0.0219994	0.632	0.00833888	0.024227	0.731	0.0212281	0.0223234	0.342	0.0102934	0.0219182	0.639	NA	NA	NA	NA	NA	NA	NA	NA	NA	NA	NA	NA	NA	NA	NA	NA	NA	NA	NA	NA	NA	NA
P41222	SeqId_10514_5	invn_OID20408	PGD2 synthase	0.340937	0.0214397	6.12e-57	0.327113	0.0220842	1.22e-49	0.493659	0.0243247	1.44e-91	0.366164	0.0215922	1.68e-64	0.359698	0.0215693	1.95e-62	0.451345	0.0237206	1.01e-80	0.366263	0.0219226	1.16e-62	0.349933	0.0215478	2.63e-59	0.543075	0.00867289	0	0.462679	0.0157239	2.62e-190	0.558949	0.00945482	1.65e-761	0.509003	0.00864937	1.31e-754	0.538718	0.00894321	1.54e-790	0.508437	0.00939169	5.65e-639	0.608488	0.00867183	0	0.543221
Q9BRK3	SeqId_10521_10	invn_OID30583	MXRA8	-0.583623	0.0206562	1.27e-175	-0.592109	0.0212681	1.41e-170	-0.360307	0.0211693	5.81e-65	-0.470133	0.0190755	4.07e-134	-0.541312	0.0205436	5.21e-153	-0.380726	0.0224454	1.56e-64	-0.616563	0.0211272	3.15e-187	-0.571537	0.0205719	7.07e-170	-0.525906	0.0094434	0	-0.590933	0.0171657	1.06e-259	-0.39737	0.00997521	5.16e-347	-0.457045	0.00907191	1.10e-553	-0.528018	0.00972457	9.40e-643	-0.430617	0.0101023	5.31e-397	-0.538393	0.00961797	0	-0.506818
Q08211	SeqId_10527_22	NA	DHX9	0.0161631	0.0218609	0.46	0.0194229	0.0225238	0.389	-0.0498222	0.0248213	0.0447	-0.0297391	0.0218357	0.173	-0.0159181	0.0219406	0.468	-0.033371	0.0243107	0.17	0.0313228	0.0224799	0.164	0.00953897	0.0219726	0.664	NA	NA	NA	NA	NA	NA	NA	NA	NA	NA	NA	NA	NA	NA	NA	NA	NA	NA	NA	NA	NA	NA
P28072	SeqId_10530_8	NA	PSB6	0.159452	0.021771	2.41e-13	0.147436	0.0224273	4.90e-11	0.148343	0.0250969	3.40e-9	0.165611	0.0219989	5.15e-14	0.165737	0.0220256	5.28e-14	0.14988	0.0242522	6.41e-10	0.159577	0.0223115	8.54e-13	0.154708	0.0219166	1.68e-12	NA	NA	NA	NA	NA	NA	NA	NA	NA	NA	NA	NA	NA	NA	NA	NA	NA	NA	NA	NA	NA	NA
P01111	SeqId_10531_18	NA	RASN	0.255351	0.0210041	5.25e-34	0.245148	0.0216458	9.82e-30	0.243184	0.0241137	6.44e-24	0.26446	0.0212257	1.24e-35	0.27943	0.0211151	5.61e-40	0.223179	0.0233736	1.32e-21	0.258035	0.0215855	6.18e-33	0.255263	0.0211649	1.70e-33	NA	NA	NA	NA	NA	NA	NA	NA	NA	NA	NA	NA	NA	NA	NA	NA	NA	NA	NA	NA	NA	NA
P09874	SeqId_10534_40	invn_OID20500	PARP	0.341779	0.0208195	1.46e-60	0.343239	0.0214575	1.36e-57	0.375104	0.0240418	7.04e-55	0.345837	0.0210505	1.19e-60	0.348614	0.0210629	1.57e-61	0.36455	0.0231834	1.03e-55	0.34506	0.0213608	1.07e-58	0.345776	0.0209723	4.53e-61	0.226914	0.00913016	1.8039779738052e-135	0.215388	0.0165808	1.39e-38	0.088395	0.00979588	1.82e-19	0.17942	0.00903696	1.02e-87	0.243373	0.00935476	3.27e-149	0.0815189	0.00964912	2.96e-17	0.247876	0.00928265	6.42091309667949e-156	0.211663
Q02221	SeqId_10535_25	NA	CX6A2	-0.035592	0.0218353	0.103	-0.0391243	0.0224954	0.082	-0.0479696	0.025145	0.0564	-0.0463151	0.0220577	0.0358	-0.0377044	0.022063	0.0875	-0.0388501	0.0243096	0.11	-0.0373637	0.0223979	0.0953	-0.0392554	0.0219636	0.0739	NA	NA	NA	NA	NA	NA	NA	NA	NA	NA	NA	NA	NA	NA	NA	NA	NA	NA	NA	NA	NA	NA
Q8TCZ2	SeqId_10539_30	invn_OID21122	C99L2	0.0258936	0.0218098	0.235	0.0372527	0.0224673	0.0973	-0.0583601	0.0248894	0.019	-0.0126174	0.0218603	0.564	0.00613865	0.0219839	0.78	-0.0380701	0.0242293	0.116	0.0275565	0.0223979	0.219	0.0213991	0.0219401	0.329	-0.150879	0.00919096	2.16603099564415e-60	-0.134033	0.0166686	8.91e-16	-0.230673	0.0097375	4.67e-124	-0.217565	0.00890419	7.45e-132	-0.124222	0.00936564	3.76e-40	-0.236922	0.00987673	3.72e-127	-0.145404	0.00934843	2.04956107224415e-54	-0.160257
Q8WU66	SeqId_10546_2	NA	TSEAR	-0.0679394	0.0219127	0.00193	-0.0675438	0.02257	0.00277	-0.09308	0.0252533	0.000228	-0.0952307	0.0220537	1.57e-5	-0.0849645	0.022136	0.000124	-0.0822641	0.0244077	0.000751	-0.0584909	0.0225334	0.00944	-0.0712419	0.0220652	0.00124	NA	NA	NA	NA	NA	NA	NA	NA	NA	NA	NA	NA	NA	NA	NA	NA	NA	NA	NA	NA	NA	NA
O00238	SeqId_10550_37	NA	BMP RIB	-0.0349512	0.0218238	0.109	-0.0273677	0.0224802	0.223	-0.07439	0.0250141	0.00294	-0.0668713	0.0219328	0.0023	-0.0553133	0.0220193	0.012	-0.0652117	0.0242986	0.00728	-0.0201395	0.0223859	0.368	-0.0411111	0.0219724	0.0613	NA	NA	NA	NA	NA	NA	NA	NA	NA	NA	NA	NA	NA	NA	NA	NA	NA	NA	NA	NA	NA	NA
O43561	SeqId_10551_7	invn_OID20640	LAT	-0.00439835	0.0219116	0.841	-0.00941811	0.0225696	0.676	-0.00624396	0.0252373	0.805	0.000990802	0.0221375	0.964	-0.000843103	0.022148	0.97	0.00295542	0.0244097	0.904	-0.0109606	0.0224643	0.626	-0.00660086	0.0220482	0.765	0.082282	0.0091705	3.00244387831705e-19	0.0720244	0.0166573	1.53e-5	0.0572623	0.0101738	1.82e-8	0.0604343	0.00922256	5.64e-11	0.0945498	0.00940056	8.48e-24	0.0427286	0.00988899	1.55e-5	0.0941629	0.00933344	6.54930035189602e-24	0.0788411
O43908	SeqId_10552_88	NA	NKG2F	0.166321	0.0202177	1.93e-16	0.166983	0.0208391	1.12e-15	0.19607	0.0232916	3.83e-17	0.179136	0.0204253	1.78e-18	0.158796	0.0204257	7.58e-15	0.195963	0.022501	3.06e-18	0.166101	0.020765	1.25e-15	0.168848	0.0203623	1.11e-16	NA	NA	NA	NA	NA	NA	NA	NA	NA	NA	NA	NA	NA	NA	NA	NA	NA	NA	NA	NA	NA	NA
Q8NFQ8	SeqId_10553_8	NA	TOIP2	0.0713409	0.0207005	0.000568	0.0693689	0.0213383	0.00115	0.201376	0.0236569	1.70e-17	0.0955625	0.0208501	4.58e-6	0.0986032	0.0208229	2.19e-6	0.170513	0.0229257	1.03e-13	0.0793601	0.0212631	0.00019	0.0776854	0.0208572	0.000196	NA	NA	NA	NA	NA	NA	NA	NA	NA	NA	NA	NA	NA	NA	NA	NA	NA	NA	NA	NA	NA	NA
P16278	SeqId_10554_23	invn_OID20949	BGAL	0.176422	0.0217946	5.74e-16	0.180887	0.02245	7.80e-16	0.163662	0.0251305	7.39e-11	0.165776	0.0220204	5.14e-14	0.183681	0.0220433	7.90e-17	0.15947	0.0242824	5.12e-11	0.18105	0.0223451	5.39e-16	0.173583	0.0219481	2.60e-15	0.46235	0.00894554	0	0.478655	0.0162199	2.12e-191	0.34388	0.00976125	7.17e-272	0.433387	0.00895939	1.31e-510	0.471523	0.00919226	6.68e-574	0.343977	0.00953082	3.14e-285	0.47205	0.00909156	0	0.451244
Q8N6K0	SeqId_10557_6	NA	TEX29	0.265103	0.0211729	5.74e-36	0.276981	0.0218089	5.88e-37	0.259163	0.02416	7.61e-27	0.223189	0.0211766	5.68e-26	0.265499	0.0214395	3.20e-35	0.265446	0.0235893	2.24e-29	0.264488	0.0217352	4.57e-34	0.265738	0.021304	1.04e-35	NA	NA	NA	NA	NA	NA	NA	NA	NA	NA	NA	NA	NA	NA	NA	NA	NA	NA	NA	NA	NA	NA
Q9HC56	SeqId_10558_26	invn_OID31516	PCDH9	-0.235915	0.0207142	4.74e-30	-0.24354	0.0213369	3.56e-30	-0.200507	0.0233586	9.17e-18	-0.204504	0.0208155	8.82e-23	-0.214812	0.0208686	7.53e-25	-0.24453	0.0230654	2.93e-26	-0.22427	0.021198	3.70e-26	-0.226227	0.0206207	5.28e-28	-0.100412	0.00984057	2.04107909611008e-24	-0.124188	0.017838	3.35e-12	-0.0954073	0.0106072	2.37e-19	-0.129674	0.00986005	1.67e-39	-0.0856345	0.0101083	2.42e-17	-0.191823	0.0105534	7.93e-74	-0.0374835	0.00987289	0.000146902	-0.073892
Q9NQX7	SeqId_10560_1	NA	ITM2C	-0.0330332	0.0215159	0.125	-0.0349622	0.0221594	0.115	-0.0662138	0.02481	0.00761	-0.045065	0.021731	0.0381	-0.0384481	0.0217487	0.0771	-0.051717	0.0239493	0.0308	-0.0343223	0.0220826	0.12	-0.0384489	0.0216582	0.0759	NA	NA	NA	NA	NA	NA	NA	NA	NA	NA	NA	NA	NA	NA	NA	NA	NA	NA	NA	NA	NA	NA
Q96LB9	SeqId_10561_5	NA	PGRP-I-alpha	0.266016	0.0216242	8.86e-35	0.268477	0.0222722	1.84e-33	0.194659	0.0247576	3.76e-15	0.227188	0.0216621	9.83e-26	0.256416	0.0218766	9.95e-32	0.204329	0.0240385	1.89e-17	0.271414	0.0222011	2.28e-34	0.261641	0.0217532	2.54e-33	NA	NA	NA	NA	NA	NA	NA	NA	NA	NA	NA	NA	NA	NA	NA	NA	NA	NA	NA	NA	NA	NA
Q8NC67	SeqId_10562_42	NA	NETO2	0.061255	0.0217837	0.00492	0.067072	0.0224234	0.00278	0.0841066	0.0250759	0.000796	0.0514503	0.0220115	0.0194	0.0745422	0.0219924	0.0007	0.0653457	0.0242674	0.00709	0.0744416	0.0223015	0.000844	0.0640837	0.021955	0.00351	NA	NA	NA	NA	NA	NA	NA	NA	NA	NA	NA	NA	NA	NA	NA	NA	NA	NA	NA	NA	NA	NA
Q7Z3D4	SeqId_10563_13	invn_OID30950	LYSM3	-0.000596349	0.0218052	0.978	-0.00658845	0.0224742	0.769	0.0492211	0.0250876	0.0498	0.00470029	0.0220432	0.831	0.0124388	0.0220224	0.572	0.0399363	0.0242606	0.0997	-0.00237212	0.0223815	0.916	0.002648	0.0219224	0.904	-0.087102	0.0100614	5.02252532792579e-18	-0.0784383	0.0182293	1.69e-5	-0.0956914	0.0112446	1.74e-17	-0.0945685	0.0101529	1.23e-20	-0.0809713	0.0103428	4.93e-15	-0.102813	0.0108677	3.07e-21	-0.0875527	0.0102517	1.38561659440825e-17	-0.0861906
O94933	SeqId_10565_19	NA	SLIK3	-0.0622274	0.0217712	0.00426	-0.0877758	0.022366	8.69e-5	0.202552	0.022866	8.13e-19	0.0467876	0.0204191	0.0219	-0.0297114	0.0218593	0.174	0.173318	0.0235277	1.75e-13	-0.0694289	0.0223438	0.00189	-0.0511919	0.0217622	0.0187	NA	NA	NA	NA	NA	NA	NA	NA	NA	NA	NA	NA	NA	NA	NA	NA	NA	NA	NA	NA	NA	NA
MFAP2	SeqId_10569_28	NA	MFAP2	-0.124399	0.0212123	4.51e-9	-0.12234	0.021853	2.16e-8	-0.0770474	0.02441	0.0016	-0.134734	0.0214381	3.28e-10	-0.12725	0.0214419	2.95e-9	-0.082458	0.0235898	0.000473	-0.114326	0.021754	1.48e-7	-0.126782	0.0213538	2.90e-9	NA	NA	NA	NA	NA	NA	NA	NA	NA	NA	NA	NA	NA	NA	NA	NA	NA	NA	NA	NA	NA	NA
P26572	SeqId_10571_14	NA	MGAT1	-0.139383	0.0213059	6.07e-11	-0.146907	0.0219483	2.18e-11	-0.137653	0.0246257	2.27e-8	-0.141969	0.0215427	4.39e-11	-0.137965	0.0215501	1.53e-10	-0.142326	0.0237149	1.95e-9	-0.131494	0.021877	1.85e-9	-0.142946	0.0214555	2.69e-11	NA	NA	NA	NA	NA	NA	NA	NA	NA	NA	NA	NA	NA	NA	NA	NA	NA	NA	NA	NA	NA	NA
O60676	SeqId_10572_65	NA	CST8	0.194711	0.0204092	1.42e-21	0.204777	0.0210239	2.03e-22	0.098333	0.0233033	2.45e-5	0.160435	0.0204668	4.55e-15	0.181934	0.020613	1.08e-18	0.115886	0.0226356	3.06e-7	0.198587	0.0209457	2.52e-21	0.186537	0.0205213	9.91e-20	NA	NA	NA	NA	NA	NA	NA	NA	NA	NA	NA	NA	NA	NA	NA	NA	NA	NA	NA	NA	NA	NA
b2-Microglobulin	SeqId_10574_10	NA	b2-Microglobulin	0.141349	0.0217281	7.75e-11	0.130208	0.0223811	5.96e-9	0.0439055	0.0249406	0.0783	0.124954	0.0219352	1.22e-8	0.127914	0.0219456	5.59e-9	0.047528	0.0240761	0.0484	0.151119	0.0223107	1.26e-11	0.142085	0.021868	8.17e-11	NA	NA	NA	NA	NA	NA	NA	NA	NA	NA	NA	NA	NA	NA	NA	NA	NA	NA	NA	NA	NA	NA
Q9UHX1	SeqId_10575_31	NA	PUF60	0.443046	0.0207177	1.85e-101	0.431267	0.0213456	9.02e-91	0.274888	0.0232491	2.95e-32	0.424652	0.0209058	9.94e-92	0.457974	0.0208835	1.34e-106	0.247703	0.0225354	4.19e-28	0.456966	0.0212577	1.68e-102	0.447062	0.0208687	8.22e-102	NA	NA	NA	NA	NA	NA	NA	NA	NA	NA	NA	NA	NA	NA	NA	NA	NA	NA	NA	NA	NA	NA
Q6UW10	SeqId_10580_14	NA	SFTA2	-0.107334	0.0214701	5.76e-7	-0.117948	0.0221043	9.50e-8	-0.123953	0.0247951	5.76e-7	-0.105325	0.0217044	1.22e-6	-0.110537	0.0217247	3.62e-7	-0.108624	0.0239114	5.55e-6	-0.10869	0.0220432	8.19e-7	-0.112653	0.0215927	1.82e-7	NA	NA	NA	NA	NA	NA	NA	NA	NA	NA	NA	NA	NA	NA	NA	NA	NA	NA	NA	NA	NA	NA
Q9H5K3	SeqId_10582_36	NA	SG196	-0.0477951	0.0216946	0.0276	-0.053951	0.022347	0.0158	-0.0806999	0.0250538	0.00128	-0.0650513	0.0218887	0.00296	-0.0639454	0.021925	0.00354	-0.0769853	0.0241604	0.00144	-0.0346426	0.022285	0.12	-0.0511696	0.0218555	0.0192	NA	NA	NA	NA	NA	NA	NA	NA	NA	NA	NA	NA	NA	NA	NA	NA	NA	NA	NA	NA	NA	NA
Q6UXF1	SeqId_10583_1	NA	TM108	-0.142292	0.0215809	4.30e-11	-0.136322	0.0222415	8.83e-10	-0.118589	0.0249144	1.94e-6	-0.129399	0.0218042	2.95e-9	-0.131756	0.0217705	1.43e-9	-0.120523	0.0240187	5.22e-7	-0.146861	0.0222206	3.86e-11	-0.142445	0.0217303	5.56e-11	NA	NA	NA	NA	NA	NA	NA	NA	NA	NA	NA	NA	NA	NA	NA	NA	NA	NA	NA	NA	NA	NA
O43181	SeqId_10584_7	NA	NDUS4	0.165782	0.0218353	3.14e-14	0.169006	0.0225025	5.89e-14	0.147081	0.0251793	5.18e-9	0.154751	0.0220631	2.32e-12	0.166368	0.0220806	4.90e-14	0.140436	0.0243196	7.71e-9	0.167862	0.0224089	6.84e-14	0.169353	0.0219743	1.29e-14	NA	NA	NA	NA	NA	NA	NA	NA	NA	NA	NA	NA	NA	NA	NA	NA	NA	NA	NA	NA	NA	NA
Q9UNP4	SeqId_10588_39	NA	SIAT9	0.00150076	0.021823	0.945	0.0100741	0.0224966	0.654	0.0248763	0.0251523	0.323	-0.00400318	0.0220652	0.856	0.00527458	0.0220786	0.811	-0.00345653	0.0243134	0.887	0.0182925	0.0223936	0.414	0.00936511	0.0219435	0.67	NA	NA	NA	NA	NA	NA	NA	NA	NA	NA	NA	NA	NA	NA	NA	NA	NA	NA	NA	NA	NA	NA
Q5VY80	SeqId_10589_7	NA	RET1L	-0.0717169	0.021846	0.00103	-0.0724068	0.0225018	0.00129	-0.0715522	0.0252141	0.00454	-0.0602418	0.0220631	0.00633	-0.0663305	0.0220687	0.00265	-0.0728357	0.0243294	0.00276	-0.0760318	0.0224637	0.000713	-0.0702508	0.0219722	0.00139	NA	NA	NA	NA	NA	NA	NA	NA	NA	NA	NA	NA	NA	NA	NA	NA	NA	NA	NA	NA	NA	NA
O14967	SeqId_10600_24	invn_OID30957	CLGN	-0.123604	0.0218455	1.53e-8	-0.12598	0.0224859	2.11e-8	-0.103328	0.0252125	4.16e-5	-0.119226	0.0220779	6.66e-8	-0.127524	0.0221077	8.01e-9	-0.0940285	0.0243292	0.000111	-0.127333	0.0223901	1.29e-8	-0.124611	0.0219894	1.45e-8	-0.0155854	0.0101181	0.123485	-0.0585587	0.0183278	0.0014	-0.0534643	0.0112088	1.84e-6	-0.0474542	0.0101243	2.77e-6	-0.0176409	0.0104229	0.0906	-0.0623835	0.0109283	1.14e-8	0.0112072	0.0102793	0.275603	-0.0195737
P15516	SeqId_10603_1	NA	HIS3	-0.325881	0.021175	1.91e-53	-0.335819	0.0218118	1.74e-53	-0.251452	0.0238541	5.58e-26	-0.266803	0.0209445	3.61e-37	-0.312499	0.0213893	2.42e-48	-0.255721	0.0235103	1.48e-27	-0.343529	0.021703	1.97e-56	-0.323987	0.0212735	2.25e-52	NA	NA	NA	NA	NA	NA	NA	NA	NA	NA	NA	NA	NA	NA	NA	NA	NA	NA	NA	NA	NA	NA
Q9HDC9	SeqId_10605_22	NA	APMAP	-0.315373	0.0215942	2.63e-48	-0.31457	0.0222551	2.32e-45	-0.251771	0.0247931	3.15e-24	-0.283012	0.0217027	7.21e-39	-0.314533	0.0218599	6.10e-47	-0.243763	0.0239851	2.90e-24	-0.327084	0.0221745	3.05e-49	-0.316863	0.0217572	4.78e-48	NA	NA	NA	NA	NA	NA	NA	NA	NA	NA	NA	NA	NA	NA	NA	NA	NA	NA	NA	NA	NA	NA
Q5JTV8	SeqId_10606_34	invn_OID30195	TOIP1	0.246011	0.0197585	1.38e-35	0.241565	0.0203604	1.81e-32	0.339329	0.0226658	1.14e-50	0.254519	0.0199687	3.29e-37	0.266178	0.0199246	1.05e-40	0.29185	0.0219808	3.13e-40	0.268946	0.020247	2.90e-40	0.25417	0.0198706	1.83e-37	0.0904622	0.010087	3.14424670270014e-19	0.0783187	0.0182786	1.83e-5	0.0570464	0.0112152	3.65e-7	0.0657409	0.0101334	8.72e-11	0.0937191	0.010382	1.76e-19	0.0511865	0.0108935	2.62e-6	0.108509	0.0102695	4.63464363748488e-26	0.0839473
P15515	SeqId_10608_9	NA	HIS1	-0.216117	0.0212747	3.04e-24	-0.232832	0.0219112	2.25e-26	-0.174089	0.0245956	1.46e-12	-0.206281	0.0214973	8.34e-22	-0.203004	0.0214932	3.55e-21	-0.1711	0.0236648	4.83e-13	-0.218543	0.0218841	1.75e-23	-0.218307	0.0214473	2.47e-24	NA	NA	NA	NA	NA	NA	NA	NA	NA	NA	NA	NA	NA	NA	NA	NA	NA	NA	NA	NA	NA	NA
O60568	SeqId_10612_18	NA	PLOD3	0.0718256	0.020067	0.000345	0.10975	0.0205905	9.81e-8	0.0544334	0.0229659	0.0178	0.0375145	0.0201241	0.0623	0.0678359	0.0202801	0.000823	0.0277014	0.0223213	0.215	0.093129	0.020598	6.15e-6	0.0801037	0.0201751	7.17e-5	NA	NA	NA	NA	NA	NA	NA	NA	NA	NA	NA	NA	NA	NA	NA	NA	NA	NA	NA	NA	NA	NA
Q6P4E1	SeqId_10613_33	invn_OID21044	CASC4	-0.382192	0.0202728	2.80e-79	-0.380076	0.0208742	4.46e-74	-0.363455	0.023249	4.33e-55	-0.364101	0.0204546	7.00e-71	-0.36982	0.0204935	8.52e-73	-0.38243	0.022586	2.61e-64	-0.378303	0.0207563	3.22e-74	-0.377868	0.0203682	7.87e-77	-0.152858	0.00917087	3.38132924874852e-62	-0.216719	0.0166549	1.04e-38	-0.305859	0.00958237	1.46e-223	-0.225514	0.00881207	1.89e-144	-0.141325	0.00940518	4.94e-51	-0.324763	0.00961312	3.47e-250	-0.120565	0.00930607	2.54162581556036e-38	-0.15785
P25189	SeqId_10615_18	NA	MYP0	-0.870651	0.019123	1.32e-452	-0.853222	0.0196789	1.15e-410	-0.762466	0.0216874	9.04e-271	-0.829991	0.0191006	1.75e-412	-0.856347	0.0192755	4.63e-431	-0.770507	0.0211351	5.48e-291	-0.88108	0.0196527	6.22e-439	-0.867326	0.0192064	2.67e-445	NA	NA	NA	NA	NA	NA	NA	NA	NA	NA	NA	NA	NA	NA	NA	NA	NA	NA	NA	NA	NA	NA
Q9NZ53	SeqId_10616_67	invn_OID21487	PDXL2	0.0382708	0.0218509	0.0799	0.0324144	0.0224999	0.15	0.0984372	0.0252156	9.47e-5	0.0451737	0.0220857	0.0408	0.0518373	0.0220895	0.0189	0.085452	0.0242947	0.000436	0.0431012	0.0224393	0.0548	0.0385309	0.0219885	0.0797	-0.0399724	0.00917261	1.3165260337686e-05	-0.111277	0.0166395	2.27e-11	0.0612238	0.0100236	1.01e-9	-0.0019306	0.00913513	0.833	-0.0348473	0.00942922	0.000219	-0.00323124	0.0099023	0.744	-0.0129079	0.00931122	0.16567	-0.0205082
P98164	SeqId_10618_190	invn_OID30960	megalin	0.384694	0.0209719	3.73e-75	0.393823	0.0216122	3.44e-74	0.33787	0.0242552	4.18e-44	0.366227	0.0211597	4.11e-67	0.3812	0.0212507	5.94e-72	0.337638	0.0233395	1.98e-47	0.384902	0.021561	2.80e-71	0.387795	0.0211315	3.21e-75	-0.0041058	0.0101324	0.685322	0.0185327	0.0183576	0.313	-0.012696	0.0113587	0.264	-0.00520768	0.010229	0.611	-0.00443904	0.0104434	0.671	-0.016687	0.0109698	0.128	-0.00335969	0.0103233	0.744845	-0.00285132
P08118	SeqId_10620_21	invn_OID20275	PSP-94	0.662331	0.0202771	5.09e-234	0.659321	0.0209014	2.14e-218	0.721917	0.0222814	2.75e-230	0.696876	0.0203388	2.76e-257	0.670833	0.0205	7.24e-235	0.747306	0.0224827	2.93e-242	0.665701	0.0208542	1.34e-223	0.640893	0.0195828	6.37e-235	0.673101	0.00861626	0	0.670485	0.015642	1.96e-401	0.704215	0.009318	5.54e-1243	0.688826	0.00867155	6.52e-1373	0.66927	0.00886967	4.70e-1239	0.707968	0.00931177	6.43e-1258	0.698739	0.00874883	0	0.647768
Q569H4	SeqId_10621_26	NA	PRR16	0.238734	0.0208022	1.73e-30	0.242674	0.0214364	1.04e-29	0.277993	0.0239437	3.65e-31	0.253759	0.0210082	1.36e-33	0.248944	0.0210164	2.28e-32	0.270378	0.0231537	1.66e-31	0.22991	0.021377	5.61e-27	0.24438	0.0208996	1.38e-31	NA	NA	NA	NA	NA	NA	NA	NA	NA	NA	NA	NA	NA	NA	NA	NA	NA	NA	NA	NA	NA	NA
P15941	SeqId_10623_19	NA	MUC1	-0.0141712	0.0216995	0.514	-0.0135298	0.0223654	0.545	-0.0353713	0.0249389	0.156	-0.0443921	0.0218249	0.042	-0.0284577	0.0219336	0.194	-0.0468581	0.0241591	0.0524	-0.000647272	0.0222881	0.977	-0.00830867	0.0218343	0.704	NA	NA	NA	NA	NA	NA	NA	NA	NA	NA	NA	NA	NA	NA	NA	NA	NA	NA	NA	NA	NA	NA
Q1W4C9	SeqId_10624_45	NA	ISK13	0.00181742	0.0216465	0.933	0.000422464	0.0223075	0.985	0.0195866	0.0250041	0.433	-0.00572853	0.0218851	0.794	-0.000805974	0.0218979	0.971	0.00417693	0.0241193	0.863	0.0124554	0.0222524	0.576	0.00496153	0.0217687	0.82	NA	NA	NA	NA	NA	NA	NA	NA	NA	NA	NA	NA	NA	NA	NA	NA	NA	NA	NA	NA	NA	NA
Q06481	SeqId_10627_87	NA	APLP2	0.120942	0.019713	8.51e-10	0.13796	0.0202972	1.07e-11	0.172614	0.0226721	2.67e-14	0.125361	0.0199325	3.19e-10	0.114811	0.0198894	7.81e-9	0.163398	0.0219265	9.19e-14	0.125902	0.020236	4.92e-10	0.128028	0.0198391	1.09e-10	NA	NA	NA	NA	NA	NA	NA	NA	NA	NA	NA	NA	NA	NA	NA	NA	NA	NA	NA	NA	NA	NA
Q9BUP3	SeqId_10630_5	NA	HTAI2	-0.0285743	0.0217567	0.189	-0.0296435	0.022419	0.186	-0.0489034	0.0251854	0.0522	-0.0251618	0.0219977	0.253	-0.030662	0.0220285	0.164	-0.0360074	0.0242292	0.137	-0.0395476	0.0223473	0.0768	-0.0277121	0.0219133	0.206	NA	NA	NA	NA	NA	NA	NA	NA	NA	NA	NA	NA	NA	NA	NA	NA	NA	NA	NA	NA	NA	NA
Q6UXG2	SeqId_10637_50	NA	K1324	-0.375987	0.0206387	3.74e-74	-0.366191	0.0212623	1.80e-66	-0.318991	0.0236316	1.60e-41	-0.337968	0.0206727	4.45e-60	-0.363503	0.0208395	3.89e-68	-0.309418	0.0229255	1.64e-41	-0.392986	0.0212046	1.12e-76	-0.377548	0.0207962	1.18e-73	NA	NA	NA	NA	NA	NA	NA	NA	NA	NA	NA	NA	NA	NA	NA	NA	NA	NA	NA	NA	NA	NA
Q9BSI4	SeqId_10638_1	NA	TINF2	-0.0504866	0.0219134	0.0212	-0.0519493	0.0225836	0.0214	-0.0474806	0.0253633	0.0612	-0.0562456	0.022151	0.0111	-0.0524787	0.0221774	0.018	-0.0555697	0.0243998	0.0228	-0.0392518	0.0225037	0.0811	-0.0501423	0.022094	0.0232	NA	NA	NA	NA	NA	NA	NA	NA	NA	NA	NA	NA	NA	NA	NA	NA	NA	NA	NA	NA	NA	NA
Q96PB7	SeqId_10643_16	NA	NOE3	0.237161	0.0214117	1.64e-28	0.247242	0.0220597	3.73e-29	0.186044	0.0245865	3.82e-14	0.21093	0.0215629	1.34e-22	0.215481	0.0215922	1.87e-23	0.198493	0.0238337	8.20e-17	0.242746	0.0219901	2.48e-28	0.236503	0.021566	5.54e-28	NA	NA	NA	NA	NA	NA	NA	NA	NA	NA	NA	NA	NA	NA	NA	NA	NA	NA	NA	NA	NA	NA
Q8N9N2	SeqId_10647_18	NA	ASCC1	0.211312	0.0200519	5.76e-26	0.218017	0.0206624	5.01e-26	0.251412	0.0229947	7.97e-28	0.199356	0.0202606	7.60e-23	0.189479	0.0201674	5.71e-21	0.247484	0.0223186	1.42e-28	0.219365	0.0206017	1.78e-26	0.217751	0.0201954	4.18e-27	NA	NA	NA	NA	NA	NA	NA	NA	NA	NA	NA	NA	NA	NA	NA	NA	NA	NA	NA	NA	NA	NA
O15503	SeqId_10663_42	NA	INSI1	-0.109766	0.0219009	5.39e-7	-0.101019	0.0225539	7.50e-6	-0.0578833	0.0251952	0.0216	-0.0935887	0.0220992	2.29e-5	-0.103883	0.022133	2.68e-6	-0.0653756	0.0243732	0.00731	-0.113284	0.0224835	4.69e-7	-0.107602	0.0220275	1.03e-6	NA	NA	NA	NA	NA	NA	NA	NA	NA	NA	NA	NA	NA	NA	NA	NA	NA	NA	NA	NA	NA	NA
Q9UJJ9	SeqId_10666_7	NA	GNPTG	0.105832	0.0215982	9.58e-7	0.0825346	0.0222208	0.000204	0.00579542	0.0246177	0.814	0.0988198	0.0218358	6.02e-6	0.112609	0.0218042	2.41e-7	-0.0119771	0.0238732	0.616	0.114846	0.022137	2.13e-7	0.10309	0.0216965	2.02e-6	NA	NA	NA	NA	NA	NA	NA	NA	NA	NA	NA	NA	NA	NA	NA	NA	NA	NA	NA	NA	NA	NA
Q5T7R7	SeqId_10667_78	NA	CA185	-0.119364	0.0217047	3.81e-8	-0.119881	0.0223733	8.40e-8	-0.0614362	0.0250601	0.0142	-0.109595	0.0219381	5.86e-7	-0.0979684	0.0218835	7.58e-6	-0.0770952	0.0241462	0.00141	-0.114451	0.0223522	3.05e-7	-0.119549	0.0218763	4.63e-8	NA	NA	NA	NA	NA	NA	NA	NA	NA	NA	NA	NA	NA	NA	NA	NA	NA	NA	NA	NA	NA	NA
Q12846	SeqId_10668_5	invn_OID21326	STX4	0.0699063	0.0202442	0.000554	0.0692876	0.0208649	0.000898	0.16016	0.0232252	5.35e-12	0.0927799	0.0203989	5.41e-6	0.0904405	0.0204168	9.44e-6	0.132351	0.0224898	3.98e-9	0.074873	0.0207878	0.000316	0.0759131	0.020371	0.000194	0.113682	0.00907499	6.07052447651401e-36	0.0898251	0.0164553	4.80e-8	0.0838706	0.0100412	6.68e-17	0.0814479	0.00908263	3.03e-19	0.123198	0.00933394	8.90e-40	0.0640929	0.00981132	6.47e-11	0.140096	0.00921657	4.6804364300111e-52	0.106925
P07988	SeqId_10672_75	NA	SP-B	-0.134119	0.0213184	3.15e-10	-0.129654	0.0219568	3.53e-9	-0.155923	0.0235204	3.37e-11	-0.101866	0.0214021	1.94e-6	-0.14723	0.0215493	8.36e-12	-0.112366	0.0237473	2.23e-6	-0.137483	0.0218532	3.15e-10	-0.159103	0.0206764	1.42e-14	NA	NA	NA	NA	NA	NA	NA	NA	NA	NA	NA	NA	NA	NA	NA	NA	NA	NA	NA	NA	NA	NA
Q9Y320	SeqId_10675_223	NA	TMX2	-0.0538021	0.0217567	0.0134	-0.0547026	0.022403	0.0146	-0.123801	0.0249587	7.04e-7	-0.0846394	0.0218673	0.000109	-0.0749285	0.0219335	0.000635	-0.106389	0.0242046	1.11e-5	-0.0455748	0.0223661	0.0416	-0.0599116	0.0218826	0.00618	NA	NA	NA	NA	NA	NA	NA	NA	NA	NA	NA	NA	NA	NA	NA	NA	NA	NA	NA	NA	NA	NA
O95168	SeqId_10677_9	NA	NDUB4	-0.0177696	0.021586	0.41	-0.014761	0.0222252	0.507	-0.154417	0.024151	1.62e-10	-0.0732313	0.0214267	0.000631	-0.059761	0.021516	0.00548	-0.121013	0.0239115	4.17e-7	-0.0088284	0.02218	0.691	-0.0253358	0.021695	0.243	NA	NA	NA	NA	NA	NA	NA	NA	NA	NA	NA	NA	NA	NA	NA	NA	NA	NA	NA	NA	NA	NA
A4D1S0	SeqId_10693_43	NA	KLRG2	0.0581751	0.0216732	0.00727	0.0547519	0.0223301	0.0142	0.129175	0.0249023	2.13e-7	0.0762384	0.0218667	0.000489	0.0717539	0.0218537	0.00103	0.112373	0.0241002	3.12e-6	0.0598107	0.0222713	0.00724	0.0603114	0.0217985	0.00566	NA	NA	NA	NA	NA	NA	NA	NA	NA	NA	NA	NA	NA	NA	NA	NA	NA	NA	NA	NA	NA	NA
Q8IUB3	SeqId_10695_12	NA	WF10B	-0.000554383	0.0219013	0.98	0.00331765	0.0225709	0.883	0.0378785	0.0252906	0.134	-0.00142041	0.0221431	0.949	0.00500549	0.0221724	0.821	0.0225333	0.0243884	0.356	0.0117311	0.0224471	0.601	-0.000381158	0.0220709	0.986	NA	NA	NA	NA	NA	NA	NA	NA	NA	NA	NA	NA	NA	NA	NA	NA	NA	NA	NA	NA	NA	NA
Q07954	SeqId_10699_52	invn_OID21293	LRP1	0.0296301	0.0210568	0.159	0.038683	0.0216886	0.0745	0.159093	0.0239821	3.27e-11	0.0638509	0.0211383	0.00252	0.0432256	0.0212553	0.042	0.135248	0.0233133	6.58e-9	0.0316253	0.021632	0.144	0.0397018	0.0211346	0.0603	-0.331235	0.00893572	1.84269268990577e-296	-0.338602	0.0162039	5.78e-97	-0.344105	0.00986115	8.85e-267	-0.299971	0.00893645	5.05e-247	-0.322151	0.00918746	2.37e-269	-0.357102	0.00967209	2.14e-298	-0.346271	0.00908837	8.1755828099777e-313	-0.3329
Q5DX21	SeqId_10700_10	NA	IGS11	-0.0951238	0.0218757	1.37e-5	-0.098467	0.0225361	1.25e-5	-0.11673	0.025167	3.51e-6	-0.0949037	0.0221172	1.78e-5	-0.0887887	0.0221206	5.97e-5	-0.105078	0.0243594	1.61e-5	-0.109956	0.0224004	9.17e-7	-0.0913345	0.0219936	3.28e-5	NA	NA	NA	NA	NA	NA	NA	NA	NA	NA	NA	NA	NA	NA	NA	NA	NA	NA	NA	NA	NA	NA
Q2UY09	SeqId_10702_1	invn_OID30969	COSA1	-0.0549364	0.0217885	0.0117	-0.0861859	0.0224046	0.00012	-0.0944543	0.0237949	7.20e-5	-0.143038	0.0210136	9.97e-12	-0.0450357	0.0220158	0.0408	-0.119113	0.0242235	8.78e-7	-0.0215738	0.0222343	0.332	-0.059485	0.0218957	0.00659	0.130729	0.0100521	1.37553846310731e-38	0.0915336	0.0182116	5.00e-7	0.126011	0.0112199	2.87e-29	0.121463	0.0101342	4.23e-33	0.142023	0.0103384	6.07e-43	0.114385	0.0108583	6.00e-26	0.133851	0.0102408	5.87282217498146e-39	0.136188
Q9H7L9	SeqId_10703_203	NA	SDS3	0.13087	0.0214393	1.03e-9	0.12903	0.0221014	5.28e-9	0.104678	0.0246301	2.14e-5	0.111336	0.0216319	2.65e-7	0.113791	0.0216384	1.45e-7	0.10717	0.0238793	7.19e-6	0.139891	0.0220041	2.05e-10	0.134083	0.0215761	5.15e-10	NA	NA	NA	NA	NA	NA	NA	NA	NA	NA	NA	NA	NA	NA	NA	NA	NA	NA	NA	NA	NA	NA
Q12912	SeqId_10704_91	invn_OID20085	LRMP	-0.0354743	0.0217592	0.103	-0.0465969	0.0224134	0.0376	-0.0134408	0.025162	0.593	-0.0358097	0.0219939	0.103	-0.0353217	0.0220223	0.109	-0.0185805	0.024229	0.443	-0.0291903	0.0223363	0.191	-0.0356717	0.0219086	0.103	-0.0126493	0.00908108	0.163647	-0.0288544	0.0164797	0.08	-0.0221136	0.0101422	0.0292	-0.0221834	0.00916089	0.0155	-0.0020909	0.00933131	0.823	-0.0404891	0.00982847	3.80e-5	-0.00156209	0.00924483	0.865821	-0.0146602
Q8NDV1	SeqId_10705_14	NA	SIA7C	-0.0616527	0.0216629	0.00443	-0.0565734	0.0223228	0.0113	0.022848	0.0248883	0.359	-0.0408848	0.0218537	0.0614	-0.0418449	0.0218648	0.0556	0.00127498	0.0240713	0.958	-0.0595956	0.0222442	0.00738	-0.0586698	0.0218029	0.00713	NA	NA	NA	NA	NA	NA	NA	NA	NA	NA	NA	NA	NA	NA	NA	NA	NA	NA	NA	NA	NA	NA
O43555	SeqId_10708_3	NA	GON2	-0.226626	0.0216193	1.04e-25	-0.227657	0.0222695	1.57e-24	-0.191981	0.0248684	1.16e-14	-0.196948	0.0217485	1.36e-19	-0.227272	0.0218862	2.92e-25	-0.179793	0.024054	7.75e-14	-0.241474	0.0221796	1.33e-27	-0.227304	0.0217913	1.79e-25	NA	NA	NA	NA	NA	NA	NA	NA	NA	NA	NA	NA	NA	NA	NA	NA	NA	NA	NA	NA	NA	NA
Q6X784	SeqId_10710_23	NA	ZPBP2	-0.158457	0.0216519	2.51e-13	-0.160174	0.0223098	7.00e-13	-0.118484	0.0250402	2.23e-6	-0.143046	0.0218596	6.00e-11	-0.142729	0.0218413	6.37e-11	-0.122679	0.0240876	3.52e-7	-0.1647	0.0223186	1.59e-13	-0.159445	0.0218189	2.72e-13	NA	NA	NA	NA	NA	NA	NA	NA	NA	NA	NA	NA	NA	NA	NA	NA	NA	NA	NA	NA	NA	NA
A8K4G0	SeqId_10713_151	NA	CLM7	-0.142698	0.0215481	3.54e-11	-0.142408	0.0222089	1.43e-10	-0.111149	0.0249056	8.09e-6	-0.137567	0.0217888	2.73e-10	-0.140159	0.0217821	1.24e-10	-0.113662	0.023986	2.15e-6	-0.140666	0.0221403	2.11e-10	-0.143515	0.0217215	3.92e-11	NA	NA	NA	NA	NA	NA	NA	NA	NA	NA	NA	NA	NA	NA	NA	NA	NA	NA	NA	NA	NA	NA
P12821	SeqId_10714_7	invn_OID30696	ACE	0.068021	0.0219066	0.0019	0.0503567	0.0225615	0.0256	0.0583876	0.02516	0.0203	0.0918051	0.0220762	3.20e-5	0.0793895	0.0221384	0.000336	0.0610331	0.0244054	0.0124	0.0650794	0.0224891	0.00381	0.0606018	0.0220346	0.00595	0.100238	0.00994947	7.62549346005462e-24	0.080058	0.0180632	9.33e-6	0.0404442	0.0111079	0.000272	0.0914457	0.0100351	8.04e-20	0.0892956	0.0102414	2.80e-18	0.0565774	0.0107529	1.43e-7	0.104401	0.0101367	7.61780229779029e-25	0.0981671
Q16401	SeqId_10716_35	invn_OID30918	PSMD5	-0.0816926	0.0214764	0.000142	-0.0731882	0.0221274	0.000941	-0.0560583	0.0248181	0.0239	-0.0644433	0.0216821	0.00296	-0.086832	0.0217193	6.39e-5	-0.0526287	0.0238931	0.0276	-0.083164	0.0221044	0.000168	-0.0782494	0.0216256	0.000296	0.0580346	0.0101255	1.00262911808205e-08	0.0564683	0.018346	0.00208	0.0619796	0.0113397	4.61e-8	0.0539042	0.0102164	1.32e-7	0.054224	0.0104349	2.03e-7	0.0618337	0.010965	1.71e-8	0.067397	0.0103153	6.49607372046018e-11	0.0581739
HSP 70	SeqId_10721_76	NA	HSP 70	-0.167655	0.0203935	2.02e-16	-0.182676	0.0209961	3.31e-18	-0.366044	0.0228911	1.48e-57	-0.2062	0.0204238	5.75e-24	-0.182619	0.0205767	6.99e-19	-0.365182	0.0221734	6.09e-61	-0.162446	0.0209473	8.83e-15	-0.164803	0.0205003	9.06e-16	NA	NA	NA	NA	NA	NA	NA	NA	NA	NA	NA	NA	NA	NA	NA	NA	NA	NA	NA	NA	NA	NA
P43405	SeqId_10722_13	NA	KSYK	0.232277	0.0205145	1.01e-29	0.232018	0.0211479	5.25e-28	0.297427	0.0237027	4.07e-36	0.243236	0.0207303	8.60e-32	0.2376	0.0207553	2.42e-30	0.286824	0.0228109	2.94e-36	0.232805	0.0210997	2.63e-28	0.237942	0.0206577	1.07e-30	NA	NA	NA	NA	NA	NA	NA	NA	NA	NA	NA	NA	NA	NA	NA	NA	NA	NA	NA	NA	NA	NA
Q8IZT8	SeqId_10731_10	NA	HS3S5	0.25084	0.0201703	1.66e-35	0.258353	0.0207836	1.78e-35	0.225518	0.0232446	2.96e-22	0.230184	0.0203418	1.10e-29	0.233684	0.0203697	1.82e-30	0.235969	0.0224636	8.23e-26	0.24612	0.0207609	2.03e-32	0.253821	0.0202943	6.83e-36	NA	NA	NA	NA	NA	NA	NA	NA	NA	NA	NA	NA	NA	NA	NA	NA	NA	NA	NA	NA	NA	NA
Q9H3Q3	SeqId_10734_339	NA	G3ST2	-0.00207331	0.0218196	0.924	-0.00311638	0.0224722	0.89	-0.073526	0.0249407	0.0032	-0.0312464	0.0219478	0.155	-0.0325806	0.0219086	0.137	-0.0549847	0.0242765	0.0235	0.00945179	0.0223959	0.673	-0.00817141	0.0219661	0.71	NA	NA	NA	NA	NA	NA	NA	NA	NA	NA	NA	NA	NA	NA	NA	NA	NA	NA	NA	NA	NA	NA
P30740	SeqId_10737_96	invn_OID21088	Serpin B1	0.244667	0.0199475	1.39e-34	0.241327	0.0205592	8.12e-32	0.277198	0.0229361	1.26e-33	0.251757	0.0201587	8.60e-36	0.243711	0.0201625	1.23e-33	0.267805	0.022207	1.73e-33	0.251659	0.0204475	8.25e-35	0.246629	0.02005	8.98e-35	0.081081	0.0091089	5.71254236356529e-19	0.0604392	0.0165613	0.000263	0.0686315	0.0101473	1.35e-11	0.0650017	0.00917496	1.39e-12	0.0933679	0.00935776	1.91e-23	0.0514276	0.00985357	1.80e-7	0.0917633	0.00927267	4.5606376353689e-23	0.0775153
Q9Y5E7	SeqId_10748_216	NA	PCDB2	-0.0470562	0.0214211	0.028	-0.0415918	0.0220526	0.0593	-0.077672	0.0247153	0.00167	-0.0588697	0.0216358	0.00651	-0.0641846	0.0216517	0.00303	-0.0611434	0.0238592	0.0104	-0.0434254	0.0220065	0.0485	-0.0523526	0.0215349	0.0151	NA	NA	NA	NA	NA	NA	NA	NA	NA	NA	NA	NA	NA	NA	NA	NA	NA	NA	NA	NA	NA	NA
HSP 70	SeqId_10749_18	NA	HSP 70	0.014133	0.0206828	0.494	0.000595281	0.0213071	0.978	-0.249933	0.0228308	6.85e-28	-0.0212257	0.0207499	0.306	0.00847386	0.0209096	0.685	-0.254909	0.022031	5.82e-31	0.0161017	0.0212297	0.448	0.0177473	0.0208161	0.394	NA	NA	NA	NA	NA	NA	NA	NA	NA	NA	NA	NA	NA	NA	NA	NA	NA	NA	NA	NA	NA	NA
Q8N8U2	SeqId_10752_8	NA	CDYL2	-0.101372	0.0208741	1.20e-6	-0.114014	0.0215023	1.14e-7	-0.113789	0.0241285	2.41e-6	-0.0872098	0.0210804	3.52e-5	-0.102693	0.0211208	1.16e-6	-0.103663	0.0232507	8.25e-6	-0.104169	0.0214691	1.22e-6	-0.104031	0.0210152	7.41e-7	NA	NA	NA	NA	NA	NA	NA	NA	NA	NA	NA	NA	NA	NA	NA	NA	NA	NA	NA	NA	NA	NA
Q9H2U9	SeqId_10753_31	NA	ADAM7	0.0148656	0.0218625	0.497	0.0226622	0.0225218	0.314	0.055548	0.0252156	0.0276	0.0282852	0.0220765	0.2	0.0218505	0.022065	0.322	0.0525107	0.0243257	0.0309	0.0123842	0.022488	0.582	0.018544	0.0220089	0.399	NA	NA	NA	NA	NA	NA	NA	NA	NA	NA	NA	NA	NA	NA	NA	NA	NA	NA	NA	NA	NA	NA
Q9HC23	SeqId_10754_113	NA	Prokineticin-2	-0.313558	0.0214537	2.24e-48	-0.301275	0.022068	1.96e-42	-0.343548	0.0241852	8.55e-46	-0.350126	0.0215222	1.66e-59	-0.318673	0.0216569	5.19e-49	-0.324946	0.0238923	3.98e-42	-0.304807	0.0219818	1.01e-43	-0.325095	0.0212941	1.27e-52	NA	NA	NA	NA	NA	NA	NA	NA	NA	NA	NA	NA	NA	NA	NA	NA	NA	NA	NA	NA	NA	NA
Q969E3	SeqId_10756_34	NA	UCN3	-0.105877	0.021349	7.07e-7	-0.103994	0.022002	2.28e-6	-0.0596842	0.0245488	0.015	-0.0909036	0.0215545	2.47e-5	-0.104664	0.0215779	1.23e-6	-0.0769335	0.0237723	0.00121	-0.103318	0.0218958	2.37e-6	-0.100342	0.0214767	2.98e-6	NA	NA	NA	NA	NA	NA	NA	NA	NA	NA	NA	NA	NA	NA	NA	NA	NA	NA	NA	NA	NA	NA
O60938	SeqId_10758_2	NA	KERA	-0.334667	0.020379	1.33e-60	-0.355224	0.0209862	2.87e-64	-0.349026	0.0232621	6.91e-51	-0.297116	0.0204148	5.51e-48	-0.319954	0.0205606	1.33e-54	-0.330224	0.0226888	5.47e-48	-0.355328	0.0209095	9.16e-65	-0.339616	0.0205198	1.58e-61	NA	NA	NA	NA	NA	NA	NA	NA	NA	NA	NA	NA	NA	NA	NA	NA	NA	NA	NA	NA	NA	NA
P48058	SeqId_10760_107	NA	GRIA4	-0.0870281	0.0209909	3.38e-5	-0.0969142	0.0216269	7.42e-6	-0.160777	0.0240103	2.14e-11	-0.125161	0.0210269	2.64e-9	-0.0991631	0.0212035	2.91e-6	-0.138243	0.0233438	3.18e-9	-0.0841538	0.0215465	9.40e-5	-0.0959436	0.0211241	5.57e-6	NA	NA	NA	NA	NA	NA	NA	NA	NA	NA	NA	NA	NA	NA	NA	NA	NA	NA	NA	NA	NA	NA
Q15363	SeqId_10761_5	NA	TMED2	0.130483	0.0209774	4.97e-10	0.128378	0.0216094	2.84e-9	0.154951	0.02422	1.58e-10	0.116912	0.0211858	3.42e-8	0.133055	0.0212241	3.63e-10	0.14624	0.0233698	3.91e-10	0.138413	0.0215289	1.28e-10	0.131503	0.0211333	4.89e-10	NA	NA	NA	NA	NA	NA	NA	NA	NA	NA	NA	NA	NA	NA	NA	NA	NA	NA	NA	NA	NA	NA
A4D1S0	SeqId_10762_2	NA	KLRG2	-0.242751	0.0209685	5.39e-31	-0.269249	0.0215766	9.75e-36	-0.292471	0.0241105	7.29e-34	-0.254639	0.0211864	2.82e-33	-0.26747	0.0210857	7.17e-37	-0.273572	0.0233295	9.33e-32	-0.240934	0.0215645	5.54e-29	-0.246719	0.0211137	1.52e-31	NA	NA	NA	NA	NA	NA	NA	NA	NA	NA	NA	NA	NA	NA	NA	NA	NA	NA	NA	NA	NA	NA
Q8IZP9	SeqId_10767_52	invn_OID20189	GPR64	-0.0994896	0.0213522	3.17e-6	-0.0856434	0.0219866	9.81e-5	-0.0829656	0.024579	0.000737	-0.0924474	0.0215668	1.81e-5	-0.0945074	0.021588	1.20e-5	-0.0577283	0.0237646	0.0151	-0.114914	0.0218783	1.50e-7	-0.103782	0.0214803	1.35e-6	-0.774916	0.00852203	0	-0.783415	0.0154476	5.07e-561	-0.712022	0.00899492	2.26e-1363	-0.713854	0.00824953	9.64e-1629	-0.745618	0.00866642	4.27e-1610	-0.761261	0.00921384	4.67e-1485	-0.79277	0.00866866	0	-0.765868
Q8N6G5	SeqId_10772_21	NA	CGAT2	-0.0677598	0.0215685	0.00168	-0.0647203	0.0221865	0.00353	-0.0732536	0.0248244	0.00317	-0.0620043	0.021789	0.00443	-0.0757658	0.0217815	0.000504	-0.060921	0.0240141	0.0112	-0.0693425	0.0221094	0.00171	-0.0703105	0.0216929	0.00119	NA	NA	NA	NA	NA	NA	NA	NA	NA	NA	NA	NA	NA	NA	NA	NA	NA	NA	NA	NA	NA	NA
Q6UXB4	SeqId_10781_19	invn_OID20590	CLC4G	0.402772	0.0194709	4.64e-95	0.4116	0.0200613	1.51e-93	0.407888	0.0222517	4.72e-75	0.382365	0.0196288	1.63e-84	0.375598	0.0195419	2.51e-82	0.419659	0.0216794	1.76e-83	0.40251	0.020011	5.52e-90	0.406157	0.0195886	1.70e-95	0.273943	0.00918923	1.80218178568223e-193	0.20127	0.016681	1.60e-33	0.231329	0.00996091	2.63e-119	0.220864	0.00905088	1.61e-131	0.295005	0.00940168	4.05e-216	0.196832	0.00989971	5.75e-88	0.302703	0.00932967	2.1878551933947e-228	0.27235
Q8N7C0	SeqId_10785_8	NA	LRC52	-0.0658756	0.0218229	0.00254	-0.0720791	0.0224772	0.00134	-0.0326678	0.0251112	0.193	-0.0540579	0.0220443	0.0142	-0.0510102	0.0220358	0.0206	-0.0490706	0.0242818	0.0433	-0.0653072	0.022381	0.00352	-0.059778	0.0219506	0.00646	NA	NA	NA	NA	NA	NA	NA	NA	NA	NA	NA	NA	NA	NA	NA	NA	NA	NA	NA	NA	NA	NA
Q496F6	SeqId_10798_4	invn_OID21418	CLM2	0.00650899	0.0216817	0.764	0.00858497	0.0223417	0.701	0.0194249	0.0250587	0.438	0.00238827	0.0219266	0.913	0.00274988	0.0219321	0.9	0.028126	0.0241373	0.244	0.00854622	0.0222743	0.701	0.00599572	0.0218348	0.784	-0.271279	0.00888359	7.99582193909973e-203	-0.335357	0.0161264	4.76e-96	-0.322459	0.00939424	3.30e-258	-0.343334	0.00853353	6.20e-354	-0.276554	0.00914515	6.95e-201	-0.340544	0.00956559	1.36e-277	-0.216623	0.00893942	6.26850010004752e-129	-0.276422
P50454	SeqId_10800_15	invn_OID31322	Collagen-binding protein	-0.199215	0.0195907	2.73e-24	-0.195216	0.0201821	3.94e-22	-0.153009	0.0226108	1.31e-11	-0.194624	0.019807	8.70e-23	-0.204226	0.0198199	6.75e-25	-0.14782	0.0217862	1.16e-11	-0.207474	0.0201245	6.38e-25	-0.195527	0.019715	3.49e-23	-0.0886085	0.00998189	7.15431889500883e-19	-0.118534	0.0181002	5.80e-11	-0.109692	0.0110687	3.76e-23	-0.112333	0.0100283	4.00e-29	-0.0752081	0.010233	1.99e-13	-0.120816	0.0107847	3.96e-29	-0.082926	0.0101663	3.53566991677959e-16	-0.0949171
HSP 70	SeqId_10803_22	NA	HSP 70	-0.0436581	0.0206442	0.0344	-0.0533011	0.0212588	0.0122	-0.336232	0.0224723	1.30e-50	-0.0935536	0.0205423	5.26e-6	-0.0560821	0.0208395	0.00712	-0.334677	0.0218065	3.67e-53	-0.037703	0.0211825	0.0751	-0.0428376	0.0207496	0.039	NA	NA	NA	NA	NA	NA	NA	NA	NA	NA	NA	NA	NA	NA	NA	NA	NA	NA	NA	NA	NA	NA
Q12918	SeqId_10809_14	invn_OID20629	KLRB1	-0.199668	0.0214467	1.28e-20	-0.221162	0.0220737	1.25e-23	-0.172869	0.0247214	2.70e-12	-0.196293	0.0216843	1.40e-19	-0.189729	0.0216634	1.99e-18	-0.189646	0.0238799	2.00e-15	-0.186757	0.0220245	2.26e-17	-0.201218	0.0215697	1.07e-20	0.173677	0.00911643	1.29100332438628e-80	0.115318	0.0165582	3.30e-12	0.133879	0.00994283	2.52e-41	0.138592	0.00910032	2.26e-52	0.159644	0.00937177	4.55e-65	0.096249	0.0098119	1.03e-22	0.224369	0.00919406	1.00576107156386e-130	0.188237
P06126	SeqId_10814_7	NA	CD1A	-0.059014	0.0217436	0.00665	-0.0553965	0.0223929	0.0134	-0.104753	0.0249246	2.64e-5	-0.0884397	0.0218606	5.22e-5	-0.0807362	0.0219288	0.000232	-0.0854948	0.0242155	0.000415	-0.0519616	0.022326	0.0199	-0.0644218	0.0218533	0.0032	NA	NA	NA	NA	NA	NA	NA	NA	NA	NA	NA	NA	NA	NA	NA	NA	NA	NA	NA	NA	NA	NA
Q5JVS0	SeqId_10815_2	NA	HABP4	-0.00649694	0.0212167	0.759	-0.00279969	0.0218643	0.898	0.0565914	0.0244715	0.0207	-0.00237993	0.0214567	0.912	-0.00530691	0.0214602	0.805	0.0436176	0.0236039	0.0646	-0.00126692	0.0217978	0.954	-0.00388727	0.0213439	0.855	NA	NA	NA	NA	NA	NA	NA	NA	NA	NA	NA	NA	NA	NA	NA	NA	NA	NA	NA	NA	NA	NA
Q9UKJ1	SeqId_10816_150	invn_OID21129	PILRA isoform FDF03-M14	0.00495934	0.0219015	0.821	-0.000902036	0.0225777	0.968	0.0239443	0.0252784	0.344	0.00728062	0.0221489	0.742	0.0169278	0.0221282	0.444	0.0113841	0.0244004	0.641	0.0141554	0.0225149	0.53	-0.000291756	0.0220406	0.989	0.11717	0.00901526	1.48679926373941e-38	0.0773308	0.016383	2.36e-6	0.0374164	0.00981964	0.000139	0.0761481	0.0089476	1.73e-17	0.107774	0.00927167	3.11e-31	0.0449539	0.00969713	3.56e-6	0.15086	0.00913905	4.84986506020957e-61	0.105439
Q6UXN7	SeqId_10817_26	NA	TO20L	-0.0416971	0.0217995	0.0558	-0.0389956	0.0224523	0.0824	-0.102677	0.0249371	3.83e-5	-0.0765042	0.021879	0.000471	-0.0699306	0.021924	0.00142	-0.0801695	0.0242658	0.000954	-0.0326526	0.0224192	0.145	-0.0491223	0.0219225	0.025	NA	NA	NA	NA	NA	NA	NA	NA	NA	NA	NA	NA	NA	NA	NA	NA	NA	NA	NA	NA	NA	NA
P17405	SeqId_10818_36	invn_OID21028	ASM	0.0797599	0.0219084	0.000272	0.13389	0.0224342	2.40e-9	0.0163392	0.0246686	0.508	0.110946	0.0220309	4.76e-7	0.0946717	0.022107	1.85e-5	0.0475564	0.0243984	0.0513	0.0444391	0.0223097	0.0464	0.0732207	0.0218749	0.000816	0.307863	0.00906545	9.10532954479089e-250	0.33679	0.0164662	5.61e-93	0.18712	0.00993782	4.36e-79	0.307416	0.0091422	6.99e-248	0.304347	0.00933221	2.72e-233	0.231257	0.00974841	2.11e-124	0.290125	0.00918351	8.90207200933998e-217	0.288126
Q8N0Z9	SeqId_10825_12	invn_OID31400	VSI10	-0.0428065	0.0214481	0.046	-0.0436933	0.0220954	0.048	-0.0197879	0.0246069	0.421	-0.0145516	0.0215779	0.5	-0.0426406	0.0216764	0.0492	-0.00126883	0.023864	0.958	-0.0629788	0.0219704	0.00415	-0.040415	0.0216186	0.0616	-0.0472543	0.0100075	2.34470716190635e-06	-0.0647051	0.0181545	0.000365	-0.0960011	0.0111375	6.72e-18	-0.0576953	0.0100934	1.09e-8	-0.0374636	0.0103005	0.000276	-0.120634	0.010778	4.43e-29	-0.0347771	0.0101887	0.000642475	-0.0433608
P0C6S8	SeqId_10827_67	NA	LIGO3	-0.308159	0.0216549	5.93e-46	-0.31781	0.0223156	5.06e-46	-0.251936	0.0249236	5.08e-24	-0.281989	0.0218044	2.95e-38	-0.298651	0.0218694	1.86e-42	-0.255896	0.0240922	2.37e-26	-0.313151	0.0222795	7.12e-45	-0.306918	0.0218117	5.71e-45	NA	NA	NA	NA	NA	NA	NA	NA	NA	NA	NA	NA	NA	NA	NA	NA	NA	NA	NA	NA	NA	NA
O75071	SeqId_10830_5	invn_OID31460	K0494	0.0124625	0.0215303	0.563	0.016083	0.0221891	0.469	0.0745433	0.0247707	0.00262	0.0201156	0.0217675	0.355	0.0228746	0.0217661	0.293	0.056664	0.0239493	0.018	0.0182258	0.0220835	0.409	0.0159499	0.02165	0.461	0.151163	0.00969511	1.19991327512433e-54	0.059737	0.0175728	0.000675	0.162368	0.010596	5.33e-53	0.111606	0.00965582	6.69e-31	0.165665	0.00994425	2.59e-62	0.113859	0.0104814	1.73e-27	0.199493	0.0097902	7.83633505392573e-92	0.146746
Q9UBX8	SeqId_10832_24	NA	B4GT6	-0.72489	0.0197654	1.85e-294	-0.729908	0.0203546	1.30e-281	-0.718975	0.0224381	2.79e-225	-0.684965	0.019758	2.42e-263	-0.714526	0.0199656	1.70e-280	-0.718811	0.0220111	6.44e-234	-0.744527	0.0202881	7.92e-295	-0.719566	0.019772	5.44e-290	NA	NA	NA	NA	NA	NA	NA	NA	NA	NA	NA	NA	NA	NA	NA	NA	NA	NA	NA	NA	NA	NA
Q96QV1	SeqId_10833_64	NA	HHIP	0.202387	0.0215205	5.23e-21	0.168858	0.0221121	2.23e-14	0.217472	0.0242163	2.70e-19	0.247759	0.0215001	1.00e-30	0.167173	0.0215578	8.86e-15	0.225653	0.0239636	4.66e-21	0.199563	0.0220991	1.71e-19	0.202983	0.0216667	7.36e-21	NA	NA	NA	NA	NA	NA	NA	NA	NA	NA	NA	NA	NA	NA	NA	NA	NA	NA	NA	NA	NA	NA
Q9UNA3	SeqId_10835_25	NA	A4GCT	-0.0824692	0.0216738	0.000142	-0.0913308	0.0223255	4.30e-5	-0.0491899	0.0250049	0.0492	-0.0644774	0.0218767	0.00321	-0.0781327	0.0219004	0.00036	-0.0451466	0.0241121	0.0612	-0.086465	0.0222767	0.000104	-0.083968	0.0218213	0.000119	NA	NA	NA	NA	NA	NA	NA	NA	NA	NA	NA	NA	NA	NA	NA	NA	NA	NA	NA	NA	NA	NA
Q9P109	SeqId_10842_7	NA	GCNT4	-0.0250421	0.0218447	0.252	-0.0244556	0.0225125	0.277	-0.0546842	0.0250689	0.0292	-0.0470182	0.0220235	0.0328	-0.0457388	0.022038	0.0379	-0.0359667	0.0243361	0.139	-0.019672	0.0224184	0.38	-0.0322967	0.0219666	0.141	NA	NA	NA	NA	NA	NA	NA	NA	NA	NA	NA	NA	NA	NA	NA	NA	NA	NA	NA	NA	NA	NA
Q6ZMC9	SeqId_10847_1	invn_OID20812	SIG15	0.116627	0.0218236	9.09e-8	0.10932	0.0224832	1.16e-6	0.0698481	0.0249495	0.00512	0.0854253	0.0219362	9.85e-5	0.0915935	0.0219662	3.05e-5	0.0815421	0.0242884	0.000787	0.134502	0.0224287	2.01e-9	0.11318	0.0219219	2.43e-7	-0.0743169	0.00937562	2.30257965235143e-15	-0.104265	0.0170303	9.22e-10	-0.0586262	0.0104847	2.25e-8	-0.0801446	0.00946178	2.45e-17	-0.0691848	0.00965325	7.67e-13	-0.0727879	0.0101458	7.28e-13	-0.0625882	0.00954056	5.42990825796639e-11	-0.0710695
Q6UXE8	SeqId_10848_137	NA	BTNL3	-0.057863	0.0218775	0.00817	-0.0575866	0.0225389	0.0106	-0.0281491	0.0253273	0.266	-0.0548769	0.0221154	0.0131	-0.060721	0.0221096	0.00603	-0.0130978	0.0243443	0.591	-0.0642099	0.0225065	0.00433	-0.0605977	0.0220648	0.00603	NA	NA	NA	NA	NA	NA	NA	NA	NA	NA	NA	NA	NA	NA	NA	NA	NA	NA	NA	NA	NA	NA
Q14213	SeqId_10851_77	NA	IL27B	-0.23169	0.0213887	2.42e-27	-0.232823	0.0220417	4.43e-26	-0.155695	0.0243293	1.56e-10	-0.199603	0.0214954	1.60e-20	-0.20058	0.0214561	8.90e-21	-0.198521	0.023806	7.48e-17	-0.22045	0.0219971	1.22e-23	-0.226474	0.0214442	4.51e-26	NA	NA	NA	NA	NA	NA	NA	NA	NA	NA	NA	NA	NA	NA	NA	NA	NA	NA	NA	NA	NA	NA
O14979	SeqId_10852_114	NA	HNRDL	0.226232	0.0207074	8.73e-28	0.222674	0.0213429	1.75e-25	0.235093	0.0239698	1.04e-22	0.225444	0.0209429	5.05e-27	0.223741	0.020954	1.29e-26	0.23461	0.0230667	2.67e-24	0.219227	0.0212992	7.60e-25	0.231008	0.0208442	1.52e-28	NA	NA	NA	NA	NA	NA	NA	NA	NA	NA	NA	NA	NA	NA	NA	NA	NA	NA	NA	NA	NA	NA
Q6IN85	SeqId_10866_60	NA	P4R3A	0.517447	0.0203716	2.49e-142	0.510341	0.0209869	1.29e-130	0.438378	0.0233756	1.81e-78	0.500218	0.0205609	9.77e-131	0.52206	0.020571	4.36e-142	0.433703	0.0225906	3.81e-82	0.515983	0.0209325	3.69e-134	0.520392	0.0205017	3.90e-142	NA	NA	NA	NA	NA	NA	NA	NA	NA	NA	NA	NA	NA	NA	NA	NA	NA	NA	NA	NA	NA	NA
Q6PJG6	SeqId_10876_300	NA	BRAT1	0.461131	0.0210604	2.86e-106	0.454241	0.0216971	2.54e-97	0.52057	0.0241976	1.17e-102	0.481519	0.0212383	8.43e-114	0.450226	0.0212804	2.39e-99	0.521784	0.0234107	4.80e-110	0.461122	0.021619	6.04e-101	0.465343	0.0211966	7.98e-107	NA	NA	NA	NA	NA	NA	NA	NA	NA	NA	NA	NA	NA	NA	NA	NA	NA	NA	NA	NA	NA	NA
P0C2L3	SeqId_10880_38	NA	F163B	0.25645	0.0207549	4.51e-35	0.257985	0.02139	1.70e-33	0.299339	0.023979	9.20e-36	0.255144	0.0209828	5.09e-34	0.264431	0.0209635	1.77e-36	0.291449	0.0231061	1.78e-36	0.261306	0.0213334	1.71e-34	0.256977	0.0209239	1.14e-34	NA	NA	NA	NA	NA	NA	NA	NA	NA	NA	NA	NA	NA	NA	NA	NA	NA	NA	NA	NA	NA	NA
Q08554	SeqId_10882_12	NA	Desmocollin-1	-0.0441801	0.0218258	0.0429	-0.0356094	0.0224823	0.113	-0.0899879	0.0249599	0.000312	-0.0703681	0.02198	0.00137	-0.0744657	0.0219269	0.000684	-0.063596	0.0243055	0.00888	-0.0477414	0.0224215	0.0332	-0.0477442	0.0219243	0.0294	NA	NA	NA	NA	NA	NA	NA	NA	NA	NA	NA	NA	NA	NA	NA	NA	NA	NA	NA	NA	NA	NA
Q6UWU4	SeqId_10885_36	NA	CF089	-0.0100176	0.021746	0.645	-0.00613476	0.0224076	0.784	0.0702448	0.0249509	0.00487	0.0242657	0.0218405	0.267	-0.00449442	0.0219769	0.838	0.0693153	0.0241334	0.00408	-0.0184035	0.022334	0.41	-0.00786956	0.0219206	0.72	NA	NA	NA	NA	NA	NA	NA	NA	NA	NA	NA	NA	NA	NA	NA	NA	NA	NA	NA	NA	NA	NA
Q96G30	SeqId_10889_2	NA	MRAP2	0.0443886	0.0207893	0.0327	0.0408592	0.0214263	0.0565	0.0781987	0.0239684	0.0011	0.0429071	0.0210171	0.0412	0.0443275	0.0210191	0.035	0.0644518	0.023145	0.00536	0.0563554	0.0213254	0.00823	0.045467	0.0209192	0.0297	NA	NA	NA	NA	NA	NA	NA	NA	NA	NA	NA	NA	NA	NA	NA	NA	NA	NA	NA	NA	NA	NA
Q6UWM7	SeqId_10890_135	NA	LCTL	0.072949	0.0217279	0.000787	0.0789319	0.0223835	0.000421	0.0692462	0.0250064	0.00562	0.0488616	0.0218927	0.0256	0.06053	0.0219681	0.00586	0.0580716	0.0241969	0.0164	0.0922457	0.0223141	3.57e-5	0.0728871	0.0218602	0.000855	NA	NA	NA	NA	NA	NA	NA	NA	NA	NA	NA	NA	NA	NA	NA	NA	NA	NA	NA	NA	NA	NA
Q99650	SeqId_10892_8	invn_OID20356	OSMR	0.154676	0.0217687	1.20e-12	0.140499	0.0223988	3.55e-10	0.065435	0.0249947	0.00885	0.135803	0.0219602	6.25e-10	0.140536	0.0220157	1.73e-10	0.0812359	0.0241786	0.00078	0.15462	0.0223007	4.11e-12	0.153303	0.0218903	2.50e-12	-0.40832	0.00887978	0	-0.464388	0.0160998	5.98e-183	-0.434845	0.00982981	2.05e-427	-0.420587	0.00894974	4.63e-482	-0.411295	0.00913768	2.06e-442	-0.458553	0.00958377	1.26e-499	-0.373214	0.00899696	0	-0.416537
Q86T26	SeqId_10895_28	invn_OID30852	TM11B	-0.0185032	0.0218904	0.398	-0.0190331	0.0225593	0.399	-0.0212116	0.0253238	0.402	-0.0197127	0.0221374	0.373	-0.0230413	0.0221502	0.298	-0.0169562	0.0243908	0.487	-0.0160488	0.0225068	0.476	-0.0208174	0.0220262	0.345	-0.0384983	0.0101539	0.000149986	-0.0245395	0.0183825	0.182	-0.0370631	0.0113784	0.00112	-0.038635	0.0102438	0.000162	-0.039368	0.0104662	0.000169	-0.0374235	0.0109926	0.000663	-0.0382177	0.0103497	0.000222248	-0.0364481
Q93045	SeqId_10900_272	NA	STMN2	0.150558	0.0204678	1.90e-13	0.154645	0.021094	2.28e-13	0.157206	0.0236379	2.92e-11	0.149199	0.020698	5.66e-13	0.145767	0.0206994	1.89e-12	0.164353	0.0227965	5.61e-13	0.151217	0.0210499	6.78e-13	0.14861	0.0205658	4.97e-13	NA	NA	NA	NA	NA	NA	NA	NA	NA	NA	NA	NA	NA	NA	NA	NA	NA	NA	NA	NA	NA	NA
Q53RT3	SeqId_10902_53	NA	APRV1	-0.111414	0.0218151	3.27e-7	-0.108792	0.0224802	1.30e-6	-0.0902608	0.0251117	0.000325	-0.0998011	0.0220356	5.92e-6	-0.112253	0.0220539	3.58e-7	-0.0686137	0.0242775	0.00471	-0.135777	0.0223772	1.30e-9	-0.11077	0.0219566	4.54e-7	NA	NA	NA	NA	NA	NA	NA	NA	NA	NA	NA	NA	NA	NA	NA	NA	NA	NA	NA	NA	NA	NA
Q9UNK0	SeqId_10903_50	invn_OID20531	STX8	-0.0597397	0.0202469	0.00317	-0.0564558	0.0208687	0.00682	-0.0190252	0.023322	0.415	-0.0485833	0.0204436	0.0175	-0.0656309	0.0204628	0.00134	-0.0300799	0.0225255	0.182	-0.0528205	0.0207624	0.011	-0.0563771	0.0203892	0.00569	0.0773089	0.0091233	2.44357751569312e-17	0.0718877	0.0165742	1.44e-5	0.0371648	0.010109	0.000237	0.0506532	0.00915446	3.14e-8	0.0867289	0.00936829	2.09e-20	0.0220646	0.00984059	0.0249	0.0946794	0.00927929	2.0325743321067e-24	0.0728644
Q9P121	SeqId_10907_116	NA	NTRI	-0.741979	0.0194731	1.16e-317	-0.760885	0.0200479	3.41e-315	-0.663191	0.0217316	1.53e-204	-0.680303	0.0191328	6.51e-277	-0.717858	0.0195818	3.24e-294	-0.664616	0.0216018	7.31e-208	-0.749518	0.0199903	1.15e-307	-0.74752	0.0195669	2.47e-319	NA	NA	NA	NA	NA	NA	NA	NA	NA	NA	NA	NA	NA	NA	NA	NA	NA	NA	NA	NA	NA	NA
Q8IUC8	SeqId_10908_2	NA	GLT13	-0.370675	0.0215492	2.60e-66	-0.373357	0.0222018	1.85e-63	-0.244378	0.0237318	7.23e-25	-0.292149	0.0209558	3.56e-44	-0.358079	0.0217263	4.99e-61	-0.265548	0.0238487	8.50e-29	-0.383715	0.0220419	7.12e-68	-0.361211	0.0216404	1.51e-62	NA	NA	NA	NA	NA	NA	NA	NA	NA	NA	NA	NA	NA	NA	NA	NA	NA	NA	NA	NA	NA	NA
O75871	SeqId_10910_6	NA	CEAM4	-0.0492581	0.0216467	0.0229	-0.0460224	0.0222939	0.039	-0.0669177	0.0249794	0.00739	-0.0584386	0.0218709	0.00754	-0.0554522	0.0218976	0.0113	-0.0631632	0.0241052	0.00878	-0.0428111	0.0222105	0.0539	-0.0541428	0.0217765	0.0129	NA	NA	NA	NA	NA	NA	NA	NA	NA	NA	NA	NA	NA	NA	NA	NA	NA	NA	NA	NA	NA	NA
Q13018	SeqId_10916_44	NA	PLA2R	0.15885	0.0212383	7.47e-14	0.143564	0.021866	5.18e-11	0.183093	0.0241572	3.48e-14	0.202701	0.0212153	1.24e-21	0.17394	0.0214533	5.15e-16	0.167645	0.023654	1.37e-12	0.151464	0.0218075	3.77e-12	0.164687	0.0213284	1.15e-14	NA	NA	NA	NA	NA	NA	NA	NA	NA	NA	NA	NA	NA	NA	NA	NA	NA	NA	NA	NA	NA	NA
O14610	SeqId_10917_40	NA	GBGT2	0.0930975	0.0216008	1.63e-5	0.0845817	0.0222579	0.000145	-0.0227016	0.0245374	0.355	0.111765	0.0217988	2.94e-7	0.107598	0.0218032	8.02e-7	-0.0108136	0.0239201	0.651	0.0799605	0.0222176	0.000319	0.0879267	0.0216456	4.86e-5	NA	NA	NA	NA	NA	NA	NA	NA	NA	NA	NA	NA	NA	NA	NA	NA	NA	NA	NA	NA	NA	NA
Q8WUJ1	SeqId_10924_258	NA	NEUFC	-0.00637637	0.0213988	0.766	-0.0261791	0.0220232	0.235	0.0279556	0.0246269	0.256	0.0201717	0.0215487	0.349	-0.0044689	0.0216256	0.836	0.0171155	0.023817	0.472	-0.00197754	0.0220022	0.928	-0.00486551	0.0215364	0.821	NA	NA	NA	NA	NA	NA	NA	NA	NA	NA	NA	NA	NA	NA	NA	NA	NA	NA	NA	NA	NA	NA
Q9BXU9	SeqId_10933_107	NA	CABP8	0.123895	0.0217143	1.16e-8	0.124976	0.0223775	2.34e-8	0.126671	0.0250284	4.17e-7	0.10193	0.0218951	3.23e-6	0.10688	0.0219376	1.10e-6	0.129457	0.024191	8.73e-8	0.131422	0.0223191	3.90e-9	0.125681	0.0218809	9.25e-9	NA	NA	NA	NA	NA	NA	NA	NA	NA	NA	NA	NA	NA	NA	NA	NA	NA	NA	NA	NA	NA	NA
P19256	SeqId_10938_13	invn_OID20716	sLFA-3	0.0711574	0.0214791	0.000923	0.0732274	0.0221295	0.000936	0.000437574	0.0247882	0.986	0.0603368	0.0217048	0.00544	0.0651187	0.0217417	0.00274	0.0101107	0.0238774	0.672	0.072723	0.0220798	0.000989	0.0679297	0.0216072	0.00167	0.129175	0.0092429	2.69620828763691e-44	0.0196549	0.0167619	0.241	0.146143	0.0102439	3.55e-46	0.146458	0.00930269	7.60e-56	0.134052	0.00951032	4.05e-45	0.0966928	0.00999381	3.84e-22	0.148732	0.00939635	2.76426519355353e-56	0.143265
Q9H4M7	SeqId_10939_16	NA	PKHA4	-0.0303303	0.0219003	0.166	-0.0298541	0.0225633	0.186	-0.0808405	0.0252118	0.00134	-0.0491071	0.0220964	0.0263	-0.0512451	0.022095	0.0204	-0.059084	0.0243698	0.0153	-0.0315916	0.0225184	0.161	-0.0336086	0.0220193	0.127	NA	NA	NA	NA	NA	NA	NA	NA	NA	NA	NA	NA	NA	NA	NA	NA	NA	NA	NA	NA	NA	NA
Q86TD4	SeqId_10940_25	NA	SRCA	-0.00552947	0.0218203	0.8	0.00176194	0.0224701	0.937	0.0533762	0.0250454	0.0331	0.00671697	0.0220435	0.761	0.0196105	0.0219696	0.372	0.0291305	0.0242821	0.23	-0.0029478	0.0224199	0.895	-0.00278298	0.0219203	0.899	NA	NA	NA	NA	NA	NA	NA	NA	NA	NA	NA	NA	NA	NA	NA	NA	NA	NA	NA	NA	NA	NA
O43752	SeqId_10945_11	invn_OID21219	Syntaxin-6	-0.0549018	0.0211862	0.00956	-0.0479213	0.021818	0.0281	-0.0199126	0.0244313	0.415	-0.0448313	0.0214098	0.0363	-0.0656086	0.021409	0.00218	-0.019738	0.0235776	0.403	-0.052678	0.0217607	0.0155	-0.0524004	0.0213254	0.014	0.0646039	0.00926709	3.18207412261776e-12	0.0419702	0.0167943	0.0125	0.0655881	0.0103379	2.23e-10	0.0490632	0.00933764	1.49e-7	0.0675444	0.0095314	1.38e-12	0.039345	0.0100236	8.66e-5	0.085734	0.00942055	9.32286775730131e-20	0.0684605
Q8IV08	SeqId_10948_14	NA	PLD3	0.107135	0.0201038	9.87e-8	0.0994882	0.0207086	1.55e-6	0.167421	0.0232394	5.84e-13	0.11256	0.020324	3.05e-8	0.111235	0.0203416	4.54e-8	0.142233	0.022379	2.08e-10	0.123504	0.0206624	2.27e-9	0.111705	0.0202328	3.37e-8	NA	NA	NA	NA	NA	NA	NA	NA	NA	NA	NA	NA	NA	NA	NA	NA	NA	NA	NA	NA	NA	NA
P05387	SeqId_10949_59	NA	RLA2	-0.0369579	0.0217577	0.0894	-0.0426887	0.0224215	0.0569	0.0118069	0.0250742	0.638	-0.0291546	0.0219947	0.185	-0.0411168	0.0220019	0.0617	0.00504824	0.0242143	0.835	-0.0282347	0.0223165	0.206	-0.0373241	0.0219198	0.0886	NA	NA	NA	NA	NA	NA	NA	NA	NA	NA	NA	NA	NA	NA	NA	NA	NA	NA	NA	NA	NA	NA
Q6UVW9	SeqId_10953_14	NA	CLC2A	-0.314023	0.0205546	1.08e-52	-0.297137	0.0211665	9.11e-45	-0.280922	0.0236228	1.30e-32	-0.288831	0.0206982	2.96e-44	-0.303536	0.0207776	2.47e-48	-0.260177	0.0228489	4.86e-30	-0.336982	0.0211005	2.06e-57	-0.317315	0.0206814	3.95e-53	NA	NA	NA	NA	NA	NA	NA	NA	NA	NA	NA	NA	NA	NA	NA	NA	NA	NA	NA	NA	NA	NA
Q8IUN9	SeqId_10955_4	invn_OID20928	CLC10	-0.153791	0.0214799	8.08e-13	-0.151803	0.0221252	6.83e-12	-0.145411	0.0247707	4.35e-9	-0.162129	0.0217105	8.16e-14	-0.15939	0.0216882	1.99e-13	-0.133127	0.023913	2.59e-8	-0.148678	0.0220611	1.59e-11	-0.159796	0.0216262	1.48e-13	-0.100319	0.00923227	1.80253506429253e-27	-0.07126	0.0167509	2.10e-5	-0.1468	0.0101482	2.00e-47	-0.108635	0.00930605	1.74e-31	-0.103853	0.00949889	8.00e-28	-0.113613	0.0099895	5.69e-30	-0.105561	0.00939325	2.89488949815741e-29	-0.125689
P23434	SeqId_10956_82	NA	GCSH	-0.0441905	0.0218757	0.0434	-0.0383803	0.0225419	0.0886	0.0194871	0.0252358	0.44	-0.0258698	0.0220789	0.241	-0.0328124	0.0220997	0.138	0.0104868	0.0243341	0.667	-0.0441906	0.0224816	0.0493	-0.0418027	0.0220584	0.0581	NA	NA	NA	NA	NA	NA	NA	NA	NA	NA	NA	NA	NA	NA	NA	NA	NA	NA	NA	NA	NA	NA
Q9NYM9	SeqId_10959_125	NA	BET1L	0.153589	0.0211363	3.69e-13	0.150314	0.0217838	5.19e-12	0.194893	0.0243342	1.16e-15	0.160263	0.0213692	6.40e-14	0.170994	0.0213176	1.05e-15	0.166077	0.0235443	1.74e-12	0.161713	0.0216926	9.00e-14	0.161777	0.0212785	2.90e-14	NA	NA	NA	NA	NA	NA	NA	NA	NA	NA	NA	NA	NA	NA	NA	NA	NA	NA	NA	NA	NA	NA
Q9UL19	SeqId_10961_15	NA	TIG3	-0.0194448	0.0211909	0.359	-0.0226278	0.0218411	0.3	0.0457198	0.0244119	0.0611	0.00194899	0.0213727	0.927	-0.0112206	0.0214495	0.601	0.0399588	0.023563	0.0899	-0.0245252	0.0217568	0.26	-0.0155368	0.0213305	0.466	NA	NA	NA	NA	NA	NA	NA	NA	NA	NA	NA	NA	NA	NA	NA	NA	NA	NA	NA	NA	NA	NA
P58062	SeqId_10974_20	NA	ISK7	-0.551289	0.0203871	4.87e-161	-0.550606	0.0209931	1.28e-151	-0.430151	0.0227306	7.25e-80	-0.492678	0.0201365	3.33e-132	-0.532543	0.0205476	4.23e-148	-0.417947	0.0224583	2.67e-77	-0.558969	0.020941	5.75e-157	-0.563122	0.0203717	3.45e-168	NA	NA	NA	NA	NA	NA	NA	NA	NA	NA	NA	NA	NA	NA	NA	NA	NA	NA	NA	NA	NA	NA
Q96DR8	SeqId_10975_59	NA	MUCL1	-0.0770241	0.0215251	0.000346	-0.0740613	0.0221729	0.000837	-0.135246	0.0247601	4.70e-8	-0.100024	0.0216904	4.00e-6	-0.0963301	0.0217355	9.34e-6	-0.108191	0.0239658	6.35e-6	-0.0801367	0.0220905	0.000286	-0.0840663	0.0216733	0.000105	NA	NA	NA	NA	NA	NA	NA	NA	NA	NA	NA	NA	NA	NA	NA	NA	NA	NA	NA	NA	NA	NA
Q8WVF2	SeqId_10977_55	NA	UCMA	0.125983	0.0216484	5.90e-9	0.121225	0.0223129	5.54e-8	0.226331	0.0245105	2.61e-20	0.175974	0.0215674	3.37e-16	0.138776	0.0218511	2.14e-10	0.202763	0.0240277	3.21e-17	0.125132	0.0222236	1.80e-8	0.13511	0.0217488	5.22e-10	NA	NA	NA	NA	NA	NA	NA	NA	NA	NA	NA	NA	NA	NA	NA	NA	NA	NA	NA	NA	NA	NA
P01242	SeqId_10978_39	invn_OID21168	SOM2	-1.02994	0.0186379	1.12e-665	-1.0086	0.019159	2.46e-604	-0.898483	0.0204072	2.14e-423	-0.956879	0.0179998	3.24e-616	-1.00123	0.0186505	2.32e-628	-0.90578	0.0204972	1.63e-426	-1.04784	0.0191191	8.30e-655	-1.02878	0.018763	2.16e-655	-0.169976	0.00933157	7.13327462917639e-74	-0.185912	0.0169104	4.09e-28	-0.160726	0.0104363	1.62e-53	-0.173218	0.00941327	1.28e-75	-0.163993	0.00960548	2.36e-65	-0.172152	0.0101002	3.85e-65	-0.16702	0.00950344	6.48774881804599e-69	-0.168029
P56975	SeqId_10981_56	NA	NRG3	-0.159121	0.0217041	2.28e-13	-0.168639	0.0223631	4.67e-14	-0.0810556	0.0246261	0.000997	-0.112875	0.021661	1.88e-7	-0.141223	0.0218669	1.06e-10	-0.107878	0.0241345	7.83e-6	-0.159593	0.0222769	7.83e-13	-0.151396	0.0217907	3.71e-12	NA	NA	NA	NA	NA	NA	NA	NA	NA	NA	NA	NA	NA	NA	NA	NA	NA	NA	NA	NA	NA	NA
Q5S007	SeqId_10990_21	NA	LRRK2	0.275132	0.0212071	1.73e-38	0.295023	0.0218415	1.41e-41	0.161695	0.0233655	4.51e-12	0.219815	0.0210368	1.48e-25	0.214153	0.0207823	6.72e-25	0.208052	0.0235539	1.02e-18	0.274355	0.0218131	2.81e-36	0.272887	0.0212971	1.38e-37	NA	NA	NA	NA	NA	NA	NA	NA	NA	NA	NA	NA	NA	NA	NA	NA	NA	NA	NA	NA	NA	NA
P02818	SeqId_11067_13	invn_OID30389	Osteocalcin	0.125925	0.0213617	3.75e-9	0.131015	0.0220129	2.65e-9	0.161433	0.024609	5.38e-11	0.120977	0.0215994	2.13e-8	0.123695	0.0216251	1.07e-8	0.153317	0.0237898	1.16e-10	0.128719	0.0219078	4.22e-9	0.130225	0.02148	1.34e-9	-0.22848	0.00987615	1.21608001856439e-117	-0.272261	0.0178938	2.79e-52	-0.184788	0.010887	1.30e-64	-0.246988	0.00993486	1.98e-136	-0.203994	0.0101129	1.73e-90	-0.250185	0.0106871	3.38e-121	-0.203473	0.0100401	7.29196152710367e-91	-0.212237
P05113	SeqId_11071_1	invn_OID20472	IL-5	-0.122179	0.0215786	1.50e-8	-0.125162	0.0222421	1.83e-8	-0.112759	0.0249962	6.45e-6	-0.123913	0.0218223	1.36e-8	-0.113242	0.0218107	2.08e-7	-0.116786	0.0240393	1.19e-6	-0.116874	0.0222057	1.42e-7	-0.126578	0.0217627	6.02e-9	-0.136135	0.00932232	3.43837472477297e-48	-0.12451	0.016927	1.90e-13	-0.133063	0.0104237	2.56e-37	-0.138943	0.00941034	2.47e-49	-0.134257	0.00958495	1.41e-44	-0.138368	0.0100764	6.55e-43	-0.132621	0.00949347	2.9402559194867e-44	-0.135317
P01876	SeqId_11089_7	NA	IgA	0.217988	0.0217915	1.47e-23	0.216196	0.02245	5.97e-22	0.285282	0.0248492	1.65e-30	0.223384	0.0220297	3.67e-24	0.242896	0.0219197	1.55e-28	0.256775	0.0242495	3.36e-26	0.218232	0.0223892	1.90e-22	0.229238	0.0217699	6.28e-26	NA	NA	NA	NA	NA	NA	NA	NA	NA	NA	NA	NA	NA	NA	NA	NA	NA	NA	NA	NA	NA	NA
P01877	SeqId_11089_7	NA	IgA	0.217988	0.0217915	1.47e-23	0.216196	0.02245	5.97e-22	0.285282	0.0248492	1.65e-30	0.223384	0.0220297	3.67e-24	0.242896	0.0219197	1.55e-28	0.256775	0.0242495	3.36e-26	0.218232	0.0223892	1.90e-22	0.229238	0.0217699	6.28e-26	NA	NA	NA	NA	NA	NA	NA	NA	NA	NA	NA	NA	NA	NA	NA	NA	NA	NA	NA	NA	NA	NA
Q05315	SeqId_11094_104	invn_OID20126	LPPL	0.127836	0.0215455	2.97e-9	0.134729	0.0222044	1.30e-9	0.102608	0.0248637	3.68e-5	0.105221	0.0217217	1.27e-6	0.116294	0.0217883	9.43e-8	0.096339	0.0239813	5.89e-5	0.141598	0.0221535	1.64e-10	0.12968	0.0216975	2.28e-9	0.166	0.00906191	1.07560836599006e-74	0.12543	0.0164275	2.25e-14	0.165628	0.0100938	1.65e-60	0.148927	0.00912423	6.87e-60	0.162761	0.00932288	2.98e-68	0.156353	0.00980146	2.76e-57	0.190729	0.00920914	7.38422290203925e-95	0.160119
Q9Y5N5	SeqId_11096_57	NA	HEMK2	0.119365	0.0206726	7.74e-9	0.120298	0.0213009	1.63e-8	0.197031	0.0237151	9.71e-17	0.149454	0.0207795	6.37e-13	0.124643	0.0208954	2.44e-9	0.197243	0.0229446	8.22e-18	0.108812	0.0212305	2.97e-7	0.123092	0.0208248	3.40e-9	NA	NA	NA	NA	NA	NA	NA	NA	NA	NA	NA	NA	NA	NA	NA	NA	NA	NA	NA	NA	NA	NA
O00764	SeqId_11098_1	NA	PDXK	0.159493	0.0217532	2.27e-13	0.153974	0.0224169	6.48e-12	0.0285746	0.0247919	0.249	0.169409	0.0219845	1.30e-14	0.167789	0.0219572	2.14e-14	0.0384141	0.0240415	0.11	0.138009	0.0222638	5.69e-10	0.15822	0.0219184	5.25e-13	NA	NA	NA	NA	NA	NA	NA	NA	NA	NA	NA	NA	NA	NA	NA	NA	NA	NA	NA	NA	NA	NA
O00206	SeqId_11101_18	invn_OID30428	TLR4	-0.135001	0.021724	5.15e-10	-0.139909	0.0223728	4.01e-10	-0.116686	0.0251171	3.39e-6	-0.131946	0.0219666	1.89e-9	-0.134214	0.0219824	1.02e-9	-0.120113	0.0241858	6.83e-7	-0.130242	0.0223152	5.33e-9	-0.136717	0.0218747	4.10e-10	-0.0325828	0.0101397	0.0013129	-0.0369159	0.0183492	0.0442	-0.0362862	0.0113397	0.00137	-0.0365164	0.0102314	0.000358	-0.0234467	0.0104448	0.0248	-0.058334	0.0109621	1.03e-7	-0.0217749	0.0103294	0.0350333	-0.0260993
Q9BYZ8	SeqId_11102_22	invn_OID20784	REG4	-0.163948	0.0208693	3.97e-15	-0.17159	0.0215115	1.50e-15	-0.0961338	0.0232153	3.46e-5	-0.0994205	0.0205381	1.29e-6	-0.142391	0.0210341	1.29e-11	-0.0823659	0.0231481	0.000373	-0.181219	0.0214288	2.75e-17	-0.174992	0.0208303	4.43e-17	0.0930606	0.00885189	8.03328928545556e-26	0.0691321	0.0160656	1.68e-5	0.0796771	0.00976558	3.38e-16	0.0994571	0.00892643	7.85e-29	0.091683	0.00911356	8.29e-24	0.0898679	0.00957972	6.53e-21	0.105526	0.00900101	1.06622489812315e-31	0.0684116
P04792	SeqId_11103_24	invn_OID20230	HSP 27	-0.134871	0.0211752	1.90e-10	-0.122053	0.0218062	2.18e-8	-0.0975286	0.0244696	6.73e-5	-0.132825	0.0213999	5.41e-10	-0.132887	0.0214336	5.65e-10	-0.0981419	0.0235786	3.15e-5	-0.142913	0.0217872	5.40e-11	-0.129849	0.021278	1.04e-9	-0.0809123	0.00923693	2.02343710781902e-18	-0.0744225	0.0167385	8.74e-6	-0.0964106	0.0102731	6.30e-21	-0.0990632	0.00929885	1.68e-26	-0.0670781	0.00946585	1.38e-12	-0.113921	0.00997297	3.21e-30	-0.0749695	0.00940661	1.62463084894217e-15	-0.0806972
P36222	SeqId_11104_13	invn_OID20399	YKL-40	0.0386025	0.0216601	0.0747	0.0311956	0.0223155	0.162	0.00561066	0.0248206	0.821	0.0346382	0.0218918	0.114	0.0488336	0.0218577	0.0255	0.0263651	0.0241103	0.274	0.0157991	0.0221577	0.476	0.0356609	0.0217615	0.101	0.219646	0.0088905	6.9811839683932e-134	0.202244	0.0161405	5.10e-36	0.0604424	0.00960174	3.08e-10	0.188808	0.00888884	3.99e-100	0.20312	0.00912357	8.39e-110	0.151881	0.00956424	8.70e-57	0.174396	0.0089386	1.97196797970727e-84	0.19786
P06733	SeqId_11105_171	invn_OID21037	Alpha enolase	0.122641	0.0201057	1.06e-9	0.128676	0.0207202	5.29e-10	0.16425	0.0232315	1.55e-12	0.122213	0.0203316	1.84e-9	0.116202	0.0203326	1.10e-8	0.157974	0.0223784	1.67e-12	0.124256	0.020681	1.88e-9	0.127946	0.0202393	2.59e-10	0.00525843	0.00913509	0.564868	-0.0131954	0.0165948	0.427	-0.00258834	0.0102221	0.8	-0.00367544	0.00921651	0.69	0.00454655	0.0094118	0.629	-0.012038	0.0098934	0.224	0.0187462	0.00929577	0.0437396	0.00364663
Q9P273	SeqId_11107_25	NA	TEN3	0.0707353	0.0218773	0.00122	0.0673145	0.0225457	0.00283	0.0872532	0.0252021	0.000536	0.0661357	0.0221216	0.00279	0.084319	0.0220429	0.000131	0.0695057	0.0243381	0.00429	0.0716759	0.0225	0.00144	0.0757872	0.022019	0.000578	NA	NA	NA	NA	NA	NA	NA	NA	NA	NA	NA	NA	NA	NA	NA	NA	NA	NA	NA	NA	NA	NA
Q4LDE5	SeqId_11109_56	NA	SVEP1	-0.318595	0.0210233	7.09e-52	-0.314718	0.0216617	7.96e-48	-0.260994	0.0238816	8.41e-28	-0.296352	0.0211868	1.86e-44	-0.295032	0.0211584	3.42e-44	-0.263947	0.0233771	1.46e-29	-0.321159	0.0215704	3.89e-50	-0.3257	0.0209861	2.55e-54	NA	NA	NA	NA	NA	NA	NA	NA	NA	NA	NA	NA	NA	NA	NA	NA	NA	NA	NA	NA	NA	NA
Q4V9L6	SeqId_11110_4	NA	TM119	0.0609922	0.0207196	0.00324	0.0732585	0.0213495	0.0006	0.103045	0.0239593	1.70e-5	0.0592297	0.0209473	0.00469	0.0544913	0.0209584	0.00932	0.101502	0.0230576	1.07e-5	0.0662234	0.0213127	0.00189	0.0624441	0.0208651	0.00276	NA	NA	NA	NA	NA	NA	NA	NA	NA	NA	NA	NA	NA	NA	NA	NA	NA	NA	NA	NA	NA	NA
Q8TBQ9	SeqId_11112_18	NA	KISHA	-0.181625	0.0217296	6.36e-17	-0.181014	0.0224	6.42e-16	-0.135755	0.0250613	6.06e-8	-0.165611	0.0219438	4.45e-14	-0.168493	0.021934	1.57e-14	-0.134133	0.0241666	2.85e-8	-0.189499	0.0223698	2.43e-17	-0.182546	0.0218767	7.16e-17	NA	NA	NA	NA	NA	NA	NA	NA	NA	NA	NA	NA	NA	NA	NA	NA	NA	NA	NA	NA	NA	NA
Q6NUJ2	SeqId_11116_16	NA	CK087	0.0514634	0.0218005	0.0182	0.0445061	0.0224563	0.0475	0.0538259	0.0250862	0.0319	0.0612886	0.0220262	0.00539	0.0459197	0.0220407	0.0372	0.0739528	0.024269	0.00231	0.0348749	0.0223793	0.119	0.0483035	0.0218993	0.0274	NA	NA	NA	NA	NA	NA	NA	NA	NA	NA	NA	NA	NA	NA	NA	NA	NA	NA	NA	NA	NA	NA
Q8TB22	SeqId_11117_2	NA	SPT20	0.151322	0.0218217	4.08e-12	0.141102	0.0224863	3.50e-10	0.00448523	0.0249048	0.857	0.148626	0.0220642	1.63e-11	0.151301	0.0220549	6.88e-12	0.0018002	0.0240141	0.94	0.14227	0.0224225	2.23e-10	0.158347	0.0219727	5.74e-13	NA	NA	NA	NA	NA	NA	NA	NA	NA	NA	NA	NA	NA	NA	NA	NA	NA	NA	NA	NA	NA	NA
Q9H0T7	SeqId_11118_107	NA	RAB17	-0.0323777	0.0217082	0.136	-0.0303231	0.0223606	0.175	-0.138238	0.0244908	1.66e-8	-0.0837572	0.0216069	0.000106	-0.0699619	0.0217119	0.00127	-0.109964	0.0241059	5.07e-6	-0.0226	0.0223392	0.312	-0.0393248	0.0218172	0.0715	NA	NA	NA	NA	NA	NA	NA	NA	NA	NA	NA	NA	NA	NA	NA	NA	NA	NA	NA	NA	NA	NA
Q8WUY8	SeqId_11120_49	NA	NAT14	-0.143068	0.0214665	2.65e-11	-0.128911	0.0221187	5.60e-9	-0.177524	0.024781	7.85e-13	-0.154977	0.021691	9.01e-13	-0.155497	0.0217014	7.76e-13	-0.160338	0.0239108	2.00e-11	-0.1568	0.022056	1.17e-12	-0.139637	0.0216126	1.04e-10	NA	NA	NA	NA	NA	NA	NA	NA	NA	NA	NA	NA	NA	NA	NA	NA	NA	NA	NA	NA	NA	NA
Q9NZD8	SeqId_11122_97	NA	SPG21	0.00237158	0.0200549	0.906	0.00639712	0.0206671	0.757	0.0791665	0.02305	0.000594	0.0248691	0.0202085	0.218	0.00533732	0.0202791	0.792	0.0649174	0.0222757	0.00357	0.000999619	0.0206115	0.961	0.0101861	0.0201661	0.613	NA	NA	NA	NA	NA	NA	NA	NA	NA	NA	NA	NA	NA	NA	NA	NA	NA	NA	NA	NA	NA	NA
O75962	SeqId_11126_102	NA	TRIO	0.0879876	0.0211793	3.26e-5	0.102498	0.0218177	2.63e-6	0.12042	0.0244545	8.47e-7	0.0825262	0.0214115	0.000116	0.0869141	0.0214259	4.98e-5	0.118399	0.0235764	5.12e-7	0.0843775	0.0217561	0.000105	0.091641	0.0213201	1.72e-5	NA	NA	NA	NA	NA	NA	NA	NA	NA	NA	NA	NA	NA	NA	NA	NA	NA	NA	NA	NA	NA	NA
Q8N3T6	SeqId_11128_29	NA	T132C	0.0221657	0.0219013	0.312	0.0203399	0.02257	0.367	0.0079382	0.0253369	0.754	0.0205916	0.0221448	0.352	0.0263108	0.0221619	0.235	0.00380319	0.0243911	0.876	0.0218837	0.0225091	0.331	0.0252944	0.0220646	0.252	NA	NA	NA	NA	NA	NA	NA	NA	NA	NA	NA	NA	NA	NA	NA	NA	NA	NA	NA	NA	NA	NA
O95972	SeqId_11129_66	NA	BMP15	0.0447059	0.0218387	0.0406	0.0450435	0.022511	0.0454	0.0101715	0.0250922	0.685	0.0140217	0.0219601	0.523	0.0229092	0.0220421	0.299	0.0163797	0.024322	0.501	0.0546903	0.022438	0.0148	0.0427365	0.0219984	0.0521	NA	NA	NA	NA	NA	NA	NA	NA	NA	NA	NA	NA	NA	NA	NA	NA	NA	NA	NA	NA	NA	NA
O00305	SeqId_11130_158	NA	CACB4	0.0115143	0.0203501	0.572	0.0161275	0.0209699	0.442	0.0416708	0.0235332	0.0766	0.0118631	0.0205827	0.564	0.00706445	0.0205838	0.731	0.0400231	0.0226605	0.0774	0.0118345	0.0209265	0.572	0.0128752	0.0204894	0.53	NA	NA	NA	NA	NA	NA	NA	NA	NA	NA	NA	NA	NA	NA	NA	NA	NA	NA	NA	NA	NA	NA
Q9UGC7	SeqId_11134_30	NA	RF1ML	0.138233	0.0202915	9.60e-12	0.137132	0.020912	5.47e-11	0.187129	0.0234366	1.41e-15	0.132923	0.0205188	9.29e-11	0.143652	0.0205203	2.55e-12	0.169149	0.0225885	6.98e-14	0.148476	0.0208466	1.06e-12	0.143496	0.0204375	2.20e-12	NA	NA	NA	NA	NA	NA	NA	NA	NA	NA	NA	NA	NA	NA	NA	NA	NA	NA	NA	NA	NA	NA
Q7Z7F7	SeqId_11135_5	NA	RM55	0.366413	0.0202897	6.70e-73	0.364108	0.0208982	5.53e-68	0.411488	0.0232828	6.71e-70	0.361686	0.0205089	1.31e-69	0.394246	0.0204152	4.30e-83	0.389187	0.0225913	1.66e-66	0.370039	0.0208162	1.07e-70	0.36842	0.0204242	9.73e-73	NA	NA	NA	NA	NA	NA	NA	NA	NA	NA	NA	NA	NA	NA	NA	NA	NA	NA	NA	NA	NA	NA
P32927	SeqId_11137_43	invn_OID30553	IL3RB	-0.0536428	0.0216182	0.0131	-0.0553425	0.0222668	0.0129	-0.0955844	0.0247747	0.000114	-0.0709193	0.0218097	0.00115	-0.0775086	0.0217748	0.000371	-0.0679751	0.0240783	0.00476	-0.0529316	0.0221614	0.0169	-0.0619815	0.0217294	0.00434	-0.182938	0.0101024	5.43230957297792e-73	-0.23362	0.0182801	2.12e-37	-0.189592	0.0112569	1.20e-63	-0.194511	0.0101833	2.47e-81	-0.183766	0.0103966	6.47e-70	-0.210684	0.0109133	4.85e-83	-0.156062	0.0102697	5.26859929712388e-52	-0.181849
Q13761	SeqId_11138_16	NA	RUNX3	0.304074	0.0203518	1.79e-50	0.307947	0.0209698	8.02e-49	0.362374	0.0234546	7.55e-54	0.316122	0.0205519	2.17e-53	0.316618	0.0205559	1.57e-53	0.343715	0.0226498	5.16e-52	0.308576	0.0208948	2.35e-49	0.308781	0.0204831	2.37e-51	NA	NA	NA	NA	NA	NA	NA	NA	NA	NA	NA	NA	NA	NA	NA	NA	NA	NA	NA	NA	NA	NA
P02452	SeqId_11140_56	invn_OID20335	CO1A1	0.198509	0.0215031	2.66e-20	0.178253	0.022132	8.01e-16	0.25162	0.0242539	3.24e-25	0.253558	0.0213433	1.50e-32	0.231612	0.0215703	6.78e-27	0.241997	0.023925	4.75e-24	0.17936	0.0220644	4.33e-16	0.201415	0.0216403	1.31e-20	-0.173102	0.00914425	1.26688956490231e-79	-0.245507	0.0166041	1.80e-49	-0.148521	0.0101839	3.56e-48	-0.158703	0.00921	1.54e-66	-0.172405	0.0094173	7.25e-75	-0.18561	0.00990082	2.05e-78	-0.148844	0.00929427	1.43041931181795e-57	-0.165829
O95841	SeqId_11142_11	invn_OID20211	ANGL1	-0.327474	0.0215133	2.53e-52	-0.258931	0.0219134	3.22e-32	-0.238871	0.0240242	2.71e-23	-0.256364	0.0210843	5.14e-34	-0.316277	0.021739	5.94e-48	-0.232899	0.0238446	1.55e-22	-0.355061	0.0220072	1.47e-58	-0.32241	0.0216589	4.07e-50	-0.328023	0.00864152	1.65015962192678e-310	-0.306976	0.0156664	1.72e-85	-0.348357	0.00957689	1.07e-289	-0.307961	0.00867848	8.21e-276	-0.322351	0.00888084	1.78e-288	-0.361944	0.00933864	1.33e-328	-0.332675	0.00879735	3.28360159831047e-308	-0.328558
Q96PB7	SeqId_11143_32	NA	NOE3	0.179408	0.0218136	1.96e-16	0.190812	0.0224653	2.00e-17	0.123379	0.0249932	7.95e-7	0.151901	0.0219647	4.66e-12	0.150661	0.0219299	6.41e-12	0.155651	0.0242992	1.50e-10	0.175785	0.0224122	4.39e-15	0.173616	0.0219498	2.58e-15	NA	NA	NA	NA	NA	NA	NA	NA	NA	NA	NA	NA	NA	NA	NA	NA	NA	NA	NA	NA	NA	NA
Q30KQ4	SeqId_11144_10	invn_OID30823	DB116	0.156797	0.0217782	6.03e-13	0.156934	0.0224434	2.70e-12	0.168284	0.0251301	2.13e-11	0.154182	0.0220239	2.55e-12	0.171938	0.0220032	5.53e-15	0.158049	0.0242606	7.29e-11	0.157802	0.0223691	1.73e-12	0.158992	0.0219225	4.09e-13	-0.0774402	0.0101459	2.35204149948577e-14	-0.0793404	0.0183683	1.56e-5	-0.0730887	0.0113693	1.29e-10	-0.0742641	0.0102406	4.11e-13	-0.0792874	0.0104537	3.33e-14	-0.0723685	0.0109778	4.33e-11	-0.0788411	0.0103413	2.51690424056095e-14	-0.0743574
Q6ZVL6	SeqId_11145_72	invn_OID31312	K154L	-0.0651918	0.0219036	0.00292	-0.0636439	0.0225749	0.00481	-0.0731393	0.0251253	0.0036	-0.0651552	0.0221519	0.00327	-0.0536952	0.0221109	0.0152	-0.0939584	0.0243895	0.000117	-0.0619338	0.0224746	0.00586	-0.0589128	0.0219655	0.00732	-0.047162	0.0100808	2.90061401853187e-06	-0.0322901	0.018282	0.0774	-0.0291948	0.0112916	0.00972	-0.0372262	0.0101662	0.00025	-0.0519824	0.0103909	5.65e-7	-0.0292766	0.0109249	0.00737	-0.0473756	0.0102718	3.99677453752134e-06	-0.0443272
Q9Y458	SeqId_11146_4	NA	TBX22	0.160184	0.0214438	8.02e-14	0.167542	0.0220922	3.36e-14	0.177664	0.0247801	7.52e-13	0.166063	0.0216743	1.83e-14	0.164386	0.0217043	3.62e-14	0.174372	0.0238912	2.91e-13	0.157092	0.021999	9.27e-13	0.163093	0.0215964	4.29e-14	NA	NA	NA	NA	NA	NA	NA	NA	NA	NA	NA	NA	NA	NA	NA	NA	NA	NA	NA	NA	NA	NA
Q86YW5	SeqId_11147_17	invn_OID30682	TRML1	-0.109333	0.0205276	1.00e-7	-0.102016	0.0211442	1.40e-6	-0.0482551	0.0235105	0.0401	-0.0853768	0.0206743	3.63e-5	-0.114951	0.020732	2.95e-8	-0.0625237	0.0228358	0.00618	-0.0968253	0.0210434	4.20e-6	-0.109164	0.020655	1.26e-7	-0.0383259	0.00992257	0.000112408	-0.0447045	0.0180138	0.0131	-0.0469554	0.0110676	2.21e-5	-0.0472778	0.0100119	2.33e-6	-0.0266142	0.0101824	0.00896	-0.0584717	0.010722	4.94e-8	-0.0374016	0.0101119	0.000216927	-0.0411908
Q15399	SeqId_11149_3	invn_OID30532	TLR1	-0.0287424	0.0217277	0.186	-0.00958885	0.0223802	0.668	-0.118477	0.0247514	1.70e-6	-0.077414	0.0216525	0.00035	-0.0320688	0.0219809	0.145	-0.109961	0.0241208	5.15e-6	-0.0184809	0.0223464	0.408	-0.0365723	0.0218741	0.0945	-0.10538	0.010099	1.85857969123518e-25	-0.115046	0.0182769	3.08e-10	-0.140984	0.0112534	5.24e-36	-0.105641	0.0101927	3.60e-25	-0.108249	0.0104005	2.28e-25	-0.156247	0.0108965	1.25e-46	-0.0939379	0.0102839	6.87831916109094e-20	-0.0984164
Q9UKR3	SeqId_11152_46	invn_OID21291	kallikrein 13	0.118565	0.0212867	2.55e-8	0.10578	0.0219233	1.40e-6	0.143566	0.0236796	1.34e-9	0.166619	0.0212204	4.10e-15	0.125995	0.021484	4.50e-9	0.170064	0.023663	6.63e-13	0.111442	0.0218484	3.38e-7	0.10107	0.0209705	1.44e-6	0.382401	0.00913338	0	0.410426	0.0165693	1.87e-135	0.383664	0.00994648	1.70e-325	0.383157	0.00920855	2.17e-378	0.40038	0.00934943	1.11e-400	0.37706	0.00988211	1.53e-318	0.395663	0.00929027	0	0.356403
Q14494	SeqId_11154_3	NA	NF2L1	-0.0430436	0.020767	0.0382	-0.0456435	0.0213914	0.0329	0.0101463	0.0239466	0.672	-0.0367783	0.0209784	0.0796	-0.0428509	0.0210066	0.0414	-0.00722831	0.0231176	0.755	-0.037477	0.021308	0.0786	-0.0375527	0.0208885	0.0722	NA	NA	NA	NA	NA	NA	NA	NA	NA	NA	NA	NA	NA	NA	NA	NA	NA	NA	NA	NA	NA	NA
A8TX70	SeqId_11155_16	NA	CO6A5	-0.0659432	0.021848	0.00254	-0.0658526	0.0225039	0.00343	-0.0315969	0.0252132	0.21	-0.0517606	0.0220632	0.019	-0.0557188	0.0220629	0.0116	-0.0391422	0.0243216	0.108	-0.0655557	0.0224611	0.00352	-0.0659023	0.0219946	0.00273	NA	NA	NA	NA	NA	NA	NA	NA	NA	NA	NA	NA	NA	NA	NA	NA	NA	NA	NA	NA	NA	NA
HSP 70	SeqId_11157_35	NA	HSP 70	0.252775	0.019866	4.35e-37	0.250214	0.0204721	2.37e-34	0.258636	0.0228454	1.03e-29	0.227704	0.020004	5.09e-30	0.237337	0.0200541	2.58e-32	0.251565	0.0221224	5.80e-30	0.261774	0.0204386	1.48e-37	0.258613	0.0199887	2.75e-38	NA	NA	NA	NA	NA	NA	NA	NA	NA	NA	NA	NA	NA	NA	NA	NA	NA	NA	NA	NA	NA	NA
Q6ZP65	SeqId_11158_40	NA	BICR1	0.249161	0.0217107	1.73e-30	0.250595	0.0223727	4.03e-29	0.27814	0.0251379	1.86e-28	0.263537	0.0219254	2.80e-33	0.250669	0.0219803	3.98e-30	0.280431	0.0241725	4.06e-31	0.242418	0.0223539	2.12e-27	0.249229	0.0218546	4.00e-30	NA	NA	NA	NA	NA	NA	NA	NA	NA	NA	NA	NA	NA	NA	NA	NA	NA	NA	NA	NA	NA	NA
Q9H9V4	SeqId_11160_56	NA	RN122	0.231567	0.0200989	1.03e-30	0.241106	0.0207118	2.55e-31	0.197236	0.0228534	6.11e-18	0.203311	0.0202175	8.63e-24	0.191111	0.02004	1.48e-21	0.220499	0.0223879	6.92e-23	0.232947	0.0206928	2.13e-29	0.232555	0.0202306	1.39e-30	NA	NA	NA	NA	NA	NA	NA	NA	NA	NA	NA	NA	NA	NA	NA	NA	NA	NA	NA	NA	NA	NA
Q8N0X7	SeqId_11161_5	invn_OID30656	SPG20	0.266494	0.0198674	5.03e-41	0.269852	0.020473	1.13e-39	0.319418	0.0229246	3.97e-44	0.277711	0.0200714	1.54e-43	0.264129	0.0200731	1.52e-39	0.313238	0.0221007	1.34e-45	0.267061	0.020425	4.56e-39	0.271098	0.0200046	7.73e-42	0.0913283	0.00984951	1.90978206512965e-20	0.0723605	0.0179049	5.31e-5	0.0765749	0.0109562	2.76e-12	0.0739292	0.00992	9.16e-14	0.107143	0.010105	2.89e-26	0.05567	0.0106524	1.73e-7	0.100836	0.0100344	9.9121417970637e-24	0.0858536
Q9NQ60	SeqId_11162_37	NA	EQTN	-0.0589756	0.0216607	0.00648	-0.0552416	0.0223187	0.0133	-0.0671335	0.0251064	0.0075	-0.0683427	0.0218839	0.00179	-0.0529768	0.0219334	0.0157	-0.0657768	0.0241249	0.0064	-0.0587738	0.0222847	0.00835	-0.0566289	0.0218324	0.00949	NA	NA	NA	NA	NA	NA	NA	NA	NA	NA	NA	NA	NA	NA	NA	NA	NA	NA	NA	NA	NA	NA
Q5T6X4	SeqId_11163_7	NA	F162B	0.248116	0.0209342	2.10e-32	0.255776	0.0215734	2.00e-32	0.247615	0.0241062	9.44e-25	0.224486	0.0210973	1.93e-26	0.250156	0.0211908	3.68e-32	0.22382	0.0233123	7.92e-22	0.268448	0.021486	8.04e-36	0.250847	0.0210821	1.20e-32	NA	NA	NA	NA	NA	NA	NA	NA	NA	NA	NA	NA	NA	NA	NA	NA	NA	NA	NA	NA	NA	NA
Q9NT68	SeqId_11164_7	NA	TEN2	0.257032	0.0214257	3.71e-33	0.261241	0.0220813	2.70e-32	0.202788	0.0246474	1.91e-16	0.227464	0.0215444	4.67e-26	0.245273	0.0216536	9.63e-30	0.208372	0.023839	2.31e-18	0.264364	0.0220295	3.54e-33	0.255173	0.0215845	3.00e-32	NA	NA	NA	NA	NA	NA	NA	NA	NA	NA	NA	NA	NA	NA	NA	NA	NA	NA	NA	NA	NA	NA
Q13613	SeqId_11167_6	NA	MTMR1	0.0537269	0.0218307	0.0139	0.0624075	0.0224795	0.0055	-0.0326383	0.0247725	0.188	0.0047761	0.0217627	0.826	0.0259787	0.0219832	0.237	-0.0135135	0.0242541	0.577	0.0652834	0.0224028	0.00357	0.0490365	0.0219588	0.0255	NA	NA	NA	NA	NA	NA	NA	NA	NA	NA	NA	NA	NA	NA	NA	NA	NA	NA	NA	NA	NA	NA
Q96KG7	SeqId_11168_3	invn_OID20746	MEG10	0.0483472	0.0217818	0.0264	0.0535476	0.0224358	0.017	-0.00115814	0.0249549	0.963	0.0209889	0.0219228	0.338	0.039696	0.0220043	0.0712	0.00282898	0.0242229	0.907	0.0542029	0.0223138	0.0151	0.0480799	0.0219141	0.0282	-0.0563541	0.00923885	1.07103929154963e-09	-0.18312	0.0167537	8.27e-28	-0.0545594	0.0100968	6.53e-8	-0.0327855	0.00927028	0.000405	-0.0316815	0.00943646	0.000787	-0.116162	0.00995988	1.97e-31	-0.0501535	0.00940547	9.73850755632245e-08	-0.0421784
P21333	SeqId_11171_25	NA	filamin A	0.0635179	0.0203094	0.00176	0.0699934	0.0209312	0.000826	0.109465	0.0234392	3.01e-6	0.0631501	0.020535	0.0021	0.0605284	0.0205336	0.0032	0.0976927	0.0225895	1.53e-5	0.065798	0.0208659	0.00161	0.0695164	0.020442	0.000672	NA	NA	NA	NA	NA	NA	NA	NA	NA	NA	NA	NA	NA	NA	NA	NA	NA	NA	NA	NA	NA	NA
Q7Z6M3	SeqId_11173_29	invn_OID20482	MILR1	-0.132863	0.0217819	1.06e-9	-0.12683	0.0224422	1.59e-8	-0.122771	0.0251277	1.03e-6	-0.112645	0.021977	2.97e-7	-0.128349	0.0220689	6.03e-9	-0.108995	0.0242614	7.04e-6	-0.151236	0.0223713	1.38e-11	-0.130944	0.0219043	2.26e-9	-0.267794	0.00921212	4.02227932531051e-184	-0.331487	0.016721	1.83e-87	-0.306063	0.010185	2.17e-198	-0.28152	0.00928332	5.30e-202	-0.286863	0.00943357	4.21e-203	-0.312472	0.00993741	5.07e-217	-0.239952	0.0093488	2.87248382105508e-144	-0.262525
Q9UPZ6	SeqId_11174_8	NA	THS7A	0.0458215	0.0218535	0.036	0.033102	0.0225102	0.141	0.00960671	0.0249096	0.7	0.0114181	0.0219476	0.603	0.0179401	0.0219424	0.414	0.0268182	0.0243364	0.27	0.0487772	0.0224465	0.0298	0.0436948	0.0219828	0.0468	NA	NA	NA	NA	NA	NA	NA	NA	NA	NA	NA	NA	NA	NA	NA	NA	NA	NA	NA	NA	NA	NA
Q7L5N7	SeqId_11175_45	invn_OID21290	PCAT2	0.229802	0.0211454	1.64e-27	0.260438	0.0217491	4.82e-33	0.235946	0.024413	4.26e-22	0.235112	0.0213795	3.95e-28	0.237058	0.021384	1.47e-28	0.233338	0.0235522	3.87e-23	0.220228	0.0217033	3.41e-24	0.234964	0.0212919	2.58e-28	-0.0574723	0.00918234	3.90814521488732e-10	-0.0832626	0.0166544	5.75e-7	-0.0994391	0.0101545	1.21e-22	-0.0846901	0.00921516	3.92e-20	-0.0581808	0.00944511	7.28e-10	-0.101947	0.00991187	8.21e-25	-0.0311422	0.00932709	0.000841772	-0.0705223
P13647	SeqId_11177_16	invn_OID20860	K2C5	0.51931	0.0210588	2.88e-134	0.527016	0.0217005	2.76e-130	0.544143	0.0242337	1.17e-111	0.548596	0.021181	6.60e-148	0.538349	0.021249	1.31e-141	0.553193	0.023442	4.01e-123	0.498863	0.021664	2.48e-117	0.520476	0.0212166	6.81e-133	0.641518	0.00877995	0	0.685853	0.0159458	3.52e-404	0.623562	0.0097641	2.98e-888	0.628837	0.00884468	2.47e-1100	0.658039	0.00901361	5.04e-1160	0.613058	0.00948643	1.62e-909	0.634232	0.00893609	0	0.645972
Q4LDE5	SeqId_11178_21	NA	SVEP1	-0.36896	0.0209676	2.61e-69	-0.368308	0.021606	3.70e-65	-0.333146	0.0238134	1.80e-44	-0.351598	0.0211561	5.06e-62	-0.346124	0.0211083	1.99e-60	-0.331797	0.0233362	7.07e-46	-0.373125	0.0215145	2.23e-67	-0.377221	0.0208943	7.37e-73	NA	NA	NA	NA	NA	NA	NA	NA	NA	NA	NA	NA	NA	NA	NA	NA	NA	NA	NA	NA	NA	NA
Q9BXA7	SeqId_11179_7	NA	TSSK1	0.0114325	0.021918	0.602	0.00937491	0.0225828	0.678	0.0647386	0.0252467	0.0103	0.0286494	0.0221168	0.195	0.0263617	0.0221332	0.234	0.0511469	0.0243717	0.0359	0.0124441	0.0225037	0.58	0.0137466	0.0220828	0.534	NA	NA	NA	NA	NA	NA	NA	NA	NA	NA	NA	NA	NA	NA	NA	NA	NA	NA	NA	NA	NA	NA
Q92922	SeqId_11180_17	NA	SMRC1	0.0214325	0.0218649	0.327	0.0222479	0.0225031	0.323	-0.0272054	0.0250742	0.278	-0.00604249	0.0219961	0.784	-0.00118193	0.0220444	0.957	-0.0137711	0.0243441	0.572	0.0275226	0.0224538	0.22	0.0233489	0.0219779	0.288	NA	NA	NA	NA	NA	NA	NA	NA	NA	NA	NA	NA	NA	NA	NA	NA	NA	NA	NA	NA	NA	NA
P30793	SeqId_11185_145	NA	GCH1	0.206301	0.0217509	2.43e-21	0.208441	0.022407	1.37e-20	0.0870767	0.0248595	0.00046	0.16293	0.021755	6.92e-14	0.19327	0.0220123	1.63e-18	0.0971397	0.0240813	5.49e-5	0.210286	0.0223703	5.44e-21	0.205278	0.0219013	7.06e-21	NA	NA	NA	NA	NA	NA	NA	NA	NA	NA	NA	NA	NA	NA	NA	NA	NA	NA	NA	NA	NA	NA
Q8NDY8	SeqId_11186_12	NA	TMM52	-0.0196181	0.0218949	0.37	-0.0164425	0.0225672	0.466	0.0062409	0.0253051	0.805	-0.00677461	0.022121	0.759	-0.00704304	0.0221133	0.75	0.00312431	0.0243759	0.898	-0.0240041	0.0225285	0.287	-0.0182176	0.0220689	0.409	NA	NA	NA	NA	NA	NA	NA	NA	NA	NA	NA	NA	NA	NA	NA	NA	NA	NA	NA	NA	NA	NA
Q5QGZ9	SeqId_11187_11	invn_OID30552	CL12A	-0.188433	0.0216411	3.12e-18	-0.198957	0.0222996	4.58e-19	-0.200795	0.024895	7.28e-16	-0.1786	0.0218682	3.16e-16	-0.172163	0.0218461	3.26e-15	-0.199403	0.0240846	1.24e-16	-0.190731	0.0222217	9.23e-18	-0.196511	0.0217676	1.75e-19	-0.0201372	0.0101286	0.0468025	-0.0344333	0.0183294	0.0603	-0.0345366	0.0112921	0.00222	-0.040147	0.0101913	8.17e-5	-0.020615	0.0104339	0.0482	-0.0492682	0.0109444	6.74e-6	0.00322091	0.0103022	0.754554	-0.0187667
Q96TA2	SeqId_11190_129	NA	YMEL1	0.181444	0.0211022	8.09e-18	0.183112	0.0217431	3.71e-17	0.209643	0.0242654	5.64e-18	0.176938	0.0213343	1.10e-16	0.194816	0.0213353	6.78e-20	0.17433	0.0235112	1.22e-13	0.198553	0.0216129	4.05e-20	0.189589	0.0212108	3.95e-19	NA	NA	NA	NA	NA	NA	NA	NA	NA	NA	NA	NA	NA	NA	NA	NA	NA	NA	NA	NA	NA	NA
Q9GZM7	SeqId_11192_168	invn_OID20180	TINAL	-0.298018	0.0212145	7.94e-45	-0.308422	0.0218533	3.15e-45	-0.12712	0.0227849	2.42e-8	-0.22158	0.0206607	7.79e-27	-0.25942	0.0211698	1.59e-34	-0.189186	0.0234719	7.62e-16	-0.29102	0.021768	9.15e-41	-0.28114	0.0208807	2.54e-41	0.140394	0.00894314	2.1433428617341e-55	0.0834073	0.0162046	2.64e-7	0.175586	0.00979404	7.15e-72	0.127583	0.00900486	1.44e-45	0.147384	0.00918377	5.87e-58	0.106257	0.00965402	3.56e-28	0.175905	0.00906351	1.4103997481326e-83	0.165409
P20823	SeqId_11193_27	invn_OID30919	HNF1A	-0.127284	0.0218527	5.72e-9	-0.120219	0.0225086	9.24e-8	-0.121681	0.0252945	1.50e-6	-0.122166	0.0220958	3.22e-8	-0.120466	0.0221128	5.10e-8	-0.132273	0.0243399	5.50e-8	-0.124732	0.0224684	2.83e-8	-0.125331	0.0220021	1.22e-8	-0.0110221	0.0101278	0.276467	-0.027198	0.0183499	0.138	-0.00542093	0.0113341	0.632	-0.0109737	0.0102218	0.283	-0.00753118	0.0104273	0.47	-0.0170466	0.0109565	0.12	-0.00531775	0.0103173	0.606262	-0.00775955
Q9Y3P8	SeqId_11194_6	invn_OID20462	SIT1	-0.0888391	0.0218023	4.61e-5	-0.0961742	0.022458	1.85e-5	-0.0431541	0.0251977	0.0868	-0.0809518	0.0220307	0.000238	-0.0846538	0.0220259	0.000121	-0.0410842	0.0242509	0.0902	-0.0929717	0.022431	3.40e-5	-0.0888265	0.0219638	5.25e-5	-0.0212979	0.00926477	0.0215207	-0.0214768	0.0168221	0.202	-0.0874968	0.00976433	3.22e-19	-0.0758841	0.00910038	7.52e-17	-0.0340087	0.00952718	0.000357	-0.0876517	0.00998684	1.68e-18	0.0437594	0.00928412	2.44378655313571e-06	-0.0467701
P12111	SeqId_11196_31	invn_OID20292	Collagen alpha-3(VI)	-0.0116246	0.0217847	0.594	-0.0391462	0.0224117	0.0807	-0.0895129	0.0233689	0.000128	-0.116207	0.0205722	1.62e-8	-0.0162829	0.02203	0.46	-0.0970423	0.0241767	5.97e-5	0.0211524	0.0222477	0.342	-0.0195654	0.0218519	0.371	0.16393	0.00886651	4.71607256974775e-76	0.0840846	0.0160984	1.76e-7	0.0786804	0.00903594	3.11e-18	0.0726219	0.00823161	1.12e-18	0.1554	0.00913394	6.52e-65	0.0682697	0.00951745	7.33e-13	0.224822	0.00890195	8.32438272510828e-140	0.154956
Q96BA8	SeqId_11198_37	NA	CR3L1	0.0349259	0.0218463	0.11	0.0532048	0.0224985	0.018	0.0257087	0.0251402	0.306	0.0119619	0.0220142	0.587	0.0273399	0.0220925	0.216	0.0183546	0.0243314	0.451	0.0487404	0.0224389	0.0298	0.0360284	0.0219714	0.101	NA	NA	NA	NA	NA	NA	NA	NA	NA	NA	NA	NA	NA	NA	NA	NA	NA	NA	NA	NA	NA	NA
Q9Y606	SeqId_11201_19	NA	TRUA	0.162286	0.0216033	5.82e-14	0.166161	0.0222624	8.41e-14	0.206482	0.0249752	1.37e-16	0.165717	0.0218441	3.29e-14	0.173732	0.0218597	1.90e-15	0.191676	0.024058	1.62e-15	0.160732	0.0222024	4.51e-13	0.169095	0.0217395	7.35e-15	NA	NA	NA	NA	NA	NA	NA	NA	NA	NA	NA	NA	NA	NA	NA	NA	NA	NA	NA	NA	NA	NA
Q99593	SeqId_11202_70	NA	TBX5	0.391625	0.0209632	7.00e-78	0.39611	0.0215992	4.03e-75	0.360889	0.0241539	1.78e-50	0.379821	0.021176	6.13e-72	0.39673	0.0212197	5.31e-78	0.35331	0.0233216	7.63e-52	0.391268	0.0215398	9.79e-74	0.395742	0.0210534	7.98e-79	NA	NA	NA	NA	NA	NA	NA	NA	NA	NA	NA	NA	NA	NA	NA	NA	NA	NA	NA	NA	NA	NA
P78310	SeqId_11204_80	invn_OID20561	CXAR	0.244077	0.0198522	9.67e-35	0.228189	0.0204429	6.24e-29	0.218228	0.0228329	1.21e-21	0.228322	0.020043	4.60e-30	0.224334	0.0200143	3.69e-29	0.219586	0.0221057	2.98e-23	0.247908	0.0203941	5.34e-34	0.247339	0.0199701	3.13e-35	0.214542	0.00918273	4.87855324270257e-120	0.197701	0.0166588	1.74e-32	-0.00252627	0.00977073	0.796	0.193381	0.0092308	1.90e-97	0.210455	0.00943999	4.23e-110	0.0146258	0.00950027	0.124	0.222131	0.00933673	2.26937114747699e-124	0.202619
P26010	SeqId_11205_10	invn_OID21393	Integrin beta-7	0.0598405	0.0218604	0.00619	0.0452269	0.0225178	0.0446	0.0879565	0.025195	0.000481	0.0584095	0.0221054	0.00823	0.0729196	0.0220848	0.000961	0.0679714	0.0243455	0.00524	0.0726756	0.0224333	0.0012	0.0593255	0.0220039	0.00701	-0.108653	0.00919846	3.75010357704376e-32	-0.179338	0.0166953	6.48e-27	-0.176367	0.0101622	1.80e-67	-0.104921	0.00928183	1.26e-29	-0.106568	0.00946689	2.14e-29	-0.18911	0.00989275	1.86e-81	-0.0913268	0.00935268	1.67477480233086e-22	-0.117711
P21757	SeqId_11207_3	invn_OID21063	Macrophage scavenger receptor	-0.0394556	0.0216854	0.0688	-0.0551545	0.0223294	0.0135	-0.0297327	0.0250446	0.235	-0.0314404	0.0219224	0.152	-0.0440321	0.0219104	0.0445	-0.0148707	0.0241431	0.538	-0.0475933	0.0223022	0.0328	-0.0418041	0.0218201	0.0554	0.0660719	0.00863028	1.95698297836389e-14	0.023952	0.0156742	0.126	-0.0867995	0.00913346	2.03e-21	0.00955287	0.00843163	0.257	0.0665458	0.00887898	6.64e-14	-0.101444	0.00904176	3.27e-29	0.0995735	0.0087411	5.04977481730053e-30	0.0582123
Q9UK23	SeqId_11208_15	invn_OID30643	NAGPA	-0.156697	0.0207898	4.80e-14	-0.144549	0.0214207	1.50e-11	-0.167112	0.0235174	1.20e-12	-0.103304	0.0206423	5.60e-7	-0.146153	0.0210164	3.54e-12	-0.141003	0.0231519	1.13e-9	-0.193301	0.0212742	1.03e-19	-0.160971	0.0209346	1.48e-14	0.0302409	0.0100679	0.00266884	-0.00156909	0.0182652	0.932	-0.13555	0.0105946	1.77e-37	-0.0120104	0.0100017	0.23	0.0680217	0.0101972	2.55e-11	-0.157658	0.0104623	2.58e-51	0.0172723	0.0102456	0.0918384	0.0305118
Q15813	SeqId_11211_7	NA	TBCE	-0.0564788	0.0205229	0.00592	-0.0538366	0.0211469	0.0109	0.00503273	0.0237331	0.832	-0.0469947	0.0207444	0.0235	-0.0564791	0.0207755	0.00656	-0.0077875	0.0228316	0.733	-0.0528759	0.0210993	0.0122	-0.0508626	0.020668	0.0139	NA	NA	NA	NA	NA	NA	NA	NA	NA	NA	NA	NA	NA	NA	NA	NA	NA	NA	NA	NA	NA	NA
Q8NBS9	SeqId_11212_7	invn_OID21012	TXND5	0.0167009	0.0199919	0.404	0.0244427	0.0205991	0.235	0.0810635	0.0230323	0.000432	0.0176124	0.0202169	0.384	0.0161895	0.0202038	0.423	0.0593	0.0222368	0.00766	0.0295108	0.020509	0.15	0.0218631	0.0201293	0.277	0.0425836	0.00913661	3.15896456988574e-06	0.0219943	0.0165929	0.185	0.0297646	0.0101103	0.00324	0.0182344	0.00917432	0.0469	0.0539394	0.00935813	8.22e-9	0.0126964	0.00984995	0.197	0.0610488	0.00929136	5.06680238007531e-11	0.0364646
Q9UBS3	SeqId_11214_40	NA	DNJB9	-0.2292	0.0209822	8.90e-28	-0.201451	0.0215733	9.82e-21	-0.363729	0.0225226	1.14e-58	-0.30774	0.0203795	1.61e-51	-0.259631	0.0210485	5.88e-35	-0.388301	0.0230129	7.08e-64	-0.166343	0.0210712	2.92e-15	-0.240322	0.0210045	2.59e-30	NA	NA	NA	NA	NA	NA	NA	NA	NA	NA	NA	NA	NA	NA	NA	NA	NA	NA	NA	NA	NA	NA
P55291	SeqId_11215_6	invn_OID21005	CAD15	-0.374005	0.0213723	1.44e-68	-0.342831	0.0219589	5.99e-55	-0.333435	0.0245257	4.27e-42	-0.385104	0.0215961	3.98e-71	-0.383502	0.0215978	1.53e-70	-0.313036	0.0237438	1.09e-39	-0.377059	0.0219703	5.09e-66	-0.376462	0.0214524	6.09e-69	0.933195	0.00788253	0	0.937818	0.0143224	1.17e-933	0.86003	0.00866698	5.25e-2141	0.901747	0.00785809	2.23e-2862	0.927506	0.00810978	3.22e-2843	0.856561	0.00845953	4.20e-2229	0.948961	0.00801861	0	0.935896
Q13363	SeqId_11217_16	NA	CTBP1	0.0449878	0.0204173	0.0276	0.0443562	0.0210459	0.0351	0.119205	0.0235942	4.37e-7	0.0613756	0.0206124	0.00291	0.0456564	0.020673	0.0272	0.107844	0.0226953	2.02e-6	0.0461858	0.021008	0.0279	0.0501812	0.0205622	0.0147	NA	NA	NA	NA	NA	NA	NA	NA	NA	NA	NA	NA	NA	NA	NA	NA	NA	NA	NA	NA	NA	NA
P51580	SeqId_11218_84	invn_OID21270	TPMT	0.288835	0.020421	2.03e-45	0.30827	0.0210207	1.08e-48	0.216352	0.022897	3.42e-21	0.255333	0.0204978	1.29e-35	0.237973	0.0201752	4.13e-32	0.252613	0.0227218	1.03e-28	0.288186	0.0209849	6.44e-43	0.284605	0.0204878	7.13e-44	-0.0267965	0.00926922	0.003843	-0.0400841	0.0167979	0.017	-0.0354837	0.0103479	0.000606	-0.0268883	0.00935488	0.00405	-0.0104914	0.00952401	0.271	-0.0467589	0.0100304	3.14e-6	-0.0294357	0.00943987	0.00182056	-0.0303452
Q8TAT2	SeqId_11219_95	invn_OID31108	FGFP3	-0.057685	0.0214976	0.00729	-0.103908	0.0220326	2.40e-6	-0.00300328	0.0240122	0.9	-0.0336957	0.0216631	0.12	-0.0852108	0.0213095	6.37e-5	-0.0343423	0.023946	0.152	-0.0320401	0.0220542	0.146	-0.0476837	0.0215257	0.0267	-0.0946018	0.00979638	4.8596359130689e-22	-0.210435	0.0177376	1.83e-32	-0.0315555	0.01046	0.00255	-0.11612	0.00984322	4.05e-32	-0.0373811	0.00970531	0.000117	-0.138555	0.0105816	3.56e-39	-0.058811	0.00993468	3.25000866587021e-09	-0.0843497
Q8TEF2	SeqId_11220_53	NA	CJ105	0.172067	0.0213364	7.36e-16	0.173598	0.02199	2.92e-15	0.216691	0.0246399	1.44e-18	0.17599	0.0215737	3.42e-16	0.182949	0.0215604	2.15e-17	0.207925	0.0237462	2.02e-18	0.165868	0.0219427	4.06e-14	0.174057	0.0214787	5.33e-16	NA	NA	NA	NA	NA	NA	NA	NA	NA	NA	NA	NA	NA	NA	NA	NA	NA	NA	NA	NA	NA	NA
Q6P9G4	SeqId_11223_1	NA	TM154	-0.215363	0.0209484	8.62e-25	-0.214168	0.0215823	3.30e-23	-0.162009	0.0240137	1.51e-11	-0.186592	0.0210746	8.45e-19	-0.20292	0.0211544	8.61e-22	-0.148947	0.0232721	1.55e-10	-0.227628	0.0215273	3.94e-26	-0.221915	0.0210491	5.49e-26	NA	NA	NA	NA	NA	NA	NA	NA	NA	NA	NA	NA	NA	NA	NA	NA	NA	NA	NA	NA	NA	NA
Q05086	SeqId_11226_16	NA	UBE3A	0.143366	0.0196786	3.21e-13	0.140779	0.0202815	3.89e-12	0.191695	0.0226999	3.05e-17	0.14439	0.019884	3.82e-13	0.1356	0.0198879	9.22e-12	0.178648	0.0219067	3.49e-16	0.152378	0.0201981	4.55e-14	0.148743	0.0198203	6.16e-14	NA	NA	NA	NA	NA	NA	NA	NA	NA	NA	NA	NA	NA	NA	NA	NA	NA	NA	NA	NA	NA	NA
Q9Y4P3	SeqId_11227_31	NA	TBL2	0.0443613	0.0200389	0.0268	0.0453909	0.0206408	0.0279	0.0908214	0.0231306	8.62e-5	0.048256	0.0202632	0.0172	0.0454551	0.0202657	0.0249	0.0729229	0.0223096	0.00108	0.0510499	0.0205672	0.0131	0.0494632	0.020169	0.0142	NA	NA	NA	NA	NA	NA	NA	NA	NA	NA	NA	NA	NA	NA	NA	NA	NA	NA	NA	NA	NA	NA
Q7Z5B4	SeqId_11228_37	NA	RIC3	0.221099	0.0215543	1.09e-24	0.227773	0.0222151	1.15e-24	0.140367	0.0247	1.32e-8	0.182213	0.0216	3.29e-17	0.19516	0.0217217	2.60e-19	0.159008	0.0239652	3.25e-11	0.225153	0.022204	3.66e-24	0.221408	0.0217113	2.03e-24	NA	NA	NA	NA	NA	NA	NA	NA	NA	NA	NA	NA	NA	NA	NA	NA	NA	NA	NA	NA	NA	NA
O75460	SeqId_11229_16	invn_OID31391	ERN1	0.113027	0.0207019	4.77e-8	0.111378	0.0213207	1.75e-7	0.157461	0.0238736	4.24e-11	0.113037	0.0209168	6.51e-8	0.110765	0.0209264	1.20e-7	0.135906	0.0230434	3.68e-9	0.125144	0.0212448	3.85e-9	0.11742	0.0208247	1.72e-8	-0.287462	0.00989762	1.47710526579488e-183	-0.305246	0.0179512	7.64e-65	-0.366475	0.0107945	1.21e-252	-0.328136	0.0098547	4.21e-243	-0.264348	0.0101333	5.10e-150	-0.40025	0.0105809	4.00e-313	-0.269371	0.0100675	2.45998620872611e-156	-0.285929
Q6P4F2	SeqId_11231_12	invn_OID30147	ADXL	-0.222489	0.0216195	7.72e-25	-0.227905	0.022279	1.46e-24	-0.186007	0.025006	1.02e-13	-0.217117	0.0218573	2.98e-23	-0.21357	0.0218357	1.36e-22	-0.191298	0.0240703	1.90e-15	-0.223024	0.0222373	1.13e-23	-0.223516	0.0217968	1.13e-24	0.0610071	0.0101402	1.79964566411509e-09	0.0398354	0.018397	0.0304	0.0274717	0.0113002	0.0151	0.039122	0.0101957	0.000124	0.0614387	0.0104472	4.08e-9	0.0235505	0.0109605	0.0317	0.078368	0.0103231	3.23293133438856e-14	0.0567691
Q15113	SeqId_11237_49	invn_OID20384	PCOC1	0.304219	0.0213446	4.31e-46	0.23115	0.0217378	2.08e-26	0.386054	0.0241789	2.18e-57	0.333878	0.0214645	1.47e-54	0.332883	0.0213657	9.92e-55	0.355004	0.023736	1.42e-50	0.319186	0.0218651	2.89e-48	0.301056	0.0214615	1.05e-44	0.26963	0.0143738	9.46148800739814e-78	0.134442	0.0261257	2.66e-7	0.195294	0.0157618	2.95e-35	0.247666	0.0144184	3.94e-66	0.235924	0.0146387	1.96e-58	0.23037	0.0155612	1.38e-49	0.287498	0.0145804	1.26704428593097e-85	0.260957
Q8IU80	SeqId_11239_49	NA	TMPS6	0.0373582	0.0219165	0.0883	0.0382404	0.0225859	0.0904	-0.0463614	0.025136	0.0651	0.00374812	0.0220067	0.865	0.0332177	0.0221567	0.134	-0.0317698	0.0243456	0.192	0.0330044	0.0225315	0.143	0.0355556	0.0220688	0.107	NA	NA	NA	NA	NA	NA	NA	NA	NA	NA	NA	NA	NA	NA	NA	NA	NA	NA	NA	NA	NA	NA
P04424	SeqId_11241_8	NA	ARLY	0.596914	0.0202505	5.76e-191	0.606515	0.0208591	7.06e-186	0.044088	0.0185363	0.0174	0.540088	0.0200142	2.20e-160	0.573178	0.0203735	3.82e-174	0.0502246	0.0179411	0.00512	0.586283	0.0207597	1.81e-175	0.607429	0.0202801	4.14e-197	NA	NA	NA	NA	NA	NA	NA	NA	NA	NA	NA	NA	NA	NA	NA	NA	NA	NA	NA	NA	NA	NA
P22735	SeqId_11242_33	NA	TGM1	-0.183475	0.0213783	9.30e-18	-0.183345	0.0220296	8.60e-17	-0.158774	0.0246398	1.17e-10	-0.165753	0.0215699	1.54e-14	-0.176825	0.0215818	2.54e-16	-0.150979	0.0237757	2.15e-10	-0.193987	0.0219895	1.13e-18	-0.187048	0.0215257	3.64e-18	NA	NA	NA	NA	NA	NA	NA	NA	NA	NA	NA	NA	NA	NA	NA	NA	NA	NA	NA	NA	NA	NA
Q5T601	SeqId_11243_90	NA	GPR110	0.134562	0.0199138	1.41e-11	0.141404	0.0205244	5.60e-12	0.136717	0.0228934	2.35e-9	0.123177	0.0201221	9.27e-10	0.111467	0.0200541	2.72e-8	0.140504	0.0221762	2.36e-10	0.136064	0.0204673	2.97e-11	0.141032	0.0200482	2.00e-12	NA	NA	NA	NA	NA	NA	NA	NA	NA	NA	NA	NA	NA	NA	NA	NA	NA	NA	NA	NA	NA	NA
Q8N159	SeqId_11247_20	NA	NAGS	-0.044283	0.021754	0.0418	-0.0332734	0.0224153	0.138	-0.0944803	0.0251189	0.000169	-0.0589679	0.0219643	0.00726	-0.0625944	0.0219715	0.00439	-0.0703375	0.0242216	0.00369	-0.0506025	0.0223782	0.0237	-0.0455032	0.0219092	0.0378	NA	NA	NA	NA	NA	NA	NA	NA	NA	NA	NA	NA	NA	NA	NA	NA	NA	NA	NA	NA	NA	NA
P10746	SeqId_11248_43	invn_OID30964	HEM4	0.311377	0.0201919	1.19e-53	0.310962	0.0208069	1.68e-50	0.302926	0.0232433	7.96e-39	0.321704	0.0203898	4.43e-56	0.311867	0.0203944	8.68e-53	0.30472	0.0224923	8.17e-42	0.300147	0.0207209	1.50e-47	0.316893	0.0203037	6.46e-55	0.121147	0.0100512	2.14421449467585e-33	0.118094	0.0182115	8.90e-11	0.103084	0.011259	5.40e-20	0.116697	0.0101401	1.20e-30	0.12303	0.0103572	1.53e-32	0.1036	0.0108771	1.66e-21	0.116244	0.0102401	8.08451911906508e-30	0.122656
O75427	SeqId_11252_30	invn_OID30191	LRCH4	0.191395	0.0210108	8.29e-20	0.193283	0.0216538	4.41e-19	0.189192	0.0242485	6.08e-15	0.178603	0.0212269	3.96e-17	0.175369	0.0212021	1.32e-16	0.195946	0.0234053	5.67e-17	0.194853	0.0216183	2.00e-19	0.191159	0.0211585	1.65e-19	0.13577	0.0099063	1.18320962970599e-42	0.099571	0.0179693	3.00e-8	0.0972734	0.0108521	3.14e-19	0.0943324	0.00985351	1.03e-21	0.150219	0.0101676	2.15e-49	0.0738799	0.0106861	4.72e-12	0.163717	0.010063	2.56541159663589e-59	0.12671
O95428	SeqId_11254_13	NA	PPN	0.210275	0.0209567	1.08e-23	0.213111	0.0215972	5.75e-23	0.202389	0.0241864	5.87e-17	0.195638	0.0211649	2.39e-20	0.211886	0.0212033	1.63e-23	0.193429	0.0233343	1.14e-16	0.216978	0.0215171	6.50e-24	0.214039	0.0211022	3.56e-24	NA	NA	NA	NA	NA	NA	NA	NA	NA	NA	NA	NA	NA	NA	NA	NA	NA	NA	NA	NA	NA	NA
P09417	SeqId_11257_1	invn_OID20174	DHPR	0.175732	0.0197425	5.53e-19	0.184741	0.0203367	1.05e-19	0.106509	0.0227243	2.77e-6	0.162754	0.0199423	3.32e-16	0.164965	0.0199483	1.34e-16	0.0990792	0.0219061	6.10e-6	0.178136	0.0202884	1.63e-18	0.181668	0.0198647	5.95e-20	0.171525	0.00909985	5.85941388569193e-79	0.15748	0.0164897	1.29e-21	0.0489709	0.00989817	7.52e-7	0.137919	0.00909641	6.32e-52	0.186917	0.00933201	3.03e-89	0.0317659	0.00963838	0.000982	0.187128	0.00925813	1.86368064293276e-90	0.166049
Q13477	SeqId_11258_41	NA	MAdCAM-1	0.177928	0.019874	3.47e-19	0.183888	0.0204828	2.76e-19	0.17392	0.0228978	3.07e-14	0.161735	0.0200633	7.55e-16	0.15916	0.0200405	1.99e-15	0.172321	0.0221289	6.85e-15	0.18546	0.0204302	1.11e-19	0.18105	0.0200167	1.50e-19	NA	NA	NA	NA	NA	NA	NA	NA	NA	NA	NA	NA	NA	NA	NA	NA	NA	NA	NA	NA	NA	NA
Q8TC36	SeqId_11260_47	NA	SPA4L	-0.26064	0.020885	9.63e-36	-0.238798	0.0214947	1.13e-28	-0.159733	0.0237747	1.83e-11	-0.219639	0.0208933	7.57e-26	-0.253177	0.0210869	3.29e-33	-0.178354	0.0231606	1.35e-14	-0.256349	0.0214595	6.84e-33	-0.257932	0.0209992	1.12e-34	NA	NA	NA	NA	NA	NA	NA	NA	NA	NA	NA	NA	NA	NA	NA	NA	NA	NA	NA	NA	NA	NA
Q9H4I3	SeqId_11262_39	NA	TRABD	0.237427	0.0205169	5.69e-31	0.242508	0.0211442	1.88e-30	0.191909	0.0232932	1.74e-16	0.205053	0.0206091	2.53e-23	0.20018	0.0205398	1.92e-22	0.218115	0.0228457	1.33e-21	0.234124	0.0210449	9.48e-29	0.236513	0.0206296	1.98e-30	NA	NA	NA	NA	NA	NA	NA	NA	NA	NA	NA	NA	NA	NA	NA	NA	NA	NA	NA	NA	NA	NA
P31415	SeqId_11263_57	NA	CASQ1	0.297883	0.0213705	3.67e-44	0.323264	0.0219845	6.06e-49	0.21374	0.0235639	1.18e-19	0.240673	0.0211865	6.64e-30	0.241563	0.0209985	1.26e-30	0.257119	0.0237832	3.06e-27	0.30264	0.0219416	2.81e-43	0.290576	0.0214419	7.73e-42	NA	NA	NA	NA	NA	NA	NA	NA	NA	NA	NA	NA	NA	NA	NA	NA	NA	NA	NA	NA	NA	NA
P47989	SeqId_11264_33	NA	XDH	-0.0149742	0.0219181	0.494	-0.0128277	0.0225794	0.57	-0.0347346	0.0253379	0.17	-0.0142485	0.0221591	0.52	-0.0136948	0.022198	0.537	-0.0461849	0.0244094	0.0585	-0.00817393	0.0225008	0.716	-0.0137001	0.0220666	0.535	NA	NA	NA	NA	NA	NA	NA	NA	NA	NA	NA	NA	NA	NA	NA	NA	NA	NA	NA	NA	NA	NA
P00352	SeqId_11265_8	invn_OID21128	Retinal dehydrogenase 1	0.727001	0.0202219	4.85e-283	0.730724	0.0208334	1.64e-269	0.306044	0.0207858	4.54e-49	0.681512	0.0201551	1.26e-250	0.713098	0.0204232	4.24e-267	0.319631	0.0200872	5.22e-57	0.720023	0.0207479	6.98e-264	0.726681	0.0203333	9.99e-280	0.50642	0.00880356	0	0.49334	0.0159898	5.03e-209	0.220245	0.00876249	2.06e-139	0.457291	0.0086686	7.84e-607	0.51841	0.00900708	6.34e-722	0.22225	0.00853451	1.69e-149	0.513328	0.00896137	0	0.499633
Q14242	SeqId_11266_8	invn_OID20560	SELPL	-0.367755	0.0205268	8.87e-72	-0.381477	0.0211391	8.47e-73	-0.226712	0.0230195	6.94e-23	-0.310687	0.0203031	7.36e-53	-0.335234	0.0205609	9.18e-60	-0.249984	0.0226659	2.77e-28	-0.36456	0.021099	6.82e-67	-0.36635	0.0206536	2.14e-70	-0.0310088	0.00922044	0.000771478	0.0524573	0.0167283	0.00171	-0.157508	0.0100264	1.31e-55	-0.0697464	0.00918033	3.02e-14	-0.0151979	0.00945011	0.108	-0.134687	0.00986165	1.82e-42	-0.0420138	0.00938257	7.55754254962083e-06	-0.05137
Q8WYQ3	SeqId_11270_17	invn_OID31116	CHC10	0.334431	0.02155	2.59e-54	0.331982	0.0221877	1.29e-50	0.215714	0.0247097	2.55e-18	0.311538	0.0217038	1.00e-46	0.332657	0.0218235	1.83e-52	0.218656	0.0238311	4.51e-20	0.340119	0.0221172	2.30e-53	0.329329	0.0216889	4.50e-52	0.601599	0.00914362	0	0.558541	0.0165534	1.41e-249	0.434212	0.00954062	2.88e-452	0.541246	0.00890151	2.00e-805	0.599448	0.00942664	1.00e-880	0.429129	0.0095483	4.37e-441	0.646879	0.00923444	0	0.585724
P0CG30	SeqId_11273_176	invn_OID31097	GSTT2	-0.0584672	0.0217501	0.00719	-0.0622368	0.0224144	0.00549	-0.00894116	0.0250664	0.721	-0.0308489	0.0219	0.159	-0.0415591	0.0219618	0.0584	-0.0207833	0.0242174	0.391	-0.0620841	0.0223842	0.00554	-0.0586597	0.0219165	0.00744	-0.019645	0.00998732	0.0491909	-0.0279817	0.0180965	0.122	-0.0495015	0.0111566	9.12e-6	-0.024685	0.0100798	0.0143	-0.0135304	0.0102751	0.188	-0.0521726	0.0107913	1.33e-6	-0.0175816	0.0101735	0.0839639	-0.0244706
Q9NZR2	SeqId_11275_94	NA	LRP1B	0.349998	0.0196827	9.75e-71	0.35461	0.0202851	1.99e-68	0.365353	0.0227439	4.58e-58	0.346675	0.0199062	6.30e-68	0.34959	0.0199044	4.69e-69	0.35674	0.0219282	1.65e-59	0.350397	0.0202323	3.40e-67	0.356117	0.0198075	2.85e-72	NA	NA	NA	NA	NA	NA	NA	NA	NA	NA	NA	NA	NA	NA	NA	NA	NA	NA	NA	NA	NA	NA
P18850	SeqId_11277_23	NA	ATF6A	0.918647	0.019046	1.10e-507	0.930241	0.019571	4.31e-493	0.790641	0.021732	8.39e-290	0.894755	0.0191634	6.98e-476	0.914582	0.0192617	4.57e-492	0.803231	0.0210249	2.43e-319	0.905074	0.0195237	3.77e-469	0.917523	0.0191672	4.32e-500	NA	NA	NA	NA	NA	NA	NA	NA	NA	NA	NA	NA	NA	NA	NA	NA	NA	NA	NA	NA	NA	NA
P13942	SeqId_11278_4	NA	COL11A2	-0.0604527	0.0212617	0.00447	-0.0937978	0.0218393	1.75e-5	-0.0182945	0.024014	0.446	-0.00682679	0.0211295	0.747	-0.0558915	0.0214718	0.00924	-0.0344275	0.0236597	0.146	-0.0515948	0.0218432	0.0182	-0.0617497	0.021364	0.00385	NA	NA	NA	NA	NA	NA	NA	NA	NA	NA	NA	NA	NA	NA	NA	NA	NA	NA	NA	NA	NA	NA
Q9UBS5	SeqId_11279_42	NA	GABR1	0.0640014	0.0213561	0.00273	0.0590011	0.0220067	0.00734	0.0989802	0.0244935	5.32e-5	0.0781564	0.0215657	0.00029	0.0740091	0.0215791	0.000604	0.0811708	0.023786	0.000644	0.0663391	0.0218714	0.00242	0.0696826	0.0214482	0.00116	NA	NA	NA	NA	NA	NA	NA	NA	NA	NA	NA	NA	NA	NA	NA	NA	NA	NA	NA	NA	NA	NA
Q99259	SeqId_11280_6	invn_OID31166	DCE1	0.0113231	0.0217293	0.602	0.0107231	0.0223958	0.632	0.0002306	0.0250351	0.993	-0.00814002	0.0219203	0.71	0.0154289	0.0219678	0.482	-0.00171877	0.0241952	0.943	0.0138431	0.0223342	0.535	0.0107852	0.0218669	0.622	-0.0401081	0.0101812	8.18137203024941e-05	-0.0473978	0.0184361	0.0101	-0.0306042	0.011411	0.00732	-0.0326501	0.0102722	0.00148	-0.0406126	0.0104942	0.000109	-0.0300731	0.0110258	0.00638	-0.0449582	0.0103729	1.46661751650715e-05	-0.0369475
Q14451	SeqId_11281_6	NA	GRB7	0.0229251	0.0217919	0.293	0.0341291	0.0224478	0.128	-0.0735812	0.0246875	0.00288	-0.0282702	0.0216958	0.193	-0.00970099	0.021851	0.657	-0.0436275	0.0242217	0.0717	0.0297467	0.0224353	0.185	0.0158922	0.0219345	0.469	NA	NA	NA	NA	NA	NA	NA	NA	NA	NA	NA	NA	NA	NA	NA	NA	NA	NA	NA	NA	NA	NA
Q96JK2	SeqId_11283_13	NA	DCAF5	0.132368	0.0216408	9.56e-10	0.142689	0.0222956	1.56e-10	0.0707475	0.0248003	0.00434	0.0945007	0.0216942	1.32e-5	0.112516	0.0218368	2.57e-7	0.0833471	0.0240783	0.000537	0.140213	0.0222647	3.02e-10	0.130276	0.021774	2.19e-9	NA	NA	NA	NA	NA	NA	NA	NA	NA	NA	NA	NA	NA	NA	NA	NA	NA	NA	NA	NA	NA	NA
Q6GTX8	SeqId_11284_24	invn_OID20737	LAIR1	0.0714663	0.0214205	0.000849	0.0842447	0.0220702	0.000135	0.122127	0.0247549	8.08e-7	0.0742925	0.0216617	0.000604	0.0748243	0.0216523	0.000549	0.112989	0.0238304	2.12e-6	0.0762892	0.0220395	0.000537	0.0725217	0.0215679	0.000772	-0.036865	0.00883589	3.0223328217034e-05	-0.0987237	0.0160411	7.54e-10	-0.10852	0.00919945	4.08e-32	-0.113671	0.00840847	1.21e-41	-0.05126	0.0090846	1.68e-8	-0.109278	0.00951514	1.57e-30	0.0221887	0.00887362	0.0124044	-0.0470962
Q9BQE4	SeqId_11286_78	NA	SELS	0.2603	0.0214261	5.82e-34	0.252802	0.0220824	2.40e-30	0.122266	0.0236044	2.22e-7	0.206039	0.0212784	3.56e-22	0.194244	0.0209231	1.64e-20	0.153133	0.0237117	1.06e-10	0.2778	0.0220494	2.14e-36	0.254177	0.0215357	3.78e-32	NA	NA	NA	NA	NA	NA	NA	NA	NA	NA	NA	NA	NA	NA	NA	NA	NA	NA	NA	NA	NA	NA
P00167	SeqId_11287_14	invn_OID31171	Cytochrome b5	0.131212	0.0215522	1.14e-9	0.131452	0.0222079	3.24e-9	-0.290604	0.0225167	4.16e-38	0.117619	0.0217655	6.52e-8	0.129163	0.0217939	3.09e-9	-0.257054	0.0219647	1.23e-31	0.0871009	0.0219476	7.23e-5	0.134743	0.0216665	5.00e-10	0.0311737	0.0101787	0.00219543	0.0376448	0.0184313	0.0411	-0.0500973	0.0113277	9.75e-6	0.0223407	0.0102687	0.0296	0.031682	0.0104834	0.00251	-0.0462457	0.0109461	2.39e-5	0.0306479	0.0103674	0.00311666	0.0292699
P49902	SeqId_11288_26	NA	5NTC	0.0611089	0.0198384	0.00207	0.0622697	0.0204383	0.00231	0.109025	0.0228975	1.92e-6	0.074377	0.0200268	0.000204	0.0586462	0.0200691	0.00348	0.107363	0.0220679	1.14e-6	0.0562184	0.0203836	0.00582	0.0646092	0.0199724	0.00122	NA	NA	NA	NA	NA	NA	NA	NA	NA	NA	NA	NA	NA	NA	NA	NA	NA	NA	NA	NA	NA	NA
P48730	SeqId_11289_31	invn_OID30492	KC1D	0.300189	0.020564	2.90e-48	0.302737	0.0211908	2.66e-46	0.327939	0.0237155	1.73e-43	0.294291	0.0207924	1.77e-45	0.300507	0.0208048	2.73e-47	0.314743	0.0228992	5.48e-43	0.303832	0.021089	4.67e-47	0.30721	0.0206927	7.35e-50	0.0167638	0.0101081	0.0972362	-0.0122432	0.0182923	0.503	0.0385695	0.0112432	0.000603	0.0114934	0.0101992	0.26	0.0288447	0.0103883	0.00549	-0.00168991	0.0109174	0.877	0.0299564	0.0102952	0.00361932	0.0348699
Q6AZY7	SeqId_11292_13	NA	SCAR3	-0.0210857	0.02175	0.332	-0.0114699	0.0224003	0.609	-0.112111	0.0248944	6.69e-6	-0.0537168	0.0218497	0.014	-0.0442996	0.0219144	0.0432	-0.0854766	0.02416	0.000403	-0.0218004	0.0223606	0.33	-0.0269818	0.0218805	0.218	NA	NA	NA	NA	NA	NA	NA	NA	NA	NA	NA	NA	NA	NA	NA	NA	NA	NA	NA	NA	NA	NA
Q6UXK5	SeqId_11293_14	invn_OID20438	LRRN1	-0.0456953	0.0218803	0.0368	-0.0425744	0.0225484	0.059	-0.028637	0.0252065	0.256	-0.0445208	0.0221277	0.0442	-0.065349	0.0220768	0.00308	-0.0193855	0.0243652	0.426	-0.0457553	0.0224842	0.0419	-0.0425277	0.0220167	0.0534	0.200564	0.00926064	1.69511528700688e-103	0.179262	0.0168143	1.54e-26	0.231501	0.010085	1.32e-116	0.227384	0.0092855	1.98e-132	0.226271	0.00945868	1.81e-126	0.160059	0.0100059	1.35e-57	0.205828	0.00942493	3.41898386996641e-105	0.223629
Q04721	SeqId_11297_54	invn_OID30407	NOTC2	-0.215268	0.0216785	3.08e-23	-0.227252	0.0223363	2.59e-24	-0.164358	0.0249997	4.89e-11	-0.197982	0.0218804	1.45e-19	-0.200267	0.021894	5.85e-20	-0.181597	0.0241338	5.29e-14	-0.215492	0.0222974	4.27e-22	-0.211571	0.0218361	3.36e-22	-0.261756	0.00981348	2.15479100231848e-155	-0.337719	0.0177816	1.96e-80	-0.230557	0.0108783	1.08e-99	-0.256618	0.00990222	4.50e-148	-0.246332	0.0100804	6.96e-132	-0.292453	0.0106088	2.78e-167	-0.238509	0.00997863	2.18298280838902e-125	-0.244256
Q99523	SeqId_11300_32	invn_OID20213	SORT	0.0811852	0.021633	0.000175	0.0839941	0.0222817	0.000163	0.112547	0.0249244	6.32e-6	0.0860567	0.021865	8.29e-5	0.0898579	0.0218777	4.00e-5	0.0868487	0.0240938	0.000313	0.0943861	0.0221666	2.06e-5	0.0860545	0.0217571	7.65e-5	-0.00888104	0.00917444	0.33304	-0.0281552	0.0166287	0.0904	-0.10912	0.00996637	6.73e-28	-0.0357639	0.00919885	0.000101	0.0228283	0.00932183	0.0143	-0.123291	0.00977821	1.89e-36	-0.0171683	0.00933587	0.0659278	-0.0162735
Q92752	SeqId_11302_237	invn_OID20957	TENR	-0.408329	0.021044	7.19e-84	-0.417551	0.0216734	1.05e-82	-0.425175	0.0240764	8.61e-70	-0.40659	0.0212805	2.24e-81	-0.410003	0.0212895	1.20e-82	-0.43611	0.023419	2.13e-77	-0.405097	0.021591	1.54e-78	-0.398079	0.0209755	2.58e-80	-0.480723	0.00881842	0	-0.525932	0.0159982	5.09e-237	-0.449329	0.00958214	5.60e-480	-0.480789	0.00889595	7.79e-637	-0.473916	0.00907766	2.18e-594	-0.513923	0.0095371	4.20e-633	-0.464488	0.00896651	0	-0.440792
Q9Y3Z3	SeqId_11303_7	NA	SAMH1	0.230645	0.0217696	3.15e-26	0.233795	0.0224216	1.86e-25	0.191751	0.0250348	1.87e-14	0.209998	0.0219479	1.09e-21	0.210348	0.0219803	1.07e-21	0.211277	0.0242419	2.90e-18	0.230121	0.0223368	6.88e-25	0.229605	0.0219079	1.06e-25	NA	NA	NA	NA	NA	NA	NA	NA	NA	NA	NA	NA	NA	NA	NA	NA	NA	NA	NA	NA	NA	NA
Q9H0M0	SeqId_11307_33	NA	WWP1	0.0454411	0.0199523	0.0228	0.0473389	0.0205657	0.0213	0.104455	0.0229991	5.58e-6	0.0524147	0.0201638	0.00934	0.0402283	0.0201636	0.046	0.0827222	0.0222069	0.000195	0.0588504	0.0204786	0.00406	0.0513218	0.020085	0.0106	NA	NA	NA	NA	NA	NA	NA	NA	NA	NA	NA	NA	NA	NA	NA	NA	NA	NA	NA	NA	NA	NA
Q8TEY5	SeqId_11308_8	NA	CR3L4	7.14166060460652e-05	0.0215501	0.997	0.0051133	0.022205	0.818	0.0465611	0.0248306	0.0608	-0.0123811	0.0217706	0.57	0.00359221	0.0217937	0.869	0.03433	0.0239891	0.152	0.0164977	0.022102	0.455	-0.00590883	0.0217024	0.785	NA	NA	NA	NA	NA	NA	NA	NA	NA	NA	NA	NA	NA	NA	NA	NA	NA	NA	NA	NA	NA	NA
P15918	SeqId_11311_79	NA	RAG-1	0.135068	0.0214897	3.27e-10	0.124951	0.0221439	1.67e-8	0.139674	0.0248749	1.97e-8	0.125425	0.0217227	7.75e-9	0.137128	0.0217489	2.88e-10	0.135058	0.0239417	1.69e-8	0.136538	0.0220906	6.38e-10	0.137348	0.021656	2.26e-10	NA	NA	NA	NA	NA	NA	NA	NA	NA	NA	NA	NA	NA	NA	NA	NA	NA	NA	NA	NA	NA	NA
P54278	SeqId_11312_40	NA	PMS2	0.0654176	0.0215755	0.00243	0.0672012	0.0222331	0.00251	0.018848	0.0247269	0.446	0.0377114	0.0217116	0.0824	0.0452635	0.0217772	0.0377	0.0250869	0.0240143	0.296	0.0754074	0.0221383	0.000659	0.0638407	0.0216959	0.00326	NA	NA	NA	NA	NA	NA	NA	NA	NA	NA	NA	NA	NA	NA	NA	NA	NA	NA	NA	NA	NA	NA
P61457	SeqId_11313_100	invn_OID30610	PHS	0.331065	0.021192	5.14e-55	0.329345	0.0218379	2.15e-51	-0.181732	0.0205601	9.65e-19	0.27463	0.0209865	3.96e-39	0.316036	0.021385	2.02e-49	-0.177101	0.0198873	5.33e-19	0.333528	0.0217347	3.80e-53	0.331411	0.0213237	1.81e-54	0.381724	0.00979853	0	0.320342	0.0177892	1.70e-72	-0.0468195	0.00814512	9.02e-9	0.300578	0.00930061	3.89e-229	0.394457	0.0100637	4.96e-336	-0.0529857	0.00807006	5.18e-11	0.403749	0.00996413	0	0.375465
O15297	SeqId_11315_148	NA	PPM1D	0.229364	0.0210421	1.15e-27	0.236114	0.0216849	1.31e-27	0.212111	0.0242317	2.07e-18	0.201628	0.0211764	1.71e-21	0.236948	0.0212993	9.51e-29	0.190558	0.0234257	4.13e-16	0.245802	0.0216096	5.59e-30	0.232807	0.0212036	4.79e-28	NA	NA	NA	NA	NA	NA	NA	NA	NA	NA	NA	NA	NA	NA	NA	NA	NA	NA	NA	NA	NA	NA
P49959	SeqId_11319_106	NA	MRE11	0.122482	0.0198454	6.75e-10	0.126417	0.0204473	6.31e-10	0.17643	0.0228518	1.16e-14	0.137339	0.0200351	7.13e-12	0.122	0.0200741	1.22e-9	0.157897	0.0220869	8.75e-13	0.129961	0.0203623	1.74e-10	0.129886	0.0199632	7.70e-11	NA	NA	NA	NA	NA	NA	NA	NA	NA	NA	NA	NA	NA	NA	NA	NA	NA	NA	NA	NA	NA	NA
Q96EP1	SeqId_11320_29	NA	CHFR	0.262789	0.0208208	1.61e-36	0.281734	0.0214385	1.90e-39	0.245476	0.0235074	1.59e-25	0.219362	0.0208078	5.51e-26	0.227784	0.0208555	9.05e-28	0.273842	0.0231941	3.61e-32	0.265324	0.0213925	2.53e-35	0.257923	0.0209032	5.59e-35	NA	NA	NA	NA	NA	NA	NA	NA	NA	NA	NA	NA	NA	NA	NA	NA	NA	NA	NA	NA	NA	NA
A1KZ92	SeqId_11324_3	invn_OID31405	PXDNL	0.0566989	0.0214352	0.00817	0.0629955	0.0220912	0.00435	0.0584573	0.0247205	0.018	0.0493787	0.0216602	0.0226	0.0651903	0.0216814	0.00264	0.0416413	0.0238749	0.0811	0.0665111	0.0220156	0.00252	0.0593841	0.0215651	0.00589	-0.136772	0.00998639	1.33990948939614e-42	-0.154471	0.0181187	1.52e-17	-0.153287	0.0111849	9.49e-43	-0.139282	0.0100767	1.87e-43	-0.135489	0.01029	1.36e-39	-0.15281	0.0108132	2.42e-45	-0.133934	0.0101746	1.71688577284391e-39	-0.141165
P78543	SeqId_11325_8	NA	BTG2	-0.039991	0.0218514	0.0672	-0.0318987	0.0225106	0.156	-0.136596	0.024846	3.85e-8	-0.0819903	0.0218644	0.000177	-0.0748656	0.0219208	0.000637	-0.105153	0.0242865	1.49e-5	-0.0375711	0.0224884	0.0948	-0.0459161	0.0219582	0.0365	NA	NA	NA	NA	NA	NA	NA	NA	NA	NA	NA	NA	NA	NA	NA	NA	NA	NA	NA	NA	NA	NA
P49760	SeqId_11327_56	NA	CLK2	-0.0228949	0.0215318	0.288	-0.0208924	0.0221825	0.346	-0.15163	0.0241599	3.47e-10	-0.0791612	0.0213552	0.00021	-0.0648858	0.0214731	0.00251	-0.115685	0.0238756	1.26e-6	-0.0157819	0.0221644	0.476	-0.0301725	0.0216549	0.164	NA	NA	NA	NA	NA	NA	NA	NA	NA	NA	NA	NA	NA	NA	NA	NA	NA	NA	NA	NA	NA	NA
Q9BQ65	SeqId_11328_9	NA	USB1	-0.117516	0.0218708	7.73e-8	-0.113053	0.0225307	5.23e-7	-0.0217405	0.0251312	0.387	-0.0967825	0.0220631	1.15e-5	-0.0984174	0.0220573	8.12e-6	-0.0360136	0.0242611	0.138	-0.120486	0.0224945	8.50e-8	-0.115059	0.0220181	1.74e-7	NA	NA	NA	NA	NA	NA	NA	NA	NA	NA	NA	NA	NA	NA	NA	NA	NA	NA	NA	NA	NA	NA
P67870	SeqId_11330_15	NA	CSK2B	0.0657236	0.0217494	0.00251	0.0773814	0.0224137	0.000556	0.0598766	0.0250352	0.0168	0.06846	0.0219939	0.00185	0.0745493	0.0219681	0.00069	0.0560138	0.0242222	0.0208	0.0578659	0.0223028	0.00947	0.0675301	0.0218803	0.00203	NA	NA	NA	NA	NA	NA	NA	NA	NA	NA	NA	NA	NA	NA	NA	NA	NA	NA	NA	NA	NA	NA
P42331	SeqId_11333_82	invn_OID21255	RHG25	0.25685	0.0200621	1.58e-37	0.256172	0.0206825	3.11e-35	0.293602	0.0231593	7.88e-37	0.266476	0.0202704	1.79e-39	0.253179	0.020297	1.04e-35	0.29369	0.0223236	1.57e-39	0.252413	0.0205971	1.58e-34	0.258837	0.0202061	1.44e-37	0.144239	0.00926068	1.47741888331731e-54	0.0913427	0.0167789	5.21e-8	0.126555	0.0102984	1.04e-34	0.127553	0.00932505	1.36e-42	0.154269	0.00950033	2.70e-59	0.10607	0.0100028	2.85e-26	0.15709	0.00942632	3.5893125916865e-62	0.14332
O75022	SeqId_11334_7	NA	LIRB3	0.254345	0.0207678	1.74e-34	0.260978	0.0214066	3.45e-34	0.248488	0.0238923	2.47e-25	0.229593	0.0209205	5.06e-28	0.260236	0.0210316	3.63e-35	0.229171	0.0231322	3.88e-23	0.265064	0.0212917	1.41e-35	0.258691	0.0209225	4.08e-35	NA	NA	NA	NA	NA	NA	NA	NA	NA	NA	NA	NA	NA	NA	NA	NA	NA	NA	NA	NA	NA	NA
Q9NPI8	SeqId_11336_9	NA	FANCF	-0.0416615	0.0217985	0.056	-0.029887	0.0224429	0.183	0.0149673	0.0250794	0.551	-0.0231241	0.0220016	0.293	-0.0263177	0.0220051	0.232	0.00164657	0.0242561	0.946	-0.0494078	0.0223852	0.0273	-0.0349946	0.0219357	0.111	NA	NA	NA	NA	NA	NA	NA	NA	NA	NA	NA	NA	NA	NA	NA	NA	NA	NA	NA	NA	NA	NA
P51451	SeqId_11338_49	NA	BLK	-0.119176	0.021848	4.90e-8	-0.109921	0.0225063	1.04e-6	-0.124134	0.0251928	8.34e-7	-0.135033	0.022061	9.30e-10	-0.118629	0.0220618	7.57e-8	-0.124324	0.0243285	3.22e-7	-0.10736	0.0224562	1.75e-6	-0.125865	0.0219968	1.05e-8	NA	NA	NA	NA	NA	NA	NA	NA	NA	NA	NA	NA	NA	NA	NA	NA	NA	NA	NA	NA	NA	NA
Q6UX71	SeqId_11342_59	invn_OID31101	PXDC2	0.0143003	0.0201565	0.478	0.0182015	0.0207715	0.381	0.0523122	0.0231905	0.0241	0.0332928	0.0203313	0.102	0.0105439	0.0203704	0.605	0.0474425	0.0224376	0.0345	0.014998	0.0206801	0.468	0.0167857	0.0203044	0.408	-0.0870886	0.00993624	1.94354663545338e-18	-0.169653	0.0179981	4.25e-21	-0.123852	0.0110706	4.70e-29	-0.0791907	0.0100262	2.82e-15	-0.0835942	0.0102346	3.14e-16	-0.144052	0.0107193	3.59e-41	-0.0793809	0.0101178	4.41206423221787e-15	-0.0824349
P37837	SeqId_11347_9	invn_OID30414	Transaldolase	0.366389	0.0213081	2.90e-66	0.349081	0.021945	5.66e-57	0.306615	0.0244963	6.04e-36	0.360224	0.0215422	9.10e-63	0.383405	0.0215257	5.76e-71	0.292554	0.0236652	4.18e-35	0.369742	0.0218735	4.23e-64	0.369419	0.0214673	2.29e-66	0.324764	0.00968319	2.97646497125905e-243	0.286478	0.017552	6.93e-60	0.229987	0.0105731	6.59e-105	0.288318	0.00966596	1.68e-195	0.338106	0.00993741	9.99e-254	0.213346	0.0103324	1.01e-94	0.346432	0.00984876	5.49540950435804e-267	0.316112
O15460	SeqId_11348_132	NA	P4HA2	0.243194	0.0207052	7.44e-32	0.267285	0.0212974	3.97e-36	0.269457	0.0237824	9.31e-30	0.224856	0.0208927	5.18e-27	0.232842	0.0209278	9.38e-29	0.280521	0.0230192	3.67e-34	0.245116	0.0212535	9.00e-31	0.240176	0.0208223	8.84e-31	NA	NA	NA	NA	NA	NA	NA	NA	NA	NA	NA	NA	NA	NA	NA	NA	NA	NA	NA	NA	NA	NA
Q9UNE7	SeqId_11350_30	NA	CHIP	0.127709	0.0200863	2.04e-10	0.126137	0.0206991	1.10e-9	0.157779	0.0231799	9.98e-12	0.130286	0.0203115	1.41e-10	0.125205	0.0203182	7.17e-10	0.153393	0.0223632	6.93e-12	0.126147	0.0206078	9.28e-10	0.132661	0.0202178	5.32e-11	NA	NA	NA	NA	NA	NA	NA	NA	NA	NA	NA	NA	NA	NA	NA	NA	NA	NA	NA	NA	NA	NA
Q9H9Q4	SeqId_11351_233	NA	NHEJ1	-0.107838	0.0209604	2.68e-7	-0.104428	0.0215957	1.33e-6	-0.0228115	0.0241127	0.344	-0.083485	0.021118	7.71e-5	-0.104536	0.0212046	8.23e-7	-0.0527597	0.0233101	0.0236	-0.0936196	0.0215323	1.37e-5	-0.100115	0.0210924	2.07e-6	NA	NA	NA	NA	NA	NA	NA	NA	NA	NA	NA	NA	NA	NA	NA	NA	NA	NA	NA	NA	NA	NA
Q8WZ42	SeqId_11352_42	invn_OID30108	TITIN	0.241499	0.0216424	6.50e-29	0.239163	0.0222975	7.68e-27	0.288925	0.0248417	2.88e-31	0.25808	0.0218503	3.41e-32	0.270006	0.0217354	1.98e-35	0.254934	0.0241078	3.90e-26	0.248739	0.0222587	5.41e-29	0.245891	0.0217786	1.46e-29	0.254489	0.0100198	3.67527683444684e-141	0.216457	0.0181776	1.08e-32	0.22489	0.0111605	2.66e-90	0.246381	0.0101099	3.53e-131	0.244738	0.0103153	1.96e-124	0.208563	0.0108209	8.85e-83	0.270221	0.0102018	3.08115342036118e-153	0.269072
Q9NQ66	SeqId_11354_21	invn_OID30484	Phospholipase C-beta-1	-0.0224017	0.0202659	0.269	-0.0235534	0.0208762	0.259	0.0392237	0.0233136	0.0925	-0.00326646	0.0204356	0.873	-0.0146672	0.0204909	0.474	0.0254469	0.0225519	0.259	-0.0226443	0.0207936	0.276	-0.0177272	0.0203874	0.385	-0.0547702	0.0101328	6.51029947541927e-08	-0.0567244	0.0183385	0.00198	-0.0317676	0.0113356	0.00507	-0.0476227	0.0102206	3.17e-6	-0.0535252	0.0104448	2.98e-7	-0.0489797	0.0109728	8.05e-6	-0.0498478	0.0103253	1.38610871508955e-06	-0.0437308
Q9GZV4	SeqId_11355_10	NA	IF5A2	-0.0995197	0.0198901	5.63e-7	-0.0943523	0.0204989	4.17e-6	-0.0555498	0.0228905	0.0152	-0.0831614	0.0200789	3.45e-5	-0.106135	0.0200995	1.29e-7	-0.0640905	0.0221334	0.00378	-0.0988848	0.0204241	1.29e-6	-0.0937995	0.0200091	2.76e-6	NA	NA	NA	NA	NA	NA	NA	NA	NA	NA	NA	NA	NA	NA	NA	NA	NA	NA	NA	NA	NA	NA
Q96DF8	SeqId_11356_19	NA	DGC14	0.19408	0.0206214	4.89e-21	0.191943	0.0212497	1.67e-19	0.231684	0.0238603	2.73e-22	0.196796	0.0208519	3.81e-21	0.198767	0.0208737	1.69e-21	0.214686	0.0229673	8.98e-21	0.19858	0.0211912	7.20e-21	0.199679	0.0207685	6.94e-22	NA	NA	NA	NA	NA	NA	NA	NA	NA	NA	NA	NA	NA	NA	NA	NA	NA	NA	NA	NA	NA	NA
Q13322	SeqId_11358_15	NA	GRB10	0.0970484	0.0201226	1.42e-6	0.100536	0.0207421	1.25e-6	0.138378	0.0232161	2.52e-9	0.0985984	0.0203425	1.25e-6	0.0897547	0.0203283	1.01e-5	0.128088	0.0224006	1.08e-8	0.103488	0.020656	5.44e-7	0.101648	0.0202743	5.34e-7	NA	NA	NA	NA	NA	NA	NA	NA	NA	NA	NA	NA	NA	NA	NA	NA	NA	NA	NA	NA	NA	NA
P23921	SeqId_11360_39	NA	RRM1	0.0239644	0.0217054	0.27	0.0191962	0.0223616	0.391	-0.00577226	0.0249157	0.817	0.046239	0.0218744	0.0345	0.0401902	0.0219007	0.0665	0.00386531	0.0241635	0.873	0.0098252	0.0222964	0.659	0.0183778	0.0218343	0.4	NA	NA	NA	NA	NA	NA	NA	NA	NA	NA	NA	NA	NA	NA	NA	NA	NA	NA	NA	NA	NA	NA
P19971	SeqId_11361_73	invn_OID20234	TP	0.0260939	0.0200481	0.193	0.0322273	0.0206636	0.119	0.0520806	0.0231095	0.0242	0.0232069	0.0202701	0.252	0.0127174	0.0202267	0.53	0.0493536	0.0223085	0.0269	0.0295434	0.0205929	0.151	0.0294639	0.0201936	0.145	0.0412685	0.00922097	7.64100544501815e-06	0.0209155	0.016722	0.211	-0.0453164	0.0102251	9.34e-6	0.0241482	0.00928546	0.0093	0.0360536	0.00947327	0.000141	-0.0302616	0.00990956	0.00226	0.0446835	0.00938923	1.95116044909803e-06	0.0336606
P55087	SeqId_11363_58	NA	AQP4	0.168933	0.0217309	7.61e-15	0.183217	0.0223869	2.74e-16	0.148475	0.0250997	3.31e-9	0.148757	0.0219181	1.15e-11	0.17	0.0220152	1.15e-14	0.143256	0.0242047	3.25e-9	0.179416	0.0223408	9.68e-16	0.16964	0.0218719	8.76e-15	NA	NA	NA	NA	NA	NA	NA	NA	NA	NA	NA	NA	NA	NA	NA	NA	NA	NA	NA	NA	NA	NA
Q8IWA4	SeqId_11364_18	NA	MFN1	-0.121492	0.0216706	2.07e-8	-0.112582	0.0223158	4.54e-7	-0.114443	0.025016	4.77e-6	-0.111652	0.0218881	3.38e-7	-0.119557	0.0218798	4.65e-8	-0.117829	0.0241245	1.04e-6	-0.12339	0.0222706	3.02e-8	-0.123095	0.0218267	1.70e-8	NA	NA	NA	NA	NA	NA	NA	NA	NA	NA	NA	NA	NA	NA	NA	NA	NA	NA	NA	NA	NA	NA
Q6N022	SeqId_11365_17	NA	TEN4	0.0733606	0.0218348	0.00078	0.071577	0.0225087	0.00147	0.124326	0.0251299	7.52e-7	0.0682132	0.0220795	0.00201	0.0940028	0.0219906	1.91e-5	0.106396	0.0242956	1.19e-5	0.0765532	0.0224585	0.000653	0.0762463	0.0219909	0.000526	NA	NA	NA	NA	NA	NA	NA	NA	NA	NA	NA	NA	NA	NA	NA	NA	NA	NA	NA	NA	NA	NA
P54819	SeqId_11368_32	invn_OID31142	KAD2	-0.0880479	0.0213718	3.79e-5	-0.0897049	0.022024	4.64e-5	-0.0351583	0.0245599	0.152	-0.0645756	0.0215368	0.00271	-0.0842212	0.0216184	9.79e-5	-0.0381673	0.0237781	0.108	-0.0958907	0.0219097	1.21e-5	-0.0855745	0.0215104	6.94e-5	0.0297092	0.00991352	0.00272966	0.00758997	0.0179592	0.673	0.016874	0.0110461	0.127	0.017428	0.00999821	0.0813	0.0380298	0.0101743	0.000186	-0.00730563	0.0106984	0.495	0.0433677	0.0100926	1.73544810682516e-05	0.030925
P11766	SeqId_11369_23	NA	ADHX	0.0915516	0.0198568	4.02e-6	0.0929164	0.0204671	5.63e-6	0.105243	0.0228524	4.12e-6	0.104301	0.0200581	1.99e-7	0.0844425	0.0200556	2.55e-5	0.103426	0.0221157	2.92e-6	0.0874823	0.0203645	1.74e-5	0.0966101	0.0199931	1.35e-6	NA	NA	NA	NA	NA	NA	NA	NA	NA	NA	NA	NA	NA	NA	NA	NA	NA	NA	NA	NA	NA	NA
Q9NRR6	SeqId_11370_20	NA	INP5E	0.0667883	0.019981	0.00083	0.0757902	0.0205762	0.00023	0.101269	0.0230324	1.10e-5	0.0698666	0.020205	0.000544	0.0660321	0.0201951	0.00108	0.0832814	0.0222507	0.000182	0.0774851	0.0204864	0.000155	0.0714847	0.0201139	0.000379	NA	NA	NA	NA	NA	NA	NA	NA	NA	NA	NA	NA	NA	NA	NA	NA	NA	NA	NA	NA	NA	NA
Q96P66	SeqId_11371_1	invn_OID30819	GP101	0.0971404	0.0216628	7.32e-6	0.103005	0.0223262	3.96e-6	0.111171	0.0249455	8.33e-6	0.0793613	0.0218607	0.000283	0.0975147	0.021923	8.66e-6	0.0962604	0.0241319	6.64e-5	0.108909	0.0221877	9.18e-7	0.0988168	0.0218314	6.00e-6	-0.0729633	0.010149	6.63297951052694e-13	-0.0433024	0.0183726	0.0184	-0.0781835	0.0113744	6.26e-12	-0.0711218	0.0102463	3.89e-12	-0.0784737	0.0104598	6.27e-14	-0.0674065	0.010986	8.48e-10	-0.0776792	0.0103433	6.03335687988407e-14	-0.0741205
P17022	SeqId_11372_2	NA	ZNF18	0.106744	0.0217551	9.27e-7	0.101414	0.0224107	6.03e-6	0.0873547	0.0249718	0.000469	0.0881046	0.0219509	5.98e-5	0.0802872	0.0218504	0.000238	0.0979594	0.024234	5.29e-5	0.116199	0.0223791	2.08e-7	0.107566	0.0219012	9.04e-7	NA	NA	NA	NA	NA	NA	NA	NA	NA	NA	NA	NA	NA	NA	NA	NA	NA	NA	NA	NA	NA	NA
P58012	SeqId_11375_49	NA	FOXL2	-0.0622649	0.0217532	0.00421	-0.0651682	0.0224238	0.00366	-0.0249527	0.0251051	0.32	-0.0544469	0.0219853	0.0133	-0.0616538	0.0220165	0.0051	-0.0325392	0.0242204	0.179	-0.0628762	0.0223345	0.00487	-0.0581746	0.0218894	0.00787	NA	NA	NA	NA	NA	NA	NA	NA	NA	NA	NA	NA	NA	NA	NA	NA	NA	NA	NA	NA	NA	NA
P40394	SeqId_11377_19	NA	ADH7	-0.0704949	0.0214515	0.00102	-0.0702829	0.0221108	0.00148	-0.0792793	0.024326	0.00112	-0.0319514	0.0215001	0.137	-0.0705393	0.0216947	0.00115	-0.0530573	0.0238788	0.0263	-0.0831955	0.0220332	0.000159	-0.0827192	0.0213888	0.00011	NA	NA	NA	NA	NA	NA	NA	NA	NA	NA	NA	NA	NA	NA	NA	NA	NA	NA	NA	NA	NA	NA
P43405	SeqId_11378_37	NA	KSYK	0.283575	0.0206027	4.20e-43	0.285006	0.0212356	4.55e-41	0.335914	0.0237684	2.38e-45	0.300477	0.0207967	2.57e-47	0.287618	0.0208601	3.01e-43	0.324593	0.0229362	1.81e-45	0.280372	0.0211596	4.49e-40	0.29143	0.0207287	6.76e-45	NA	NA	NA	NA	NA	NA	NA	NA	NA	NA	NA	NA	NA	NA	NA	NA	NA	NA	NA	NA	NA	NA
Q9BX46	SeqId_11380_84	NA	RBM24	0.0325405	0.0218304	0.136	0.036277	0.0224781	0.107	-0.0616638	0.0247451	0.0127	-0.0158037	0.0217649	0.468	0.000695515	0.0219104	0.975	-0.0313893	0.024263	0.196	0.0374462	0.022431	0.095	0.0249723	0.021959	0.255	NA	NA	NA	NA	NA	NA	NA	NA	NA	NA	NA	NA	NA	NA	NA	NA	NA	NA	NA	NA	NA	NA
P60891	SeqId_11381_56	NA	PRPS1	0.0445297	0.021195	0.0356	0.0440966	0.021832	0.0434	0.0478902	0.0244504	0.0502	0.0577861	0.0214111	0.00696	0.0445764	0.0214446	0.0376	0.0407276	0.0236122	0.0846	0.0440382	0.0217414	0.0428	0.0484749	0.021342	0.0231	NA	NA	NA	NA	NA	NA	NA	NA	NA	NA	NA	NA	NA	NA	NA	NA	NA	NA	NA	NA	NA	NA
P53004	SeqId_11382_5	NA	BIEA	0.184325	0.01926	1.07e-21	0.191649	0.0198433	4.54e-22	0.211793	0.0222233	1.57e-21	0.183517	0.0194795	4.47e-21	0.177459	0.0194616	7.62e-20	0.203273	0.0214506	2.63e-21	0.185113	0.0197974	8.73e-21	0.191181	0.0193701	5.62e-23	NA	NA	NA	NA	NA	NA	NA	NA	NA	NA	NA	NA	NA	NA	NA	NA	NA	NA	NA	NA	NA	NA
P08729	SeqId_11383_41	NA	Keratin 7	0.0806863	0.0218493	0.000222	0.0782553	0.0224953	0.000504	-0.0348455	0.0248315	0.161	0.0402095	0.0218754	0.066	0.04847	0.0219579	0.0273	-0.0078997	0.0242419	0.745	0.0887342	0.0224598	7.79e-5	0.073578	0.0219428	0.000799	NA	NA	NA	NA	NA	NA	NA	NA	NA	NA	NA	NA	NA	NA	NA	NA	NA	NA	NA	NA	NA	NA
Q99941	SeqId_11387_3	NA	ATF6B	0.840402	0.0196379	3.87e-400	0.789553	0.02006	8.09e-339	0.76298	0.0220537	2.86e-262	0.784727	0.0193997	9.73e-358	0.832725	0.0198085	3.33e-386	0.765329	0.0217856	2.34e-270	0.853621	0.0201325	7.81e-393	0.834167	0.0197306	1.39e-390	NA	NA	NA	NA	NA	NA	NA	NA	NA	NA	NA	NA	NA	NA	NA	NA	NA	NA	NA	NA	NA	NA
Q14508	SeqId_11388_75	invn_OID21505	HE4	-0.232176	0.020556	1.39e-29	-0.251016	0.0211624	1.88e-32	-0.147106	0.0215833	9.38e-12	-0.18619	0.0204862	1.00e-19	-0.21264	0.0207391	1.15e-24	-0.12111	0.0227271	9.88e-8	-0.222302	0.0210284	4.04e-26	-0.261047	0.0192438	6.44e-42	0.173683	0.00863176	1.20160621054948e-89	0.120459	0.0156612	1.45e-14	0.193398	0.00895982	2.48e-103	0.17732	0.00870561	3.18e-92	0.162628	0.00888843	8.81e-75	0.213492	0.00932958	6.80e-116	0.214364	0.008722	1.69597156698014e-132	0.128103
P35219	SeqId_11390_24	invn_OID30482	Carbonic Anhydrase VIII	-0.136294	0.021413	1.95e-10	-0.142295	0.0220642	1.13e-10	-0.092148	0.0246171	0.000182	-0.110348	0.0215661	3.11e-7	-0.114906	0.0215796	1.01e-7	-0.0906415	0.0238281	0.000142	-0.154257	0.0220107	2.41e-12	-0.135574	0.0215746	3.30e-10	0.0434817	0.0101341	1.78581542745884e-05	0.0433791	0.0183393	0.018	0.055855	0.0113389	8.39e-7	0.0432598	0.0102283	2.34e-5	0.0450274	0.010437	1.60e-5	0.0437767	0.0109652	6.54e-5	0.0536437	0.0103204	2.02640504025116e-07	0.0474845
Q03426	SeqId_11391_69	invn_OID20459	MVK	0.258718	0.0207856	1.45e-35	0.259611	0.0214229	8.44e-34	0.254487	0.0239878	2.71e-26	0.249518	0.0210091	1.56e-32	0.256613	0.0210174	2.76e-34	0.250149	0.0231422	3.11e-27	0.260561	0.0213676	3.34e-34	0.261826	0.0209031	5.40e-36	0.340316	0.00913989	5.38207135684387e-299	0.309835	0.016585	6.98e-78	0.0702439	0.00947605	1.24e-13	0.290626	0.00902924	2.67e-227	0.338641	0.00940032	3.47e-284	0.104253	0.00927531	2.60e-29	0.339265	0.00929683	1.89012800793141e-287	0.325982
Q14289	SeqId_11395_5	NA	FAK2	0.294241	0.0204431	5.71e-47	0.290312	0.0210724	3.51e-43	0.343406	0.0235295	3.03e-48	0.311765	0.020628	1.32e-51	0.293997	0.0206828	7.45e-46	0.347323	0.0227412	1.16e-52	0.279818	0.0209868	1.49e-40	0.301703	0.0205652	9.95e-49	NA	NA	NA	NA	NA	NA	NA	NA	NA	NA	NA	NA	NA	NA	NA	NA	NA	NA	NA	NA	NA	NA
Q9UI46	SeqId_11396_39	NA	DNAI1	0.00526341	0.0217375	0.809	0.00513938	0.0223943	0.818	-0.0833762	0.0248014	0.000774	-0.0348382	0.0217716	0.11	-0.019081	0.0219077	0.384	-0.0468527	0.0241783	0.0526	0.00348504	0.0223423	0.876	-0.00392445	0.0218424	0.857	NA	NA	NA	NA	NA	NA	NA	NA	NA	NA	NA	NA	NA	NA	NA	NA	NA	NA	NA	NA	NA	NA
Q9NTX7	SeqId_11401_181	NA	RN146	-0.237908	0.0215528	2.50e-28	-0.219589	0.0221889	4.32e-23	-0.145592	0.0246237	3.37e-9	-0.206948	0.0216733	1.32e-21	-0.241882	0.0217883	1.23e-28	-0.157355	0.0239302	4.85e-11	-0.232626	0.0220826	6.00e-26	-0.233025	0.0216864	6.24e-27	NA	NA	NA	NA	NA	NA	NA	NA	NA	NA	NA	NA	NA	NA	NA	NA	NA	NA	NA	NA	NA	NA
Q8NEZ4	SeqId_11402_17	NA	KMT2C	-0.122041	0.0217397	1.98e-8	-0.114484	0.0224013	3.21e-7	-0.115689	0.0250916	4.01e-6	-0.11301	0.021975	2.71e-7	-0.118506	0.0219605	6.80e-8	-0.111516	0.0242138	4.12e-6	-0.127517	0.0223538	1.17e-8	-0.123715	0.0218722	1.55e-8	NA	NA	NA	NA	NA	NA	NA	NA	NA	NA	NA	NA	NA	NA	NA	NA	NA	NA	NA	NA	NA	NA
Q9H257	SeqId_11405_150	NA	CARD9	0.109482	0.0212271	2.50e-7	0.117592	0.0218718	7.60e-8	0.0840418	0.0243685	0.000563	0.0774943	0.0213302	0.00028	0.0968496	0.0214477	6.31e-6	0.0896271	0.0236339	0.000149	0.115621	0.0218206	1.17e-7	0.110324	0.0213442	2.36e-7	NA	NA	NA	NA	NA	NA	NA	NA	NA	NA	NA	NA	NA	NA	NA	NA	NA	NA	NA	NA	NA	NA
Q9UKU7	SeqId_11406_82	NA	ACAD8	0.23194	0.0213396	1.62e-27	0.233058	0.0219967	3.14e-26	0.232171	0.0246604	4.74e-21	0.229308	0.0215784	2.24e-26	0.234961	0.0216025	1.49e-27	0.216611	0.0237738	8.14e-20	0.236826	0.0218861	2.74e-27	0.238192	0.0215079	1.66e-28	NA	NA	NA	NA	NA	NA	NA	NA	NA	NA	NA	NA	NA	NA	NA	NA	NA	NA	NA	NA	NA	NA
Q9NRY6	SeqId_11407_57	invn_OID31146	PLS3	-0.0763577	0.0217514	0.000447	-0.0620587	0.0224027	0.0056	-0.112644	0.0249353	6.26e-6	-0.107707	0.0218689	8.43e-7	-0.0707777	0.021993	0.00129	-0.102789	0.0242114	2.18e-5	-0.0776876	0.0223195	0.0005	-0.0813261	0.0218924	0.000203	0.00793017	0.00992154	0.424128	-0.0142248	0.0179724	0.429	-0.0254471	0.0109734	0.0204	-0.0207177	0.00994845	0.0373	0.018924	0.0101743	0.0629	-0.0455504	0.0106984	2.07e-5	0.0260928	0.0100949	0.00974852	0.00247073
Q9UKA2	SeqId_11416_23	NA	FBXL4	-0.0179652	0.0207005	0.385	-0.0161405	0.0213388	0.449	0.0598811	0.0234612	0.0107	0.00882192	0.0208371	0.672	-0.0372385	0.020851	0.0741	0.0833281	0.0229088	0.000275	-0.0400459	0.0211749	0.0586	-0.0132706	0.0208461	0.524	NA	NA	NA	NA	NA	NA	NA	NA	NA	NA	NA	NA	NA	NA	NA	NA	NA	NA	NA	NA	NA	NA
Q9H223	SeqId_11421_10	NA	EHD4	0.192929	0.0197044	1.23e-22	0.197931	0.0203053	1.89e-22	0.221924	0.0227338	1.64e-22	0.187029	0.0199232	6.14e-21	0.184701	0.0199042	1.70e-20	0.215143	0.0219358	1.04e-22	0.19663	0.0202478	2.70e-22	0.198086	0.0198409	1.80e-23	NA	NA	NA	NA	NA	NA	NA	NA	NA	NA	NA	NA	NA	NA	NA	NA	NA	NA	NA	NA	NA	NA
O60479	SeqId_11422_2	NA	DLX3	0.02372	0.0207118	0.252	0.0169921	0.0213265	0.426	0.126829	0.0237	8.73e-8	0.047477	0.0208612	0.0229	0.0503759	0.0208309	0.0156	0.102491	0.0229926	8.29e-6	0.0239736	0.0212898	0.26	0.0301879	0.0208267	0.147	NA	NA	NA	NA	NA	NA	NA	NA	NA	NA	NA	NA	NA	NA	NA	NA	NA	NA	NA	NA	NA	NA
P16930	SeqId_11424_4	NA	FAAA	0.398975	0.0213054	3.01e-78	0.401615	0.021955	9.47e-75	-0.151279	0.0199745	3.63e-14	0.302487	0.0202668	2.26e-50	0.369628	0.0213643	4.61e-67	-0.120542	0.0198416	1.24e-9	0.38628	0.0218907	1.10e-69	0.402183	0.0214391	1.62e-78	NA	NA	NA	NA	NA	NA	NA	NA	NA	NA	NA	NA	NA	NA	NA	NA	NA	NA	NA	NA	NA	NA
Q96T51	SeqId_11425_31	NA	RUFY1	0.213876	0.0212611	8.35e-24	0.22854	0.0219002	1.71e-25	0.149388	0.0242585	7.36e-10	0.170752	0.0212567	9.52e-16	0.204109	0.0215052	2.28e-21	0.141457	0.0236152	2.10e-9	0.225127	0.0218222	5.94e-25	0.217333	0.021376	2.78e-24	NA	NA	NA	NA	NA	NA	NA	NA	NA	NA	NA	NA	NA	NA	NA	NA	NA	NA	NA	NA	NA	NA
O00151	SeqId_11428_31	NA	PDLI1	0.0362235	0.0215068	0.0921	0.0408253	0.0221683	0.0655	0.0993839	0.0248179	6.21e-5	0.0429457	0.0217386	0.0482	0.0333479	0.0217692	0.126	0.0938732	0.0239179	8.68e-5	0.0333813	0.0221044	0.131	0.043296	0.0216424	0.0454	NA	NA	NA	NA	NA	NA	NA	NA	NA	NA	NA	NA	NA	NA	NA	NA	NA	NA	NA	NA	NA	NA
P07910	SeqId_11429_80	NA	hnRNP C1/C2	0.0186313	0.0218299	0.393	0.0357262	0.0224748	0.112	-0.0737885	0.0247575	0.00288	-0.0320416	0.0217444	0.141	-0.00901637	0.0219633	0.681	-0.0503175	0.0242453	0.038	0.0276486	0.0224476	0.218	0.014036	0.0219432	0.522	NA	NA	NA	NA	NA	NA	NA	NA	NA	NA	NA	NA	NA	NA	NA	NA	NA	NA	NA	NA	NA	NA
Q86Y01	SeqId_11430_49	NA	DTX1	0.094899	0.0213611	8.89e-6	0.091124	0.022005	3.46e-5	-0.0123704	0.0242867	0.611	0.0674273	0.021505	0.00172	0.064426	0.0214417	0.00266	0.0304193	0.0237255	0.2	0.0877218	0.0219505	6.43e-5	0.085775	0.0213919	6.08e-5	NA	NA	NA	NA	NA	NA	NA	NA	NA	NA	NA	NA	NA	NA	NA	NA	NA	NA	NA	NA	NA	NA
P46063	SeqId_11431_235	NA	RECQ1	0.370471	0.0193648	1.39e-81	0.368407	0.0199427	3.39e-76	0.379489	0.0223351	9.62e-65	0.36438	0.0195639	2.01e-77	0.370194	0.0195823	1.05e-79	0.360435	0.0215708	1.12e-62	0.380071	0.01988	1.78e-81	0.378555	0.0194667	3.13e-84	NA	NA	NA	NA	NA	NA	NA	NA	NA	NA	NA	NA	NA	NA	NA	NA	NA	NA	NA	NA	NA	NA
O60828	SeqId_11432_11	invn_OID21172	PQBP1	0.198725	0.0215766	3.26e-20	0.197745	0.0222296	5.81e-19	0.165254	0.0248786	3.09e-11	0.181293	0.0217733	8.33e-17	0.194256	0.021845	5.98e-19	0.156933	0.0240143	6.36e-11	0.210887	0.0221231	1.54e-21	0.200803	0.0217335	2.48e-20	0.115457	0.00933038	4.0978415071944e-35	0.0885169	0.0169084	1.65e-7	0.0493203	0.010298	1.67e-6	0.0869145	0.00935384	1.52e-20	0.128912	0.00958204	2.94e-41	0.0396994	0.0100246	7.49e-5	0.130932	0.0094931	3.45949106168557e-43	0.107275
Q96GX1	SeqId_11433_11	NA	TECT2	-0.162753	0.0215262	4.01e-14	-0.156632	0.0221656	1.59e-12	-0.18264	0.0247974	1.77e-13	-0.143034	0.021713	4.47e-11	-0.155583	0.0217493	8.46e-13	-0.174018	0.02396	3.79e-13	-0.170947	0.0220979	1.03e-14	-0.166214	0.0216643	1.69e-14	NA	NA	NA	NA	NA	NA	NA	NA	NA	NA	NA	NA	NA	NA	NA	NA	NA	NA	NA	NA	NA	NA
Q16352	SeqId_11436_6	NA	AINX	-0.190208	0.021523	9.80e-19	-0.188346	0.022173	1.99e-17	-0.143753	0.0247407	6.23e-9	-0.167955	0.0217029	1.00e-14	-0.173153	0.021708	1.51e-15	-0.145864	0.0239458	1.12e-9	-0.198783	0.0221148	2.50e-19	-0.189395	0.021659	2.24e-18	NA	NA	NA	NA	NA	NA	NA	NA	NA	NA	NA	NA	NA	NA	NA	NA	NA	NA	NA	NA	NA	NA
P25686	SeqId_11438_6	invn_OID30661	DNJB2	0.184869	0.0196882	6.01e-21	0.187066	0.0202918	3.00e-20	0.230128	0.0227525	4.77e-24	0.195709	0.0198971	7.88e-23	0.190883	0.0198989	8.58e-22	0.208256	0.0219268	2.14e-21	0.191765	0.0202435	2.72e-21	0.19204	0.0198259	3.45e-22	0.23998	0.00972286	1.71798141111718e-133	0.219451	0.0176758	2.16e-35	0.212073	0.0107646	2.12e-86	0.21843	0.0097736	1.24e-110	0.258152	0.00994487	1.46e-148	0.196692	0.0104624	7.57e-79	0.246041	0.00990805	4.38015853578181e-135	0.23611
Q8IUC4	SeqId_11439_88	NA	RHPN2	0.0176389	0.0215427	0.413	0.0252904	0.0221872	0.254	-0.0348865	0.0247264	0.158	-0.0117958	0.0216675	0.586	-0.00500102	0.0217354	0.818	-0.0135581	0.0239755	0.572	0.023095	0.0221301	0.297	0.00978428	0.0216706	0.652	NA	NA	NA	NA	NA	NA	NA	NA	NA	NA	NA	NA	NA	NA	NA	NA	NA	NA	NA	NA	NA	NA
O14543	SeqId_11440_58	NA	SOCS-3	0.431311	0.0205874	1.87e-97	0.433661	0.0212129	6.90e-93	0.305915	0.0229959	2.22e-40	0.372265	0.0203419	8.21e-75	0.391032	0.0205478	9.56e-81	0.343902	0.0228255	2.69e-51	0.418972	0.0211457	2.27e-87	0.429506	0.0207058	1.41e-95	NA	NA	NA	NA	NA	NA	NA	NA	NA	NA	NA	NA	NA	NA	NA	NA	NA	NA	NA	NA	NA	NA
P06737	SeqId_11441_11	NA	PYGL	0.15972	0.0196967	5.10e-16	0.163182	0.020294	8.92e-16	0.113018	0.022643	6.00e-7	0.152363	0.0199124	1.98e-14	0.148716	0.0198877	7.56e-14	0.102262	0.0218892	2.99e-6	0.160027	0.0202315	2.58e-15	0.168275	0.0197817	1.79e-17	NA	NA	NA	NA	NA	NA	NA	NA	NA	NA	NA	NA	NA	NA	NA	NA	NA	NA	NA	NA	NA	NA
Q8NFT8	SeqId_11442_1	invn_OID20712	DNER	0.12808	0.0213668	2.04e-9	0.133518	0.022024	1.34e-9	0.146274	0.0247305	3.32e-9	0.125513	0.0216049	6.27e-9	0.13269	0.0216298	8.54e-10	0.137902	0.0238062	6.93e-9	0.132236	0.0219625	1.73e-9	0.130145	0.0215218	1.47e-9	0.245254	0.00913945	1.98959339212197e-157	0.188331	0.0165824	6.82e-30	0.283603	0.00969284	3.45e-188	0.302703	0.00893948	2.47e-251	0.277349	0.00928961	7.38e-196	0.216666	0.00987723	1.18e-106	0.241699	0.00930668	1.19443169047516e-147	0.255011
Q9H1D9	SeqId_11444_49	NA	RPC6	0.0666358	0.0213229	0.00178	0.071011	0.0219673	0.00123	0.121156	0.0246228	8.63e-7	0.0833655	0.0215268	0.000108	0.084478	0.02153	8.72e-5	0.100823	0.0237368	2.16e-5	0.0673236	0.0219261	0.00214	0.072312	0.0214891	0.000765	NA	NA	NA	NA	NA	NA	NA	NA	NA	NA	NA	NA	NA	NA	NA	NA	NA	NA	NA	NA	NA	NA
P51570	SeqId_11448_34	NA	GALK1	0.157486	0.0210843	8.06e-14	0.157415	0.0217321	4.37e-13	0.174127	0.0243376	8.39e-13	0.173535	0.0212866	3.57e-16	0.161219	0.0213373	4.17e-14	0.182791	0.0234794	6.96e-15	0.143035	0.0216298	3.77e-11	0.1604	0.021251	4.42e-14	NA	NA	NA	NA	NA	NA	NA	NA	NA	NA	NA	NA	NA	NA	NA	NA	NA	NA	NA	NA	NA	NA
P52907	SeqId_11449_22	NA	CAZA1	0.191586	0.0208325	3.70e-20	0.190887	0.0214776	6.24e-19	0.219894	0.0240559	6.19e-20	0.204225	0.021047	2.92e-22	0.196363	0.0210496	1.07e-20	0.225803	0.0231798	2.01e-22	0.181321	0.021402	2.41e-17	0.192232	0.0210009	5.51e-20	NA	NA	NA	NA	NA	NA	NA	NA	NA	NA	NA	NA	NA	NA	NA	NA	NA	NA	NA	NA	NA	NA
O75821	SeqId_11454_87	NA	EIF3G	0.11981	0.0202918	3.54e-9	0.117179	0.0209139	2.11e-8	0.137686	0.023414	4.09e-9	0.117571	0.0205156	9.99e-9	0.117358	0.0205106	1.05e-8	0.12907	0.0225941	1.11e-8	0.120395	0.0208276	7.45e-9	0.125175	0.020426	8.89e-10	NA	NA	NA	NA	NA	NA	NA	NA	NA	NA	NA	NA	NA	NA	NA	NA	NA	NA	NA	NA	NA	NA
Q96LZ2	SeqId_11456_2	NA	MAGBA	0.0493261	0.0219106	0.0244	0.0476639	0.0225652	0.0347	-0.0188791	0.0249988	0.45	0.00805234	0.0219282	0.713	0.0252236	0.0220636	0.253	-0.0106848	0.0243629	0.661	0.0640177	0.0224976	0.00443	0.0464434	0.0220455	0.0351	NA	NA	NA	NA	NA	NA	NA	NA	NA	NA	NA	NA	NA	NA	NA	NA	NA	NA	NA	NA	NA	NA
Q14376	SeqId_11457_53	NA	GALE	0.406675	0.0210291	2.54e-83	0.402409	0.0216732	5.93e-77	0.220396	0.0223406	5.89e-23	0.342211	0.020697	2.08e-61	0.321756	0.0199545	1.72e-58	0.270094	0.023169	2.10e-31	0.414621	0.0216398	7.97e-82	0.403286	0.0211266	3.11e-81	NA	NA	NA	NA	NA	NA	NA	NA	NA	NA	NA	NA	NA	NA	NA	NA	NA	NA	NA	NA	NA	NA
Q15365	SeqId_11458_30	NA	PCBP1	-0.0781389	0.0215553	0.000289	-0.0804864	0.0222079	0.00029	0.000153325	0.0247176	0.995	-0.0495617	0.0216797	0.0222	-0.0683067	0.0217815	0.00171	-0.00201179	0.0239425	0.933	-0.0870608	0.0221204	8.29e-5	-0.0764453	0.0216955	0.000426	NA	NA	NA	NA	NA	NA	NA	NA	NA	NA	NA	NA	NA	NA	NA	NA	NA	NA	NA	NA	NA	NA
P55199	SeqId_11459_81	NA	ELL	0.0432653	0.021889	0.0481	0.0485533	0.022545	0.0313	-0.0172354	0.024994	0.49	0.0110846	0.0219986	0.614	0.00804475	0.0219481	0.714	0.0146651	0.024378	0.547	0.0432337	0.0225285	0.055	0.0385954	0.0220197	0.0796	NA	NA	NA	NA	NA	NA	NA	NA	NA	NA	NA	NA	NA	NA	NA	NA	NA	NA	NA	NA	NA	NA
O43251	SeqId_11462_8	NA	RBM9	0.324164	0.0214402	1.21e-51	0.313243	0.0220903	1.22e-45	0.286596	0.024574	1.98e-31	0.325686	0.0216826	5.38e-51	0.352227	0.0215093	2.86e-60	0.256251	0.0238095	5.17e-27	0.328186	0.0220722	5.26e-50	0.329047	0.0215935	1.97e-52	NA	NA	NA	NA	NA	NA	NA	NA	NA	NA	NA	NA	NA	NA	NA	NA	NA	NA	NA	NA	NA	NA
Q01201	SeqId_11464_9	invn_OID30463	RELB	-0.0298303	0.0216564	0.168	-0.0279137	0.0223156	0.211	-0.118304	0.024561	1.46e-6	-0.0711729	0.0216793	0.00103	-0.0630083	0.0217017	0.00369	-0.0807962	0.0240932	0.000798	-0.0288398	0.0222652	0.195	-0.038075	0.0217518	0.08	-0.000918221	0.0101408	0.927853	0.0337223	0.0183511	0.0661	-0.00414599	0.011356	0.715	-0.00108754	0.0102357	0.915	-0.000256276	0.0104425	0.98	-0.00792546	0.0109672	0.47	-0.00148078	0.0103358	0.886079	-0.00147883
Q8IZ08	SeqId_11465_4	NA	GP135	-0.0289332	0.0219147	0.187	-0.0133158	0.0225673	0.555	-0.07696	0.0250935	0.00216	-0.0613559	0.0220204	0.00533	-0.045096	0.0221147	0.0414	-0.0709372	0.024376	0.00361	-0.0187496	0.0224967	0.405	-0.0296812	0.0220425	0.178	NA	NA	NA	NA	NA	NA	NA	NA	NA	NA	NA	NA	NA	NA	NA	NA	NA	NA	NA	NA	NA	NA
Q9Y4C8	SeqId_11468_15	invn_OID30090	RBM19	-0.24888	0.0215954	9.90e-31	-0.252084	0.0222528	9.52e-30	-0.182041	0.0247657	1.97e-13	-0.213767	0.0216818	6.25e-23	-0.237415	0.021831	1.51e-27	-0.187891	0.0240083	5.03e-15	-0.255005	0.0221892	1.44e-30	-0.248387	0.0217232	2.82e-30	-0.00947889	0.0101638	0.351023	-0.00439115	0.0184396	0.812	-0.0251871	0.0113857	0.027	-0.0118504	0.0102602	0.248	-0.016088	0.0104692	0.124	-0.019428	0.0110015	0.0774	-0.00570609	0.0103541	0.581573	-0.0106805
Q9UN37	SeqId_11476_43	NA	VPS4A	0.0809852	0.0207112	9.22e-5	0.0874361	0.0213453	4.20e-5	0.138939	0.0239233	6.33e-9	0.0907864	0.0209333	1.44e-5	0.0802085	0.020965	0.00013	0.131716	0.0230389	1.08e-8	0.0783067	0.0212768	0.000233	0.0867795	0.0208549	3.17e-5	NA	NA	NA	NA	NA	NA	NA	NA	NA	NA	NA	NA	NA	NA	NA	NA	NA	NA	NA	NA	NA	NA
P30838	SeqId_11480_1	invn_OID20512	Aldehyde dehydrogenase, class 3	0.065662	0.0218433	0.00265	0.0601068	0.0225088	0.00758	0.0913843	0.024858	0.000237	0.0944587	0.021985	1.74e-5	0.0851004	0.0220273	0.000112	0.0939544	0.0243154	0.000112	0.0652199	0.0224802	0.00372	0.0544416	0.0217712	0.0124	0.523227	0.00889726	0	0.553246	0.0161571	5.81e-257	0.396663	0.00948956	7.47e-382	0.510366	0.0089622	9.09e-707	0.524905	0.00915201	6.91e-717	0.420044	0.00950961	3.95e-426	0.541099	0.00904496	0	0.491107
Q8TDQ0	SeqId_11481_25	invn_OID21137	TIMD3	0.000712643	0.0218209	0.974	-0.00288483	0.0224882	0.898	0.0536856	0.0250116	0.0318	0.024403	0.021995	0.267	0.00972888	0.0220226	0.659	0.043428	0.024281	0.0737	-0.00773673	0.0223421	0.729	0.00848215	0.0219663	0.699	-0.0915085	0.00896113	1.86393621049872e-24	-0.15555	0.016284	1.27e-21	-0.167217	0.00943204	2.52e-70	-0.150502	0.0087467	2.36e-66	-0.114682	0.00919194	1.00e-35	-0.170888	0.00964192	2.77e-70	-0.0226912	0.00895302	0.011265	-0.106741
Q15697	SeqId_11486_26	invn_OID30508	ZN174	0.0137855	0.0218382	0.528	0.0334437	0.0224873	0.137	0.0151572	0.0252511	0.548	0.00511765	0.0220768	0.817	0.0191366	0.0221016	0.387	0.0170358	0.0243236	0.484	0.0187985	0.0224271	0.402	0.00924397	0.021996	0.674	-0.0596471	0.0101376	4.04363386696929e-09	-0.0565381	0.0183466	0.00206	-0.0519635	0.011352	4.71e-6	-0.0599979	0.010233	4.54e-9	-0.0562515	0.010442	7.16e-8	-0.0575736	0.0109689	1.53e-7	-0.0589406	0.0103299	1.1662881016295e-08	-0.0571666
P11441	SeqId_11490_42	NA	UBL4A	0.0533478	0.0200803	0.00789	0.0571815	0.0206977	0.00573	0.120072	0.023146	2.13e-7	0.0688213	0.0202658	0.000684	0.0523103	0.0203123	0.01	0.108692	0.0223241	1.12e-6	0.0552556	0.02063	0.0074	0.0589962	0.0202179	0.00352	NA	NA	NA	NA	NA	NA	NA	NA	NA	NA	NA	NA	NA	NA	NA	NA	NA	NA	NA	NA	NA	NA
Q96FJ2	SeqId_11493_169	NA	DYL2	0.088709	0.0193982	4.81e-6	0.0962885	0.0199869	1.45e-6	0.143097	0.0223472	1.52e-10	0.0945174	0.0196137	1.44e-6	0.0821983	0.0195978	2.74e-5	0.13217	0.0215737	8.99e-10	0.0909823	0.0199392	5.04e-6	0.0957602	0.0195089	9.18e-7	NA	NA	NA	NA	NA	NA	NA	NA	NA	NA	NA	NA	NA	NA	NA	NA	NA	NA	NA	NA	NA	NA
O00472	SeqId_11494_4	NA	ELL2	0.0763426	0.0216333	0.000417	0.0720571	0.022291	0.00123	0.108812	0.0248315	1.18e-5	0.10868	0.0217403	5.76e-7	0.0773301	0.0218859	0.00041	0.117813	0.0240709	9.86e-7	0.0596646	0.0221801	0.00714	0.0792924	0.0217828	0.000272	NA	NA	NA	NA	NA	NA	NA	NA	NA	NA	NA	NA	NA	NA	NA	NA	NA	NA	NA	NA	NA	NA
O14791	SeqId_11510_31	invn_OID30708	Apo L1	-0.164612	0.0216283	2.72e-14	-0.0558103	0.0217102	0.0101	-0.248806	0.0243695	1.79e-24	-0.201906	0.0216881	1.28e-20	-0.195244	0.0217308	2.60e-19	-0.187554	0.0240815	6.79e-15	-0.204194	0.0220424	1.97e-20	-0.166036	0.0217329	2.17e-14	-0.262152	0.00980604	4.37173540576165e-156	-0.127862	0.0177611	6.07e-13	-0.302831	0.0106358	2.54e-178	-0.28745	0.00983894	1.23e-187	-0.221951	0.00990187	2.81e-111	-0.305339	0.0105942	1.16e-182	-0.298445	0.00993945	6.40410219721221e-196	-0.264165
P28907	SeqId_11513_92	invn_OID21316	CD38	-0.115055	0.021859	1.41e-7	-0.100627	0.0225181	7.87e-6	-0.129385	0.0251609	2.71e-7	-0.136719	0.0220417	5.55e-10	-0.134512	0.0220529	1.06e-9	-0.111065	0.0243472	5.07e-6	-0.110229	0.0224791	9.41e-7	-0.119654	0.0219928	5.31e-8	1.10396	0.00758895	0	1.04941	0.013752	3.29e-1267	1.06562	0.008272	1.53e-3606	1.07113	0.00752775	1.66e-4399	1.1146	0.00781077	7.99e-4425	1.02653	0.00814333	1.63e-3453	1.13733	0.00768239	0	1.10981
P13987	SeqId_11514_196	invn_OID20339	CD59	0.04597	0.0204393	0.0245	0.0512096	0.0210613	0.015	0.0899378	0.0234227	0.000123	0.0577668	0.0206533	0.00516	0.0711268	0.0205522	0.000539	0.0740123	0.0227494	0.00114	0.0518182	0.0209753	0.0135	0.0448547	0.0205628	0.0292	0.58289	0.00860485	0	0.510538	0.0156032	8.07e-235	0.548061	0.00907841	5.35e-794	0.51679	0.00824437	7.43e-856	0.585195	0.00887873	5.97e-946	0.508131	0.00928021	1.41e-653	0.64098	0.00863281	0	0.582687
P07148	SeqId_11516_7	invn_OID20778	FABPL	-0.114715	0.0212286	6.52e-8	-0.0901402	0.0218484	3.70e-5	-0.360302	0.0236235	1.60e-52	-0.126751	0.0214422	3.39e-9	-0.122041	0.0214615	1.30e-8	-0.354765	0.0228647	2.71e-54	-0.105532	0.0217998	1.29e-6	-0.12182	0.0213318	1.13e-8	0.302478	0.00874354	5.63106341093403e-259	0.260465	0.0158594	1.30e-60	0.0420707	0.0088505	2.00e-6	0.246946	0.00854801	1.63e-183	0.288145	0.00898542	1.23e-225	0.0650623	0.00882288	1.65e-13	0.33598	0.00886023	6.06510737579234e-310	0.282444
P08397	SeqId_11530_37	invn_OID21385	HEM3	0.278146	0.0214235	1.52e-38	0.287774	0.0220713	7.40e-39	0.232979	0.0245626	2.42e-21	0.29427	0.021629	3.72e-42	0.292098	0.0215901	1.05e-41	0.252169	0.0238419	3.82e-26	0.247343	0.0219556	1.94e-29	0.27827	0.0215621	4.19e-38	0.366862	0.00893734	0	0.367042	0.0162264	2.76e-113	0.308357	0.00990351	7.81e-213	0.362246	0.00901633	6.13e-353	0.375887	0.00914308	1.87e-369	0.320987	0.00958773	9.78e-246	0.354281	0.00909637	0	0.36221
Q9H7M9	SeqId_11531_24	invn_OID20131	GI24	0.179736	0.0208534	6.75e-18	0.177057	0.0214843	1.70e-16	0.240568	0.0239979	1.19e-23	0.188028	0.0210737	4.56e-19	0.201258	0.021005	9.57e-22	0.224575	0.0232059	3.76e-22	0.175562	0.0214539	2.76e-16	0.186315	0.0209698	6.40e-19	0.0820642	0.00923257	6.40553476080352e-19	0.0578145	0.0167338	0.00055	0.046851	0.010248	4.84e-6	0.0633132	0.00929166	9.49e-12	0.0963269	0.00946216	2.43e-24	0.0354687	0.00995613	0.000367	0.0890544	0.00940027	2.82499949966659e-21	0.0766589
Q3SXY7	SeqId_11534_6	NA	LRIT3	-0.0916663	0.0218917	2.82e-5	-0.0960294	0.0225638	2.08e-5	-0.0153992	0.0251849	0.541	-0.0651947	0.0220473	0.00311	-0.072967	0.0220645	0.000943	-0.0195842	0.0243102	0.42	-0.0980632	0.0225514	1.37e-5	-0.0925033	0.0220666	2.76e-5	NA	NA	NA	NA	NA	NA	NA	NA	NA	NA	NA	NA	NA	NA	NA	NA	NA	NA	NA	NA	NA	NA
Q5VVJ2	SeqId_11536_9	NA	MYSM1	0.0534604	0.0206972	0.0098	0.0575754	0.0213262	0.00694	0.0778037	0.023916	0.00114	0.0578465	0.0209268	0.00571	0.0489127	0.0209652	0.0196	0.0706397	0.0230459	0.00218	0.0537121	0.02122	0.0114	0.058049	0.0208491	0.00537	NA	NA	NA	NA	NA	NA	NA	NA	NA	NA	NA	NA	NA	NA	NA	NA	NA	NA	NA	NA	NA	NA
Q9UP52	SeqId_11537_12	NA	TFR2	0.122165	0.0218038	2.11e-8	0.122976	0.02246	4.37e-8	0.101335	0.0250398	5.19e-5	0.0907541	0.021916	3.46e-5	0.121892	0.0220881	3.42e-8	0.0959301	0.0242872	7.82e-5	0.134194	0.0223673	1.98e-9	0.118058	0.0219155	7.17e-8	NA	NA	NA	NA	NA	NA	NA	NA	NA	NA	NA	NA	NA	NA	NA	NA	NA	NA	NA	NA	NA	NA
O95822	SeqId_11538_216	NA	DCMC	0.146674	0.0199439	1.92e-13	0.143319	0.0205468	3.05e-12	0.129702	0.0229773	1.65e-8	0.158968	0.0201489	3.03e-15	0.156826	0.0201607	7.32e-15	0.107343	0.0221958	1.32e-6	0.149789	0.0205075	2.79e-13	0.154347	0.0200479	1.37e-14	NA	NA	NA	NA	NA	NA	NA	NA	NA	NA	NA	NA	NA	NA	NA	NA	NA	NA	NA	NA	NA	NA
P56134	SeqId_11539_4	NA	ATPK	0.245145	0.0213056	1.23e-30	0.250966	0.0219538	2.91e-30	0.130732	0.024326	7.69e-8	0.205971	0.0213416	4.86e-22	0.241297	0.0215699	4.74e-29	0.11908	0.0235202	4.13e-7	0.259908	0.0218986	1.72e-32	0.247682	0.0214572	8.00e-31	NA	NA	NA	NA	NA	NA	NA	NA	NA	NA	NA	NA	NA	NA	NA	NA	NA	NA	NA	NA	NA	NA
O43524	SeqId_11540_37	invn_OID21271	FOXO3A	0.0859952	0.0203479	2.38e-5	0.0844192	0.0209658	5.66e-5	0.138615	0.0232628	2.54e-9	0.106651	0.0205114	2.00e-7	0.0858753	0.0205841	3.02e-5	0.143795	0.0226177	2.05e-10	0.0854309	0.0209067	4.38e-5	0.08389	0.0203234	3.66e-5	0.10676	0.00926389	1.09728400066749e-30	0.084377	0.0167878	5.01e-7	0.0979076	0.010329	2.57e-21	0.0984161	0.00934523	6.21e-26	0.119592	0.00951555	3.17e-36	0.0813791	0.0100207	4.62e-16	0.115681	0.00942986	1.53369995340909e-34	0.104117
Q96A57	SeqId_11542_11	NA	TM230	0.072997	0.021274	0.000601	0.0699378	0.021914	0.00142	0.108615	0.0245782	9.91e-6	0.0879215	0.0214823	4.26e-5	0.0749983	0.0215151	0.000491	0.115914	0.0236615	9.64e-7	0.0631246	0.0218494	0.00386	0.07552	0.0214494	0.00043	NA	NA	NA	NA	NA	NA	NA	NA	NA	NA	NA	NA	NA	NA	NA	NA	NA	NA	NA	NA	NA	NA
Q9UHB6	SeqId_11543_84	NA	LIMA1	-0.0813272	0.0213751	0.000142	-0.0740954	0.0220177	0.000765	-0.0915865	0.0246341	0.000201	-0.0966511	0.0215753	7.47e-6	-0.101665	0.0215731	2.45e-6	-0.0755909	0.0238065	0.0015	-0.0816303	0.0219535	0.000201	-0.0841748	0.0215112	9.11e-5	NA	NA	NA	NA	NA	NA	NA	NA	NA	NA	NA	NA	NA	NA	NA	NA	NA	NA	NA	NA	NA	NA
Q92576	SeqId_11544_39	NA	PHF3	0.0662569	0.0207059	0.00137	0.0695953	0.0213434	0.00111	0.101181	0.0238948	2.29e-5	0.0777263	0.0209206	0.000203	0.0644191	0.0209497	0.00211	0.099049	0.0230443	1.72e-5	0.0672989	0.0212597	0.00155	0.0650162	0.0208487	0.00182	NA	NA	NA	NA	NA	NA	NA	NA	NA	NA	NA	NA	NA	NA	NA	NA	NA	NA	NA	NA	NA	NA
Q8WWM9	SeqId_11546_7	NA	CYGB	-0.164043	0.0217499	4.62e-14	-0.155685	0.0224091	3.72e-12	-0.112785	0.0249363	6.10e-6	-0.12468	0.021797	1.07e-8	-0.151539	0.021956	5.13e-12	-0.10623	0.0241658	1.10e-5	-0.179811	0.0223659	9.02e-16	-0.166384	0.0219158	3.15e-14	NA	NA	NA	NA	NA	NA	NA	NA	NA	NA	NA	NA	NA	NA	NA	NA	NA	NA	NA	NA	NA	NA
O15146	SeqId_11547_84	NA	MUSK	0.187389	0.0205707	8.27e-20	0.174403	0.0211889	1.86e-16	-0.0216194	0.0227706	0.342	0.132239	0.0203821	8.70e-11	0.142304	0.0204435	3.38e-12	0.0358003	0.0225943	0.113	0.171629	0.0211128	4.32e-16	0.177561	0.0206648	8.51e-18	NA	NA	NA	NA	NA	NA	NA	NA	NA	NA	NA	NA	NA	NA	NA	NA	NA	NA	NA	NA	NA	NA
P30304	SeqId_11548_84	invn_OID31189	MPIP1	-0.10336	0.021791	2.10e-6	-0.100388	0.0224546	7.80e-6	-0.0906199	0.0252058	0.000324	-0.0941137	0.0220242	1.93e-5	-0.0972814	0.0220503	1.03e-5	-0.0958275	0.0242564	7.80e-5	-0.104596	0.0224194	3.08e-6	-0.0994305	0.0219227	5.75e-6	-0.0312405	0.0101825	0.002156	-0.0275511	0.018438	0.135	-0.0208207	0.0114113	0.0681	-0.0281891	0.010276	0.00608	-0.02958	0.0104938	0.00482	-0.028125	0.0110259	0.0107	-0.0282712	0.0103712	0.00641491	-0.0287346
P61371	SeqId_11549_6	NA	ISL1	-0.17085	0.0212354	8.59e-16	-0.164702	0.0218764	5.12e-14	-0.120157	0.0244222	8.65e-7	-0.139733	0.0213499	5.95e-11	-0.160582	0.0214592	7.26e-14	-0.111663	0.0236011	2.23e-6	-0.185024	0.0218439	2.45e-17	-0.172004	0.0213745	8.47e-16	NA	NA	NA	NA	NA	NA	NA	NA	NA	NA	NA	NA	NA	NA	NA	NA	NA	NA	NA	NA	NA	NA
Q9P0W2	SeqId_11551_16	NA	HM20B	0.278301	0.0208953	1.80e-40	0.278557	0.0215343	2.84e-38	0.302435	0.0241145	4.42e-36	0.275523	0.0211314	7.39e-39	0.283692	0.0211409	4.67e-41	0.284896	0.023275	1.89e-34	0.280732	0.0214758	4.76e-39	0.285295	0.0209849	4.27e-42	NA	NA	NA	NA	NA	NA	NA	NA	NA	NA	NA	NA	NA	NA	NA	NA	NA	NA	NA	NA	NA	NA
Q8N6T3	SeqId_11556_19	NA	ARFG1	0.317022	0.0207517	1.09e-52	0.320397	0.0213866	9.75e-51	0.17634	0.0225071	4.69e-15	0.259479	0.0205343	1.33e-36	0.243509	0.0200094	4.50e-34	0.215332	0.0229752	7.09e-21	0.325699	0.0213485	1.49e-52	0.314775	0.0208497	1.69e-51	NA	NA	NA	NA	NA	NA	NA	NA	NA	NA	NA	NA	NA	NA	NA	NA	NA	NA	NA	NA	NA	NA
Q9HCE7	SeqId_11557_3	NA	SMUF1	0.202216	0.0209384	4.56e-22	0.208731	0.0215719	3.81e-22	0.224112	0.0241636	1.78e-20	0.207195	0.0211662	1.26e-22	0.207151	0.0211581	1.24e-22	0.215508	0.0233267	2.50e-20	0.203792	0.021489	2.46e-21	0.203524	0.0210858	4.81e-22	NA	NA	NA	NA	NA	NA	NA	NA	NA	NA	NA	NA	NA	NA	NA	NA	NA	NA	NA	NA	NA	NA
Q14934	SeqId_11560_76	NA	NFAC4	0.0330031	0.0216648	0.128	0.0350102	0.0223166	0.117	0.0633416	0.0249939	0.0113	0.0298477	0.0219083	0.173	0.0314215	0.0219264	0.152	0.0537136	0.0241336	0.026	0.0437948	0.0222527	0.0491	0.0333896	0.0217695	0.125	NA	NA	NA	NA	NA	NA	NA	NA	NA	NA	NA	NA	NA	NA	NA	NA	NA	NA	NA	NA	NA	NA
P56282	SeqId_11562_9	NA	DPOE2	0.0399559	0.0216912	0.0655	0.0351476	0.022357	0.116	0.0784039	0.0249712	0.00169	0.0579621	0.0218973	0.00812	0.0592286	0.0218721	0.00677	0.0657706	0.0241565	0.00648	0.0372745	0.0222879	0.0944	0.0382425	0.0218524	0.0801	NA	NA	NA	NA	NA	NA	NA	NA	NA	NA	NA	NA	NA	NA	NA	NA	NA	NA	NA	NA	NA	NA
Q96C24	SeqId_11563_51	invn_OID30339	SYTL4	0.333881	0.0206148	5.37e-59	0.341036	0.0212457	5.53e-58	0.276211	0.023508	7.09e-32	0.299021	0.0206819	2.23e-47	0.308777	0.0207273	3.44e-50	0.273848	0.0229063	6.10e-33	0.348894	0.0211531	4.07e-61	0.336362	0.0207513	4.35e-59	-0.0379789	0.00991129	0.000127356	-0.0516333	0.0179758	0.00407	-0.0505827	0.0110026	4.28e-6	-0.0571262	0.00997465	1.02e-8	-0.0198608	0.0101543	0.0505	-0.0717756	0.0106966	1.94e-11	-0.0295827	0.0100978	0.00339575	-0.0398435
P17027	SeqId_11565_58	NA	ZNF23	-0.140203	0.0216155	8.80e-11	-0.140139	0.0222771	3.16e-10	-0.136357	0.0250105	4.98e-8	-0.137112	0.0218611	3.57e-10	-0.130828	0.0218456	2.11e-9	-0.135934	0.0240626	1.61e-8	-0.143238	0.0222353	1.18e-10	-0.139588	0.0217761	1.45e-10	NA	NA	NA	NA	NA	NA	NA	NA	NA	NA	NA	NA	NA	NA	NA	NA	NA	NA	NA	NA	NA	NA
Q14CN4	SeqId_11566_48	NA	Keratin 72	-0.116437	0.0218548	9.94e-8	-0.120632	0.022521	8.49e-8	-0.0607294	0.025139	0.0157	-0.0960934	0.0220478	1.31e-5	-0.0989393	0.022035	7.12e-6	-0.0708186	0.0243054	0.00357	-0.120399	0.0224717	8.42e-8	-0.114642	0.0220172	1.92e-7	NA	NA	NA	NA	NA	NA	NA	NA	NA	NA	NA	NA	NA	NA	NA	NA	NA	NA	NA	NA	NA	NA
P21506	SeqId_11567_23	NA	ZNF10	0.191835	0.021521	4.93e-19	0.194856	0.0221764	1.54e-18	0.199292	0.0248436	1.04e-15	0.207279	0.0217255	1.42e-21	0.19885	0.0217634	6.43e-20	0.197614	0.0239557	1.60e-16	0.184877	0.0221355	6.71e-17	0.191365	0.0216546	9.82e-19	NA	NA	NA	NA	NA	NA	NA	NA	NA	NA	NA	NA	NA	NA	NA	NA	NA	NA	NA	NA	NA	NA
P68106	SeqId_11568_2	invn_OID20618	FKB1B	0.157214	0.0205743	2.15e-14	0.162536	0.0211942	1.73e-14	0.147926	0.0237265	4.53e-10	0.15566	0.0207985	7.20e-14	0.148897	0.020791	7.97e-13	0.154297	0.0229197	1.67e-11	0.149504	0.0211084	1.41e-12	0.16002	0.0206892	1.04e-14	0.0684086	0.00920242	1.07343584603678e-13	0.0715356	0.0167201	1.88e-5	0.0609583	0.0102454	2.68e-9	0.0603378	0.00928609	8.16e-11	0.0789685	0.00942375	5.30e-17	0.0494146	0.00992781	6.44e-7	0.0673257	0.00937072	6.83596442175766e-13	0.0679846
Q9UHQ4	SeqId_11570_94	NA	BAP29	-0.119797	0.0212549	1.74e-8	-0.113844	0.0218956	2.00e-7	-0.156117	0.0245	1.86e-10	-0.143545	0.0214155	2.04e-11	-0.128167	0.0215206	2.59e-9	-0.145695	0.0236723	7.52e-10	-0.112	0.0218478	2.95e-7	-0.126858	0.0213728	2.93e-9	NA	NA	NA	NA	NA	NA	NA	NA	NA	NA	NA	NA	NA	NA	NA	NA	NA	NA	NA	NA	NA	NA
Q07444	SeqId_11571_75	NA	NKG2E	-0.0124311	0.0214837	0.563	-0.0189608	0.0221371	0.392	0.00494791	0.0246282	0.841	0.0218961	0.021576	0.31	-0.0136779	0.0216912	0.528	0.0169951	0.023907	0.477	-0.0279778	0.0220568	0.205	-0.0127905	0.0216483	0.555	NA	NA	NA	NA	NA	NA	NA	NA	NA	NA	NA	NA	NA	NA	NA	NA	NA	NA	NA	NA	NA	NA
P50570	SeqId_11572_4	NA	DYN2	0.0744327	0.0202777	0.000242	0.0768447	0.020899	0.000236	0.146036	0.0233573	4.05e-10	0.0949193	0.0204464	3.44e-6	0.0796547	0.0205254	0.000104	0.137229	0.0225389	1.14e-9	0.0691953	0.0208358	0.000897	0.0799512	0.0204028	8.90e-5	NA	NA	NA	NA	NA	NA	NA	NA	NA	NA	NA	NA	NA	NA	NA	NA	NA	NA	NA	NA	NA	NA
Q13247	SeqId_11573_3	NA	SRSF6	0.417996	0.0209532	1.53e-88	0.393018	0.0215649	3.27e-74	0.21056	0.0231978	1.12e-19	0.359943	0.0207373	1.74e-67	0.409399	0.0211907	3.66e-83	0.19555	0.0226513	5.97e-18	0.427713	0.0215151	6.11e-88	0.424631	0.0209991	6.34e-91	NA	NA	NA	NA	NA	NA	NA	NA	NA	NA	NA	NA	NA	NA	NA	NA	NA	NA	NA	NA	NA	NA
O60884	SeqId_11582_63	invn_OID20627	DNJA2	0.037149	0.0206295	0.0717	0.0406257	0.0212648	0.0561	0.13421	0.0236519	1.39e-8	0.0652061	0.0207552	0.00168	0.0511181	0.0208491	0.0142	0.115538	0.0228982	4.52e-7	0.0361734	0.0212023	0.088	0.0435503	0.0207377	0.0357	0.11548	0.00910677	8.68814440998322e-37	0.0863568	0.0165378	1.77e-7	0.103142	0.0100808	1.43e-24	0.0905608	0.00914598	4.09e-23	0.132567	0.00932329	7.00e-46	0.0742636	0.00983198	4.24e-14	0.133998	0.00926257	2.48812981781808e-47	0.114085
Q8IWI9	SeqId_11587_5	NA	MGAP	0.256761	0.0213162	2.05e-33	0.271684	0.021958	3.67e-35	0.224641	0.0245536	5.75e-20	0.242689	0.0215286	1.79e-29	0.266922	0.0215377	2.84e-35	0.220377	0.0237209	1.54e-20	0.256276	0.0218803	1.10e-31	0.257311	0.0214764	4.46e-33	NA	NA	NA	NA	NA	NA	NA	NA	NA	NA	NA	NA	NA	NA	NA	NA	NA	NA	NA	NA	NA	NA
Q86U06	SeqId_11590_5	NA	RBM23	0.371338	0.0210015	5.82e-70	0.362494	0.0216413	5.65e-63	0.313973	0.0241231	9.99e-39	0.371016	0.0212375	2.43e-68	0.386222	0.0211745	2.49e-74	0.30237	0.0233212	1.92e-38	0.369701	0.0215794	8.55e-66	0.374547	0.0211479	3.46e-70	NA	NA	NA	NA	NA	NA	NA	NA	NA	NA	NA	NA	NA	NA	NA	NA	NA	NA	NA	NA	NA	NA
O43663	SeqId_11591_43	invn_OID31345	PRC1	0.0359077	0.0219016	0.101	0.0407577	0.0225772	0.071	0.0145701	0.0253511	0.565	0.0274258	0.0221412	0.215	0.0378909	0.0221778	0.0875	0.00688084	0.0243867	0.778	0.0417075	0.0224929	0.0637	0.036592	0.0220913	0.0976	-0.0210652	0.0100149	0.0354388	-0.0124691	0.0181716	0.493	-0.00736824	0.0112107	0.511	-0.0247417	0.0101097	0.0144	-0.0165093	0.0103062	0.109	-0.0195786	0.0108305	0.0706	-0.0135135	0.0102035	0.185381	-0.0157287
Q15717	SeqId_11592_1	NA	ELAV1	0.0885934	0.020447	1.47e-5	0.0922324	0.0210747	1.21e-5	0.0982038	0.0235612	3.07e-5	0.0781264	0.020661	0.000156	0.0775348	0.0206652	0.000175	0.0879981	0.0227769	0.000112	0.0983123	0.0209613	2.73e-6	0.0935102	0.0205839	5.55e-6	NA	NA	NA	NA	NA	NA	NA	NA	NA	NA	NA	NA	NA	NA	NA	NA	NA	NA	NA	NA	NA	NA
Q07325	SeqId_11593_21	invn_OID20675	MIG	0.0541019	0.0218792	0.0134	0.0529109	0.0225499	0.019	0.111538	0.0251465	9.18e-6	0.0749215	0.0220632	0.000684	0.0676506	0.0220932	0.0022	0.116472	0.024319	1.67e-6	0.0400148	0.0224438	0.0746	0.0554297	0.0220316	0.0119	-0.0761734	0.00851037	3.65901530679767e-19	-0.066607	0.0154381	1.60e-5	-0.157237	0.00946052	4.97e-62	-0.0867943	0.00858216	4.82e-24	-0.083948	0.00876756	1.02e-21	-0.148451	0.00916115	4.70e-59	-0.0731687	0.00866754	3.21568949518153e-17	-0.0811552
P51815	SeqId_11596_47	invn_OID31303	ZN75D	0.0383391	0.0217286	0.0777	0.0446172	0.0223885	0.0463	0.139716	0.0248601	1.91e-8	0.0630968	0.0218941	0.00395	0.0666036	0.0218177	0.00227	0.111383	0.0241248	3.89e-6	0.0366871	0.0223349	0.1	0.0463191	0.0218757	0.0342	-0.0282598	0.0100835	0.00507231	-0.0295206	0.0182874	0.106	-0.0279989	0.0112944	0.0132	-0.0290376	0.01018	0.00434	-0.0279484	0.0103823	0.0071	-0.0288411	0.0109154	0.00824	-0.0281138	0.0102763	0.00622596	-0.0285298
Q14562	SeqId_11601_26	NA	DHX8	0.29218	0.0213299	1.04e-42	0.310135	0.0219654	2.89e-45	0.24663	0.0245534	9.70e-24	0.277018	0.0215371	7.33e-38	0.28689	0.0215675	2.25e-40	0.253651	0.0237343	1.17e-26	0.286413	0.0218955	4.24e-39	0.294301	0.0214552	8.03e-43	NA	NA	NA	NA	NA	NA	NA	NA	NA	NA	NA	NA	NA	NA	NA	NA	NA	NA	NA	NA	NA	NA
O75190	SeqId_11606_22	invn_OID30613	DNJB6	0.125999	0.0198498	2.19e-10	0.129905	0.0204535	2.14e-10	0.179436	0.0228902	4.54e-15	0.140235	0.0200448	2.63e-12	0.127014	0.0200714	2.48e-10	0.16725	0.0220851	3.65e-14	0.125323	0.0203817	7.81e-10	0.132797	0.0199866	3.05e-11	0.0562431	0.0100406	2.13870786890159e-08	0.0339972	0.018256	0.0626	0.0416232	0.0111434	0.000188	0.0391563	0.0101133	0.000108	0.0738585	0.0102752	6.57e-13	0.0161745	0.0108371	0.136	0.0647814	0.0102293	2.43169458514967e-10	0.0540044
O95696	SeqId_11607_15	invn_OID31259	BRD1	0.151773	0.0215169	1.74e-12	0.148714	0.0221744	1.99e-11	0.169361	0.0248332	9.11e-12	0.163427	0.0217387	5.57e-14	0.167578	0.0217128	1.18e-14	0.161286	0.0239612	1.68e-11	0.145832	0.0221151	4.28e-11	0.155263	0.0216801	7.98e-13	-0.0163943	0.0100784	0.103814	-0.0110164	0.0182776	0.547	-0.00132277	0.0112588	0.906	-0.00518705	0.0101593	0.61	-0.0247935	0.0103657	0.0168	0.0062816	0.0109072	0.565	-0.0199878	0.0102701	0.0516352	-0.0117019
Q9GZQ8	SeqId_11608_5	NA	MLP3B	-0.00930247	0.0210748	0.659	-0.00801294	0.0217096	0.712	0.0120595	0.0243317	0.62	-0.00238198	0.0212995	0.911	-0.0166945	0.0213115	0.433	0.0215414	0.0234675	0.359	-0.0204398	0.0216413	0.345	-0.00698033	0.0212081	0.742	NA	NA	NA	NA	NA	NA	NA	NA	NA	NA	NA	NA	NA	NA	NA	NA	NA	NA	NA	NA	NA	NA
P84090	SeqId_11614_29	NA	ERH	0.112222	0.020097	2.35e-8	0.113868	0.0207054	3.81e-8	0.140532	0.0232093	1.40e-9	0.120928	0.020316	2.64e-9	0.11401	0.0203156	2.00e-8	0.127417	0.0223746	1.24e-8	0.111618	0.0206534	6.50e-8	0.118293	0.020232	5.01e-9	NA	NA	NA	NA	NA	NA	NA	NA	NA	NA	NA	NA	NA	NA	NA	NA	NA	NA	NA	NA	NA	NA
Q9UN19	SeqId_11615_16	invn_OID20524	DAPP1	-0.140497	0.0212334	3.67e-11	-0.14238	0.0218729	7.54e-11	-0.0592308	0.024423	0.0153	-0.114489	0.0213712	8.45e-8	-0.134981	0.0214893	3.36e-10	-0.0645064	0.0235818	0.00623	-0.145021	0.0218149	2.97e-11	-0.139135	0.0213716	7.50e-11	0.0501556	0.00920714	5.134776514432e-08	0.0358456	0.0167246	0.0321	0.0602092	0.0102588	4.38e-9	0.0424215	0.00928996	4.96e-6	0.0639325	0.00943769	1.25e-11	0.0373552	0.00994907	0.000174	0.0586097	0.00937232	4.04850890933447e-10	0.0501169
Q00613	SeqId_11616_9	NA	HSF1	0.383222	0.0202257	4.65e-80	0.384663	0.0208457	4.95e-76	0.404396	0.0232454	8.73e-68	0.398539	0.0204236	8.40e-85	0.397213	0.0203853	1.46e-84	0.395963	0.0225246	3.56e-69	0.377501	0.0207608	7.00e-74	0.385939	0.0203593	3.91e-80	NA	NA	NA	NA	NA	NA	NA	NA	NA	NA	NA	NA	NA	NA	NA	NA	NA	NA	NA	NA	NA	NA
P20701	SeqId_11617_1	invn_OID30537	LFA-1 alpha-L chain	0.17895	0.0209622	1.38e-17	0.180507	0.021603	6.51e-17	0.191373	0.0242244	2.79e-15	0.165544	0.021177	5.40e-15	0.182657	0.0211998	6.94e-18	0.177551	0.0233515	2.88e-14	0.18851	0.0215443	2.14e-18	0.181848	0.0211269	7.47e-18	-0.132654	0.0100168	6.01971297630657e-40	-0.135613	0.0181213	7.23e-14	-0.199792	0.0110329	2.72e-73	-0.169151	0.00998779	2.45e-64	-0.123916	0.0103038	2.59e-33	-0.21394	0.0107649	6.85e-88	-0.11341	0.0101925	1.0258227565896e-28	-0.135886
P10242	SeqId_11618_83	NA	MYB	-0.0381891	0.0218138	0.08	-0.0354491	0.0224616	0.115	-0.0866554	0.0249886	0.000525	-0.0708341	0.0219027	0.00122	-0.0389235	0.0220551	0.0776	-0.0788728	0.0242763	0.00116	-0.0276847	0.0223452	0.215	-0.0462239	0.0219551	0.0353	NA	NA	NA	NA	NA	NA	NA	NA	NA	NA	NA	NA	NA	NA	NA	NA	NA	NA	NA	NA	NA	NA
Q13404	SeqId_11626_7	NA	UB2V1	0.152564	0.0194485	4.35e-15	0.161169	0.0200356	8.69e-16	0.18611	0.0224289	1.06e-16	0.153008	0.0196703	7.33e-15	0.144604	0.0196412	1.81e-13	0.180533	0.0216522	7.56e-17	0.151208	0.0199967	3.98e-14	0.159922	0.0195621	2.96e-16	NA	NA	NA	NA	NA	NA	NA	NA	NA	NA	NA	NA	NA	NA	NA	NA	NA	NA	NA	NA	NA	NA
O95433	SeqId_11633_89	invn_OID31379	AHSA1	0.00680033	0.0204562	0.74	0.0136996	0.021083	0.516	0.0358858	0.023563	0.128	0.00489921	0.0206873	0.813	-0.00964428	0.0206327	0.64	0.0397001	0.0227665	0.0812	0.00847551	0.0210065	0.687	0.010777	0.0206114	0.601	-0.0130546	0.00994708	0.189393	-0.0381368	0.0180475	0.0346	-0.0273956	0.0111442	0.014	-0.0189802	0.0100411	0.0587	-0.0103375	0.0102411	0.313	-0.0310578	0.0107658	0.00392	-0.0100972	0.0101374	0.31924	-0.0164902
O43665	SeqId_11634_32	invn_OID30999	RGS10	-0.107509	0.0210331	3.20e-7	-0.106491	0.0216744	8.96e-7	-0.0363623	0.0241098	0.132	-0.0742124	0.0211198	0.000442	-0.105661	0.0212838	6.89e-7	-0.0327122	0.0233624	0.161	-0.118198	0.0215944	4.41e-8	-0.107806	0.021174	3.55e-7	-0.0106226	0.00991508	0.284015	-0.0260576	0.0179793	0.147	-0.0100255	0.0110521	0.364	-0.016516	0.0100053	0.0988	0.0035453	0.0101678	0.727	-0.0232776	0.0107194	0.0299	-0.0102424	0.0100994	0.310509	-0.0143613
P37802	SeqId_11636_33	NA	Transgelin-2	0.148675	0.0213388	3.23e-12	0.148817	0.0219927	1.32e-11	0.135462	0.0246364	3.83e-8	0.13858	0.0215614	1.30e-10	0.135828	0.0215489	2.91e-10	0.154322	0.0237719	8.48e-11	0.136891	0.0219207	4.24e-10	0.150414	0.0215156	2.73e-12	NA	NA	NA	NA	NA	NA	NA	NA	NA	NA	NA	NA	NA	NA	NA	NA	NA	NA	NA	NA	NA	NA
O43825	SeqId_11638_42	NA	B3GT2	-0.0170275	0.0215654	0.43	-0.0139769	0.0222288	0.529	-0.00641204	0.0249185	0.797	-0.0189044	0.0218077	0.386	-0.0226625	0.0217813	0.298	-0.0187769	0.0240185	0.434	-0.0120973	0.0221543	0.585	-0.0128203	0.0217371	0.555	NA	NA	NA	NA	NA	NA	NA	NA	NA	NA	NA	NA	NA	NA	NA	NA	NA	NA	NA	NA	NA	NA
Q8TDB6	SeqId_11643_73	NA	DTX3L	0.0597583	0.020225	0.00313	0.0573295	0.020846	0.00596	0.10266	0.0233019	1.05e-5	0.0767313	0.0204032	0.000169	0.0582069	0.0204593	0.00444	0.0889288	0.0225124	7.81e-5	0.0625129	0.0207657	0.00261	0.0671408	0.0203536	0.000971	NA	NA	NA	NA	NA	NA	NA	NA	NA	NA	NA	NA	NA	NA	NA	NA	NA	NA	NA	NA	NA	NA
P13674	SeqId_11645_9	NA	P4HA1	0.166787	0.0211011	2.70e-15	0.165891	0.0217456	2.37e-14	0.222463	0.0241757	3.52e-20	0.1983	0.0211997	8.45e-21	0.18528	0.0212653	2.96e-18	0.205546	0.0234737	2.01e-18	0.158412	0.0216847	2.77e-13	0.172013	0.0212387	5.54e-16	NA	NA	NA	NA	NA	NA	NA	NA	NA	NA	NA	NA	NA	NA	NA	NA	NA	NA	NA	NA	NA	NA
Q7L1S5	SeqId_11646_4	NA	Carbohydrate sulfotransferase 9	-0.411068	0.0208245	9.85e-87	-0.376754	0.0213824	1.74e-69	-0.578749	0.023612	1.13e-132	-0.413223	0.0210617	1.05e-85	-0.410892	0.0210246	4.70e-85	-0.542066	0.0229354	1.71e-123	-0.44518	0.0212789	3.44e-97	-0.415276	0.0209278	1.26e-87	NA	NA	NA	NA	NA	NA	NA	NA	NA	NA	NA	NA	NA	NA	NA	NA	NA	NA	NA	NA	NA	NA
Q9ULW2	SeqId_11647_6	invn_OID30931	Frizzled-10	0.0568583	0.0218943	0.00941	0.0612256	0.0225471	0.00662	-0.0147433	0.0249842	0.555	0.0174753	0.0219341	0.426	0.0269936	0.022	0.22	0.000906999	0.0243473	0.97	0.068993	0.022518	0.00218	0.0525888	0.0220244	0.017	-0.043231	0.0101284	1.97415364421189e-05	-0.0165564	0.0183503	0.367	-0.054121	0.0113461	1.84e-6	-0.0453955	0.0102225	8.96e-6	-0.0433005	0.0104376	3.35e-5	-0.051445	0.0109644	2.71e-6	-0.0454787	0.0103192	1.0500006426607e-05	-0.0415782
Q8IYB5	SeqId_11649_3	NA	SMAP1	-0.0293488	0.0204541	0.151	-0.0251955	0.0210819	0.232	0.0155244	0.0235592	0.51	-0.0243952	0.0206827	0.238	-0.0389296	0.0206618	0.0595	0.00677191	0.0227618	0.766	-0.0236827	0.020995	0.259	-0.0233979	0.0205848	0.256	NA	NA	NA	NA	NA	NA	NA	NA	NA	NA	NA	NA	NA	NA	NA	NA	NA	NA	NA	NA	NA	NA
P48067	SeqId_11653_69	NA	SC6A9	-0.252822	0.021047	3.07e-33	-0.257929	0.0216784	1.21e-32	-0.240571	0.0242513	3.41e-23	-0.23096	0.0212243	1.41e-27	-0.238531	0.021269	3.44e-29	-0.233827	0.0234363	1.92e-23	-0.263654	0.0216218	3.35e-34	-0.256259	0.0211845	1.10e-33	NA	NA	NA	NA	NA	NA	NA	NA	NA	NA	NA	NA	NA	NA	NA	NA	NA	NA	NA	NA	NA	NA
Q8IZ57	SeqId_11654_77	NA	NRSN1	0.0125042	0.0217679	0.566	0.00590529	0.0224327	0.792	-0.0566518	0.0250826	0.0239	-0.00191701	0.021985	0.931	0.0022146	0.0220026	0.92	-0.0262874	0.0242304	0.278	-0.00259892	0.02234	0.907	0.00846947	0.0219114	0.699	NA	NA	NA	NA	NA	NA	NA	NA	NA	NA	NA	NA	NA	NA	NA	NA	NA	NA	NA	NA	NA	NA
Q9UI08	SeqId_11656_110	NA	EVL	0.197406	0.0209366	4.15e-21	0.199505	0.0215743	2.30e-20	0.170395	0.0241472	1.71e-12	0.177892	0.0211205	3.68e-17	0.183087	0.0211364	4.63e-18	0.178726	0.0233157	1.78e-14	0.204992	0.0215451	1.83e-21	0.194834	0.0210763	2.37e-20	NA	NA	NA	NA	NA	NA	NA	NA	NA	NA	NA	NA	NA	NA	NA	NA	NA	NA	NA	NA	NA	NA
O14512	SeqId_11657_86	NA	SOCS7	0.0512167	0.0216769	0.0181	0.0496009	0.0223348	0.0264	0.126322	0.0248391	3.66e-7	0.0791859	0.0218152	0.000284	0.0728406	0.0218515	0.000858	0.110793	0.0241051	4.30e-6	0.0453908	0.0222509	0.0414	0.0563671	0.0218131	0.00976	NA	NA	NA	NA	NA	NA	NA	NA	NA	NA	NA	NA	NA	NA	NA	NA	NA	NA	NA	NA	NA	NA
Q14677	SeqId_11659_31	invn_OID31182	EPN4	-0.0298744	0.0201285	0.138	-0.0242958	0.0207454	0.242	0.0153899	0.0231382	0.506	-0.0170184	0.0203289	0.403	-0.0374043	0.0203369	0.0659	0.00810142	0.0223843	0.717	-0.0299483	0.020627	0.147	-0.0248	0.0202579	0.221	-0.0247977	0.0101783	0.0148413	-0.0372256	0.0184309	0.0434	-0.0315383	0.0114085	0.0057	-0.0270485	0.0102782	0.0085	-0.0231025	0.0104776	0.0275	-0.0248269	0.0110161	0.0242	-0.0272141	0.0103715	0.00869528	-0.0267459
Q9C000	SeqId_11661_11	NA	NALP1	-0.16889	0.0214028	3.00e-15	-0.159901	0.0220486	4.10e-13	-0.132292	0.0246574	8.09e-8	-0.144779	0.021566	1.90e-11	-0.154429	0.0215974	8.66e-13	-0.126622	0.0238126	1.05e-7	-0.182382	0.0220167	1.19e-16	-0.169311	0.021569	4.17e-15	NA	NA	NA	NA	NA	NA	NA	NA	NA	NA	NA	NA	NA	NA	NA	NA	NA	NA	NA	NA	NA	NA
Q8N6H7	SeqId_11664_32	NA	ARFG2	0.0812435	0.0200402	5.03e-5	0.0825748	0.0206521	6.38e-5	0.114247	0.0231268	7.81e-7	0.0869351	0.0202641	1.79e-5	0.0753003	0.0202649	0.000203	0.105762	0.0223156	2.14e-6	0.082819	0.0205845	5.74e-5	0.0866013	0.0201569	1.74e-5	NA	NA	NA	NA	NA	NA	NA	NA	NA	NA	NA	NA	NA	NA	NA	NA	NA	NA	NA	NA	NA	NA
P57771	SeqId_11666_72	invn_OID20454	RGS8	-0.0187559	0.021629	0.386	-0.0187715	0.0222793	0.399	-0.138777	0.0243138	1.14e-8	-0.0709218	0.0215139	0.000979	-0.0623261	0.0215558	0.00384	-0.101831	0.0240032	2.21e-5	-0.0107955	0.0222604	0.628	-0.0261503	0.0217434	0.229	0.0137942	0.00935703	0.140434	0.0192803	0.0169906	0.256	0.0186071	0.0104816	0.0759	0.0137126	0.00944107	0.146	0.0136133	0.00963935	0.158	0.00968975	0.0101343	0.339	0.0183698	0.00952941	0.0538994	0.0162836
Q63HR2	SeqId_11667_29	NA	TENC1	0.058648	0.021798	0.00713	0.0624017	0.0224606	0.00546	0.140508	0.0248904	1.65e-8	0.0909443	0.0219043	3.30e-5	0.0849102	0.021887	0.000105	0.126007	0.0242114	1.95e-7	0.0479669	0.0223991	0.0322	0.0640801	0.0219382	0.00349	NA	NA	NA	NA	NA	NA	NA	NA	NA	NA	NA	NA	NA	NA	NA	NA	NA	NA	NA	NA	NA	NA
Q9H2Y9	SeqId_11669_39	NA	SO5A1	-0.164681	0.0214461	1.61e-14	-0.157855	0.0220985	9.11e-13	-0.156401	0.0247751	2.74e-10	-0.153443	0.0216693	1.43e-12	-0.161944	0.0216934	8.32e-14	-0.146812	0.0238863	7.93e-10	-0.165678	0.0220415	5.62e-14	-0.169486	0.0215845	4.09e-15	NA	NA	NA	NA	NA	NA	NA	NA	NA	NA	NA	NA	NA	NA	NA	NA	NA	NA	NA	NA	NA	NA
P55201	SeqId_11671_19	NA	BRPF1	0.263581	0.0215024	1.52e-34	0.268199	0.0221493	9.50e-34	0.193431	0.0245336	3.16e-15	0.215816	0.0214373	7.71e-24	0.249492	0.0217346	1.68e-30	0.194935	0.0238911	3.37e-16	0.279499	0.0220952	1.12e-36	0.260711	0.0216482	2.11e-33	NA	NA	NA	NA	NA	NA	NA	NA	NA	NA	NA	NA	NA	NA	NA	NA	NA	NA	NA	NA	NA	NA
Q96L93	SeqId_11672_17	NA	KI16B	0.28608	0.0210264	3.70e-42	0.291522	0.0216667	2.88e-41	0.220663	0.0239918	3.67e-20	0.244502	0.0210269	2.97e-31	0.263251	0.0211794	1.81e-35	0.228397	0.0233739	1.49e-22	0.294815	0.0216271	2.59e-42	0.28721	0.0211663	6.10e-42	NA	NA	NA	NA	NA	NA	NA	NA	NA	NA	NA	NA	NA	NA	NA	NA	NA	NA	NA	NA	NA	NA
Q8IZN3	SeqId_11677_17	NA	ZDH14	-0.143207	0.021571	3.16e-11	-0.149941	0.0222256	1.52e-11	-0.119026	0.0249305	1.80e-6	-0.134818	0.0218046	6.29e-10	-0.130592	0.0217917	2.06e-9	-0.125093	0.0240093	1.89e-7	-0.143116	0.0221647	1.07e-10	-0.143581	0.0217438	4.02e-11	NA	NA	NA	NA	NA	NA	NA	NA	NA	NA	NA	NA	NA	NA	NA	NA	NA	NA	NA	NA	NA	NA
Q9UKL4	SeqId_11678_105	NA	CXD2	0.0164309	0.0217192	0.449	0.016182	0.0223894	0.47	0.00854362	0.0250866	0.733	0.0126396	0.0219627	0.565	0.00877656	0.0219615	0.689	0.0124729	0.0241714	0.606	0.0166101	0.0222788	0.456	0.0166149	0.0219011	0.448	NA	NA	NA	NA	NA	NA	NA	NA	NA	NA	NA	NA	NA	NA	NA	NA	NA	NA	NA	NA	NA	NA
P52594	SeqId_11681_8	NA	NUPL	-0.044075	0.0202396	0.0294	-0.0388701	0.020862	0.0624	0.0146415	0.0232954	0.53	-0.0274166	0.0204299	0.18	-0.048326	0.0204573	0.0182	0.00448867	0.0225067	0.842	-0.0439268	0.0207792	0.0345	-0.038935	0.0203777	0.056	NA	NA	NA	NA	NA	NA	NA	NA	NA	NA	NA	NA	NA	NA	NA	NA	NA	NA	NA	NA	NA	NA
Q9H3M7	SeqId_11682_7	NA	TXNIP	0.0108637	0.0218151	0.618	0.0175589	0.0224659	0.434	-0.095834	0.0246819	0.000103	-0.0439126	0.0216666	0.0427	-0.0178859	0.0219601	0.415	-0.0802716	0.0241935	0.000907	0.0273329	0.0224103	0.223	0.00370835	0.0219423	0.866	NA	NA	NA	NA	NA	NA	NA	NA	NA	NA	NA	NA	NA	NA	NA	NA	NA	NA	NA	NA	NA	NA
Q9NZ52	SeqId_11683_19	NA	GGA3	0.0755498	0.0197775	0.000133	0.0782569	0.020382	0.000123	0.121845	0.02281	9.21e-8	0.0789239	0.0199984	7.93e-5	0.0700268	0.0199964	0.000462	0.111527	0.0220149	4.06e-7	0.079556	0.0203076	8.95e-5	0.0806892	0.0198992	5.02e-5	NA	NA	NA	NA	NA	NA	NA	NA	NA	NA	NA	NA	NA	NA	NA	NA	NA	NA	NA	NA	NA	NA
Q9UJX3	SeqId_11690_47	NA	APC7	0.170568	0.0212047	8.70e-16	0.177057	0.0218563	5.45e-16	0.188685	0.0245891	1.67e-14	0.167708	0.0214457	5.28e-15	0.172668	0.0214787	9.06e-16	0.174593	0.0236209	1.45e-13	0.178659	0.0218054	2.54e-16	0.175306	0.0213723	2.35e-16	NA	NA	NA	NA	NA	NA	NA	NA	NA	NA	NA	NA	NA	NA	NA	NA	NA	NA	NA	NA	NA	NA
Q6S5L8	SeqId_11692_21	NA	SHC4	0.248889	0.0207133	2.93e-33	0.251105	0.0213264	5.29e-32	0.253827	0.0239179	2.61e-26	0.235884	0.0209027	1.56e-29	0.256766	0.0209658	1.75e-34	0.233359	0.0230696	4.72e-24	0.26038	0.0212639	1.78e-34	0.253028	0.0208463	6.66e-34	NA	NA	NA	NA	NA	NA	NA	NA	NA	NA	NA	NA	NA	NA	NA	NA	NA	NA	NA	NA	NA	NA
P29373	SeqId_11696_7	NA	RABP2	0.0433553	0.0206871	0.0361	0.0297298	0.0213067	0.163	-0.0543998	0.0233327	0.0197	-0.0116393	0.0205036	0.57	0.0378273	0.0209185	0.0706	-0.0438515	0.0229336	0.0559	0.050836	0.0212114	0.0165	0.0365768	0.0207873	0.0785	NA	NA	NA	NA	NA	NA	NA	NA	NA	NA	NA	NA	NA	NA	NA	NA	NA	NA	NA	NA	NA	NA
Q12974	SeqId_11699_16	NA	TP4A2	-0.040219	0.0202932	0.0475	-0.0345965	0.0209077	0.098	-0.0105076	0.0234326	0.654	-0.0396395	0.0205193	0.0534	-0.0446931	0.0205278	0.0295	-0.0237374	0.0226089	0.294	-0.0330188	0.0208382	0.113	-0.0352964	0.020419	0.0839	NA	NA	NA	NA	NA	NA	NA	NA	NA	NA	NA	NA	NA	NA	NA	NA	NA	NA	NA	NA	NA	NA
P31025	SeqId_11708_2	NA	LCN1	-0.391601	0.0212885	1.44e-75	-0.396084	0.0219359	7.02e-73	-0.274031	0.0235288	2.39e-31	-0.31194	0.0206772	2.00e-51	-0.378776	0.0214845	1.44e-69	-0.281242	0.0235471	7.00e-33	-0.404914	0.0218169	6.81e-77	-0.385684	0.0213887	1.09e-72	NA	NA	NA	NA	NA	NA	NA	NA	NA	NA	NA	NA	NA	NA	NA	NA	NA	NA	NA	NA	NA	NA
Q92523	SeqId_11709_29	NA	CPT1B	-0.354803	0.0212931	2.44e-62	-0.350129	0.0219314	2.25e-57	-0.306639	0.024202	8.68e-37	-0.313892	0.0213029	3.86e-49	-0.346501	0.0215319	2.88e-58	-0.276044	0.02363	1.58e-31	-0.384649	0.0217292	4.05e-70	-0.357614	0.0214211	1.44e-62	NA	NA	NA	NA	NA	NA	NA	NA	NA	NA	NA	NA	NA	NA	NA	NA	NA	NA	NA	NA	NA	NA
P14859	SeqId_11715_1	NA	PO2F1	-0.233575	0.0212373	3.89e-28	-0.239115	0.0218858	8.70e-28	-0.231419	0.0245584	4.37e-21	-0.235107	0.0214725	6.70e-28	-0.229407	0.0214636	1.16e-26	-0.224935	0.0236443	1.85e-21	-0.232997	0.0218539	1.54e-26	-0.239251	0.0213742	4.39e-29	NA	NA	NA	NA	NA	NA	NA	NA	NA	NA	NA	NA	NA	NA	NA	NA	NA	NA	NA	NA	NA	NA
A6NDA9	SeqId_11716_28	NA	LRIT2	-0.0962435	0.0218324	1.04e-5	-0.091329	0.0224914	4.89e-5	-0.0395449	0.0251268	0.116	-0.0749141	0.0220211	0.000669	-0.085019	0.0220436	0.000115	-0.0565491	0.0242968	0.0199	-0.0932353	0.0224303	3.23e-5	-0.0956313	0.0219755	1.35e-5	NA	NA	NA	NA	NA	NA	NA	NA	NA	NA	NA	NA	NA	NA	NA	NA	NA	NA	NA	NA	NA	NA
O60674	SeqId_11816_84	NA	JAK2	-0.0182914	0.0214597	0.394	-0.0194651	0.0221224	0.379	0.0263977	0.0247536	0.286	-0.0118306	0.0216949	0.586	-0.0262672	0.0216815	0.226	0.0297428	0.0238763	0.213	-0.0219122	0.0220373	0.32	-0.0172849	0.0216321	0.424	NA	NA	NA	NA	NA	NA	NA	NA	NA	NA	NA	NA	NA	NA	NA	NA	NA	NA	NA	NA	NA	NA
Q9UBK2	SeqId_11825_27	NA	PRGC1	0.159024	0.0213238	8.81e-14	0.165323	0.0219777	5.38e-14	0.170786	0.0245569	3.53e-12	0.141924	0.0215265	4.31e-11	0.168169	0.0215711	6.39e-15	0.149705	0.0237599	2.96e-10	0.171328	0.0218816	4.89e-15	0.160708	0.0214485	6.75e-14	NA	NA	NA	NA	NA	NA	NA	NA	NA	NA	NA	NA	NA	NA	NA	NA	NA	NA	NA	NA	NA	NA
P51449	SeqId_11827_7	NA	RORG	-0.295445	0.021405	2.46e-43	-0.292867	0.0220604	3.20e-40	-0.265643	0.0247968	8.87e-27	-0.288095	0.0216311	1.81e-40	-0.286987	0.0216244	3.39e-40	-0.268113	0.0238325	2.32e-29	-0.297013	0.0220482	2.31e-41	-0.296505	0.0215795	5.84e-43	NA	NA	NA	NA	NA	NA	NA	NA	NA	NA	NA	NA	NA	NA	NA	NA	NA	NA	NA	NA	NA	NA
Q9Y5U5	SeqId_11837_7	NA	GITR	-0.142103	0.0216093	4.83e-11	-0.14895	0.022262	2.22e-11	-0.120125	0.0249033	1.41e-6	-0.135995	0.0218424	4.78e-10	-0.137071	0.0217986	3.22e-10	-0.112571	0.024058	2.88e-6	-0.149436	0.0221815	1.62e-11	-0.144823	0.0217734	2.90e-11	NA	NA	NA	NA	NA	NA	NA	NA	NA	NA	NA	NA	NA	NA	NA	NA	NA	NA	NA	NA	NA	NA
Q92508	SeqId_11838_130	NA	FA38A	-0.105312	0.0215085	9.77e-7	-0.087396	0.0221421	7.91e-5	-0.0993073	0.0248726	6.53e-5	-0.0996533	0.0217432	4.58e-6	-0.102175	0.0217492	2.63e-6	-0.0952875	0.0239522	6.94e-5	-0.106932	0.0221175	1.33e-6	-0.108061	0.0216426	5.95e-7	NA	NA	NA	NA	NA	NA	NA	NA	NA	NA	NA	NA	NA	NA	NA	NA	NA	NA	NA	NA	NA	NA
Q9Y5G3	SeqId_11872_9	NA	PCDGD	0.0587533	0.0211661	0.00551	0.076645	0.0218008	0.000439	0.0856839	0.0242649	0.000414	0.0426886	0.0213714	0.0458	0.0435971	0.0213662	0.0413	0.106951	0.0235487	5.58e-6	0.0493513	0.0217011	0.023	0.0588961	0.0213168	0.00573	NA	NA	NA	NA	NA	NA	NA	NA	NA	NA	NA	NA	NA	NA	NA	NA	NA	NA	NA	NA	NA	NA
Q92988	SeqId_11910_27	NA	DLX4	-0.173256	0.0203589	1.74e-17	-0.168009	0.0209842	1.18e-15	-0.129184	0.0234951	3.83e-8	-0.172101	0.020588	6.31e-17	-0.182045	0.0205698	8.74e-19	-0.14663	0.0226642	9.82e-11	-0.160427	0.0208972	1.63e-14	-0.168235	0.0205125	2.37e-16	NA	NA	NA	NA	NA	NA	NA	NA	NA	NA	NA	NA	NA	NA	NA	NA	NA	NA	NA	NA	NA	NA
Q9NT99	SeqId_11911_13	NA	LRC4B	-0.0740119	0.0215225	0.000584	-0.0594428	0.0221576	0.0073	-0.00271363	0.0247937	0.913	-0.0638342	0.0217514	0.00334	-0.0641537	0.0217449	0.00317	-0.0159707	0.0239284	0.504	-0.0712719	0.0221149	0.00127	-0.0711339	0.0216534	0.00102	NA	NA	NA	NA	NA	NA	NA	NA	NA	NA	NA	NA	NA	NA	NA	NA	NA	NA	NA	NA	NA	NA
Q6PD74	SeqId_11926_23	NA	P34	0.0206549	0.0207829	0.32	0.0157914	0.0214189	0.461	0.10794	0.0239346	6.49e-6	0.0428713	0.0209527	0.0407	0.028937	0.0210141	0.169	0.0951131	0.0230782	3.77e-5	0.0193116	0.0213838	0.366	0.0273348	0.0209167	0.191	NA	NA	NA	NA	NA	NA	NA	NA	NA	NA	NA	NA	NA	NA	NA	NA	NA	NA	NA	NA	NA	NA
Q68E01	SeqId_11934_9	NA	INT3	-0.0215154	0.0218417	0.325	-0.019217	0.0225051	0.393	-0.00404624	0.0251963	0.872	-0.0118391	0.0220707	0.592	-0.0205733	0.0220676	0.351	0.00600953	0.0242995	0.805	-0.0273033	0.0224276	0.223	-0.024729	0.0219954	0.261	NA	NA	NA	NA	NA	NA	NA	NA	NA	NA	NA	NA	NA	NA	NA	NA	NA	NA	NA	NA	NA	NA
Q8IVU1	SeqId_11952_1	invn_OID30862	IGDC3	0.20556	0.0211633	2.65e-22	0.204897	0.0218049	5.63e-21	0.256532	0.0243562	6.12e-26	0.210476	0.0213975	7.84e-23	0.216672	0.0213701	3.71e-24	0.238308	0.023562	4.79e-24	0.208888	0.0217028	6.27e-22	0.210041	0.0213003	6.15e-23	-0.0327618	0.0101578	0.00125947	-0.0393998	0.0183896	0.0322	-0.0279628	0.0113804	0.014	-0.0317501	0.0102537	0.00196	-0.0319901	0.0104608	0.00223	-0.0264694	0.0109869	0.016	-0.0323659	0.0103534	0.00177264	-0.0311287
Q07960	SeqId_11955_1	invn_OID21202	RHG01	0.02099	0.0210398	0.318	0.0188379	0.0216847	0.385	0.0060074	0.024226	0.804	0.0026746	0.0212323	0.9	0.00822901	0.021254	0.699	0.00736233	0.0234324	0.753	0.0207003	0.0215699	0.337	0.0247707	0.0212063	0.243	0.139644	0.00927424	4.10818249860782e-51	0.104416	0.0168036	5.17e-10	0.146047	0.0103378	2.57e-45	0.145996	0.00935729	7.02e-55	0.15261	0.00952183	8.23e-58	0.124618	0.0100307	1.94e-35	0.134945	0.00944282	3.14291698205936e-46	0.147222
P29762	SeqId_11967_23	NA	RABP1	-0.00752324	0.0218849	0.731	-0.0044751	0.0225433	0.843	-0.0713738	0.0249831	0.00428	-0.041545	0.0219815	0.0588	-0.0400635	0.0219502	0.068	-0.0417613	0.0243557	0.0864	-0.0012523	0.022521	0.956	-0.0143116	0.0220195	0.516	NA	NA	NA	NA	NA	NA	NA	NA	NA	NA	NA	NA	NA	NA	NA	NA	NA	NA	NA	NA	NA	NA
P29034	SeqId_11969_5	NA	S100A2	0.330397	0.021226	1.25e-54	0.311362	0.021855	4.70e-46	0.36361	0.0244283	4.14e-50	0.354101	0.0213889	1.46e-61	0.332392	0.0214491	3.65e-54	0.360465	0.0236211	1.41e-52	0.324418	0.0218147	5.04e-50	0.329611	0.0213539	9.43e-54	NA	NA	NA	NA	NA	NA	NA	NA	NA	NA	NA	NA	NA	NA	NA	NA	NA	NA	NA	NA	NA	NA
Q9HD43	SeqId_11988_24	invn_OID31433	PTPRH	0.0522226	0.0216343	0.0158	0.0554817	0.0222855	0.0128	0.0518878	0.0248873	0.0371	0.0290652	0.0218029	0.183	0.0499585	0.021893	0.0225	0.0432194	0.024104	0.073	0.0651071	0.0221734	0.00332	0.0519737	0.0217662	0.0169	0.330158	0.00987456	8.81240906982043e-242	0.259962	0.0179076	9.48e-48	0.279057	0.010849	6.66e-146	0.311152	0.00993936	3.99e-215	0.33397	0.0101798	4.65e-236	0.243622	0.0106038	8.28e-117	0.347758	0.010049	1.31932849826755e-258	0.351634
Q8N766	SeqId_11989_35	NA	EMC1	-0.104657	0.0215764	1.23e-6	-0.104945	0.0222353	2.36e-6	-0.0315279	0.0248731	0.205	-0.0906545	0.0217899	3.18e-5	-0.0918945	0.0217895	2.47e-5	-0.0380311	0.0239769	0.113	-0.102924	0.0222038	3.56e-6	-0.106206	0.0217164	1.01e-6	NA	NA	NA	NA	NA	NA	NA	NA	NA	NA	NA	NA	NA	NA	NA	NA	NA	NA	NA	NA	NA	NA
Q07157	SeqId_12001_7	NA	ZO1	-0.140229	0.0214366	6.09e-11	-0.139027	0.0220849	3.07e-10	-0.190996	0.0246052	8.33e-15	-0.163603	0.021604	3.65e-14	-0.160722	0.021606	1.02e-13	-0.167995	0.0238636	1.93e-12	-0.136389	0.0220081	5.75e-10	-0.148546	0.0215688	5.69e-12	NA	NA	NA	NA	NA	NA	NA	NA	NA	NA	NA	NA	NA	NA	NA	NA	NA	NA	NA	NA	NA	NA
P09564	SeqId_12008_3	invn_OID30543	CD7	-0.408723	0.0206748	5.49e-87	-0.409685	0.0213016	1.97e-82	-0.376552	0.0236635	5.17e-57	-0.390702	0.0208664	3.16e-78	-0.38961	0.0207478	1.13e-78	-0.388075	0.0230123	8.31e-64	-0.405835	0.0212335	1.97e-81	-0.409702	0.0208112	2.81e-86	-0.308803	0.0100161	3.01903544466352e-206	-0.318862	0.0181291	3.02e-69	-0.331812	0.0111249	1.80e-195	-0.330432	0.0100679	3.02e-236	-0.317302	0.0103178	1.12e-207	-0.341913	0.0108292	8.62e-219	-0.274317	0.0101665	6.84753191282551e-159	-0.315008
Q03393	SeqId_12014_19	invn_OID20847	PTPS	0.0466332	0.0217361	0.0319	0.0467671	0.0223957	0.0368	0.0326693	0.0250582	0.192	0.0403973	0.0219736	0.066	0.0559258	0.0219662	0.0109	0.0211674	0.0242069	0.382	0.0539604	0.0222996	0.0155	0.047263	0.0218882	0.0308	0.256618	0.00918599	2.68280181692929e-170	0.205849	0.0166783	5.36e-35	-0.0725387	0.00862898	4.23e-17	0.187703	0.00886859	2.01e-99	0.269214	0.00941546	8.27e-180	-0.0911748	0.00849111	6.77e-27	0.282598	0.00932607	1.05004022087659e-199	0.257604
P22681	SeqId_12016_60	NA	CBL	-0.00927178	0.0202573	0.647	-0.00897085	0.0208813	0.667	0.0656413	0.0232991	0.00484	0.00942693	0.0204284	0.644	-0.0113195	0.0204869	0.581	0.0563355	0.0225005	0.0123	-0.0103456	0.0207983	0.619	-0.00482894	0.0203981	0.813	NA	NA	NA	NA	NA	NA	NA	NA	NA	NA	NA	NA	NA	NA	NA	NA	NA	NA	NA	NA	NA	NA
Q9H3S4	SeqId_12018_84	invn_OID30338	TPK1	0.153391	0.0205269	7.86e-14	0.157508	0.0211542	9.64e-14	0.179136	0.0237402	4.50e-14	0.150223	0.0207565	4.57e-13	0.149406	0.020773	6.37e-13	0.170275	0.0228655	9.56e-14	0.156337	0.0211115	1.31e-13	0.15671	0.0206526	3.25e-14	0.0697616	0.00990252	1.88647100133751e-12	0.036612	0.017951	0.0414	0.0339036	0.0108822	0.00184	0.0619702	0.00998618	5.45e-10	0.0814891	0.0101751	1.16e-15	6.70865869496545e-05	0.0106669	0.995	0.103651	0.0100485	6.46760063371762e-25	0.0578548
P07738	SeqId_12020_39	NA	PMGE	0.42506	0.0211295	5.25e-90	0.427064	0.0217702	1.11e-85	0.404995	0.0242922	2.10e-62	0.436001	0.0213497	1.07e-92	0.436702	0.0213056	2.29e-93	0.403498	0.0235228	5.92e-66	0.413617	0.0216946	4.90e-81	0.427844	0.0212539	4.02e-90	NA	NA	NA	NA	NA	NA	NA	NA	NA	NA	NA	NA	NA	NA	NA	NA	NA	NA	NA	NA	NA	NA
Q13485	SeqId_12022_12	NA	SMAD4	0.255628	0.0203815	4.39e-36	0.25908	0.0210044	5.90e-35	0.27616	0.0235767	1.09e-31	0.254841	0.0206136	4.16e-35	0.251508	0.0206231	3.29e-34	0.27117	0.0227078	7.18e-33	0.256408	0.0209536	1.97e-34	0.260279	0.020515	6.96e-37	NA	NA	NA	NA	NA	NA	NA	NA	NA	NA	NA	NA	NA	NA	NA	NA	NA	NA	NA	NA	NA	NA
P17661	SeqId_12030_82	NA	Desmin	-0.0422061	0.0216969	0.0517	-0.0420726	0.0223504	0.0598	-0.118598	0.0247462	1.65e-6	-0.0799226	0.0217487	0.000238	-0.0738545	0.0217892	0.0007	-0.100409	0.0241276	3.16e-5	-0.0263783	0.0223146	0.237	-0.0479841	0.0218278	0.0279	NA	NA	NA	NA	NA	NA	NA	NA	NA	NA	NA	NA	NA	NA	NA	NA	NA	NA	NA	NA	NA	NA
O43683	SeqId_12033_3	NA	BUB1	0.0583204	0.0212043	0.00595	0.0512291	0.0218493	0.019	0.123449	0.0243891	4.16e-7	0.0608827	0.0214424	0.00452	0.0597645	0.0214197	0.00527	0.101457	0.0235869	1.70e-5	0.0764716	0.0217263	0.000432	0.0592876	0.0213557	0.0055	NA	NA	NA	NA	NA	NA	NA	NA	NA	NA	NA	NA	NA	NA	NA	NA	NA	NA	NA	NA	NA	NA
Q01518	SeqId_12034_28	NA	CAP 1	-0.0494998	0.0218288	0.0234	-0.0518314	0.0224833	0.0211	-0.0274745	0.0251717	0.275	-0.043456	0.0220729	0.049	-0.0454775	0.022074	0.0394	-0.0225696	0.0243111	0.353	-0.0522148	0.0223798	0.0196	-0.0520167	0.0219755	0.0179	NA	NA	NA	NA	NA	NA	NA	NA	NA	NA	NA	NA	NA	NA	NA	NA	NA	NA	NA	NA	NA	NA
P34931	SeqId_12041_33	NA	HS71L	0.0148355	0.0217267	0.495	0.0146613	0.0223814	0.512	-0.107539	0.0244404	1.08e-5	-0.0221999	0.021794	0.308	-0.0379366	0.0215239	0.078	-0.0642812	0.0241232	0.00771	0.0171996	0.022331	0.441	0.00794536	0.0218406	0.716	NA	NA	NA	NA	NA	NA	NA	NA	NA	NA	NA	NA	NA	NA	NA	NA	NA	NA	NA	NA	NA	NA
Q13148	SeqId_12046_51	NA	TADBP	0.167169	0.0214875	7.26e-15	0.169041	0.0221396	2.25e-14	0.16685	0.0246672	1.34e-11	0.156693	0.0217067	5.25e-13	0.1434	0.0216404	3.44e-11	0.190805	0.0239243	1.52e-15	0.162446	0.0220658	1.81e-13	0.164671	0.021611	2.54e-14	NA	NA	NA	NA	NA	NA	NA	NA	NA	NA	NA	NA	NA	NA	NA	NA	NA	NA	NA	NA	NA	NA
Q15418	SeqId_12329_21	NA	KS6A1	0.165563	0.0210173	3.34e-15	0.172885	0.0216593	1.44e-15	0.133504	0.0241891	3.41e-8	0.141401	0.0211796	2.45e-11	0.151939	0.0212347	8.35e-13	0.155214	0.023413	3.37e-11	0.155232	0.02161	6.80e-13	0.163514	0.0211513	1.07e-14	NA	NA	NA	NA	NA	NA	NA	NA	NA	NA	NA	NA	NA	NA	NA	NA	NA	NA	NA	NA	NA	NA
O00418	SeqId_12332_7	NA	EF2K	0.0375918	0.0216753	0.0829	0.025757	0.0223283	0.249	0.00113377	0.0249694	0.964	0.0168198	0.0218548	0.442	0.0307588	0.021944	0.161	0.0177884	0.0241406	0.461	0.0350575	0.0222083	0.114	0.0325585	0.0218348	0.136	NA	NA	NA	NA	NA	NA	NA	NA	NA	NA	NA	NA	NA	NA	NA	NA	NA	NA	NA	NA	NA	NA
P49247	SeqId_12333_87	NA	RPIA	0.373966	0.0202663	4.97e-76	0.381839	0.0208709	9.03e-75	0.370078	0.0232433	4.47e-57	0.379126	0.0204854	1.81e-76	0.370556	0.0204608	2.63e-73	0.357894	0.0225731	1.30e-56	0.371162	0.0207987	3.14e-71	0.38546	0.0202987	2.09e-80	NA	NA	NA	NA	NA	NA	NA	NA	NA	NA	NA	NA	NA	NA	NA	NA	NA	NA	NA	NA	NA	NA
P34896	SeqId_12334_25	invn_OID20714	cSHMT	0.0544318	0.0206123	0.00827	0.0514304	0.0212361	0.0154	0.0237836	0.0237343	0.316	0.0604251	0.0208398	0.00374	0.0513517	0.0208471	0.0138	0.00913632	0.0229278	0.69	0.0616209	0.0211519	0.00358	0.0599401	0.0207283	0.00383	0.0966531	0.00916591	5.73629378274486e-26	0.0853212	0.0166289	2.88e-7	-0.0248075	0.0100554	0.0136	0.070792	0.00919676	1.39e-14	0.105963	0.00941896	2.32e-29	-0.0320286	0.00975136	0.00102	0.100435	0.00933304	5.63968395551034e-27	0.0925072
Q63HQ2	SeqId_12338_27	invn_OID31496	EGFLA	-0.465011	0.0205688	3.65e-113	-0.45698	0.021194	4.10e-103	-0.443978	0.0233469	1.24e-80	-0.416671	0.0204796	5.07e-92	-0.447905	0.0207601	3.06e-103	-0.448067	0.0229003	3.01e-85	-0.476946	0.0211245	7.15e-113	-0.464683	0.0206869	9.61e-112	-0.228035	0.00988662	5.99252252785029e-117	-0.243491	0.0179342	5.49e-42	-0.278766	0.011054	2.51e-140	-0.228029	0.00997434	1.12e-115	-0.230198	0.0101887	5.03e-113	-0.275558	0.0106896	1.56e-146	-0.228874	0.0100715	1.33083027010899e-113	-0.232693
P49588	SeqId_12340_17	NA	SYAC	-0.0830712	0.0215289	0.000114	-0.081169	0.0221883	0.000254	-0.04478	0.0246622	0.0694	-0.0514092	0.0216338	0.0175	-0.0825885	0.0217906	0.000151	-0.0350838	0.0239517	0.143	-0.104808	0.0220766	2.06e-6	-0.077296	0.0216366	0.000354	NA	NA	NA	NA	NA	NA	NA	NA	NA	NA	NA	NA	NA	NA	NA	NA	NA	NA	NA	NA	NA	NA
Q16828	SeqId_12341_8	NA	DUS6	0.257171	0.0207392	2.61e-35	0.253671	0.0213709	1.70e-32	0.269686	0.0239536	2.10e-29	0.265253	0.020963	1.07e-36	0.251665	0.0209794	3.74e-33	0.282891	0.0230929	1.68e-34	0.246395	0.0212906	5.65e-31	0.257335	0.0208915	7.28e-35	NA	NA	NA	NA	NA	NA	NA	NA	NA	NA	NA	NA	NA	NA	NA	NA	NA	NA	NA	NA	NA	NA
Q15057	SeqId_12343_14	NA	CENB2	0.0065798	0.0206846	0.75	0.010609	0.0213208	0.619	0.0610937	0.0238481	0.0104	0.0192585	0.0208947	0.357	0.00310842	0.0209238	0.882	0.0570565	0.0229978	0.0131	0.00587117	0.0212236	0.782	0.010523	0.0208411	0.614	NA	NA	NA	NA	NA	NA	NA	NA	NA	NA	NA	NA	NA	NA	NA	NA	NA	NA	NA	NA	NA	NA
Q9UM13	SeqId_12345_4	NA	APC10	0.205316	0.0201973	2.83e-24	0.205468	0.0208167	5.60e-23	0.27155	0.0232682	1.81e-31	0.216415	0.0204095	2.87e-26	0.210715	0.0204202	5.78e-25	0.2502	0.0224639	8.20e-29	0.212046	0.020723	1.42e-24	0.211489	0.0203371	2.50e-25	NA	NA	NA	NA	NA	NA	NA	NA	NA	NA	NA	NA	NA	NA	NA	NA	NA	NA	NA	NA	NA	NA
Q9BSQ5	SeqId_12347_29	NA	CCM2	0.0228137	0.0203638	0.263	0.0302284	0.020987	0.15	0.0558667	0.0234665	0.0173	0.0332898	0.0205685	0.106	0.013534	0.0205764	0.511	0.060058	0.0226426	0.00799	0.0207609	0.0209162	0.321	0.0244029	0.020499	0.234	NA	NA	NA	NA	NA	NA	NA	NA	NA	NA	NA	NA	NA	NA	NA	NA	NA	NA	NA	NA	NA	NA
Q9NP81	SeqId_12348_46	NA	SYSM	0.265037	0.0203024	5.99e-39	0.255443	0.0209192	2.72e-34	0.355847	0.0233646	2.23e-52	0.278525	0.0205082	5.18e-42	0.285274	0.020485	4.40e-44	0.322864	0.0225666	1.97e-46	0.276064	0.0208726	6.20e-40	0.271313	0.0204281	2.97e-40	NA	NA	NA	NA	NA	NA	NA	NA	NA	NA	NA	NA	NA	NA	NA	NA	NA	NA	NA	NA	NA	NA
P15036	SeqId_12350_86	NA	ETS2	0.0429761	0.0212325	0.043	0.0312211	0.021872	0.153	0.102631	0.024125	2.10e-5	0.0873902	0.0212089	3.78e-5	0.056097	0.0214153	0.00881	0.110802	0.0235934	2.65e-6	0.0192479	0.0217568	0.376	0.0445201	0.0213656	0.0372	NA	NA	NA	NA	NA	NA	NA	NA	NA	NA	NA	NA	NA	NA	NA	NA	NA	NA	NA	NA	NA	NA
Q96B67	SeqId_12352_70	NA	ARRD3	-0.0091193	0.0211912	0.667	-0.0193851	0.0218329	0.375	0.0123619	0.0245187	0.614	-0.0083224	0.0214253	0.698	-0.00527024	0.0214398	0.806	0.0202097	0.0235913	0.392	-0.0135565	0.0217944	0.534	-0.00956952	0.0213371	0.654	NA	NA	NA	NA	NA	NA	NA	NA	NA	NA	NA	NA	NA	NA	NA	NA	NA	NA	NA	NA	NA	NA
Q96E11	SeqId_12355_223	NA	RRFM	0.205606	0.0203094	4.34e-24	0.206857	0.0209172	4.63e-23	0.23894	0.0234502	2.21e-24	0.203296	0.0205316	4.10e-23	0.205138	0.0205259	1.62e-23	0.226246	0.022615	1.46e-23	0.215186	0.0208594	5.97e-25	0.209817	0.0204375	1.00e-24	NA	NA	NA	NA	NA	NA	NA	NA	NA	NA	NA	NA	NA	NA	NA	NA	NA	NA	NA	NA	NA	NA
P30626	SeqId_12356_65	NA	Sorcin	0.0619354	0.0209792	0.00315	0.0707058	0.0216179	0.00107	0.0970847	0.0241867	5.97e-5	0.0713493	0.0212013	0.000765	0.0673675	0.0212081	0.00149	0.0877734	0.0233681	0.000173	0.0554119	0.0215348	0.0101	0.06929	0.0210984	0.00102	NA	NA	NA	NA	NA	NA	NA	NA	NA	NA	NA	NA	NA	NA	NA	NA	NA	NA	NA	NA	NA	NA
O95721	SeqId_12357_41	invn_OID21506	SNP29	0.129006	0.0205493	3.43e-10	0.132118	0.0211789	4.43e-10	0.186384	0.0237294	4.01e-15	0.142999	0.0207533	5.56e-12	0.133855	0.0207841	1.19e-10	0.177203	0.0228648	9.19e-15	0.130811	0.0211029	5.69e-10	0.132676	0.0207207	1.52e-10	0.0845699	0.00918467	3.46365609847945e-20	0.0781356	0.0166615	2.74e-6	0.0566755	0.010141	2.29e-8	0.0615789	0.00923071	2.54e-11	0.105854	0.00938031	1.56e-29	0.0339675	0.00990018	0.000601	0.0938682	0.00935041	1.08588031198695e-23	0.0795647
P78318	SeqId_12358_6	invn_OID31059	IGBP1	0.133279	0.0204684	7.44e-11	0.139184	0.0210917	4.14e-11	0.161288	0.0236496	9.11e-12	0.145416	0.020683	2.05e-12	0.132496	0.0206974	1.54e-10	0.159275	0.0227941	2.80e-12	0.127148	0.0210463	1.53e-9	0.137547	0.0206024	2.45e-11	0.189398	0.00976083	1.72330004947967e-83	0.175429	0.0176972	3.66e-23	0.167584	0.0108488	7.86e-54	0.172627	0.00983148	5.11e-69	0.208788	0.0100014	8.88e-97	0.152412	0.0105425	2.27e-47	0.192657	0.00994609	3.30146228803157e-83	0.185747
P62070	SeqId_12361_102	NA	RRAS2	0.0836205	0.0214583	9.74e-5	0.0839987	0.0221139	0.000146	0.138448	0.0247023	2.09e-8	0.102834	0.0216487	2.03e-6	0.0964239	0.0216964	8.82e-6	0.137701	0.0238639	7.91e-9	0.0752103	0.0220408	0.000644	0.0827021	0.0215938	0.000128	NA	NA	NA	NA	NA	NA	NA	NA	NA	NA	NA	NA	NA	NA	NA	NA	NA	NA	NA	NA	NA	NA
Q92519	SeqId_12363_70	NA	TRIB2	0.179492	0.0210993	1.78e-17	0.181332	0.0217493	7.60e-17	0.179585	0.024427	1.95e-13	0.170083	0.0213274	1.53e-15	0.170045	0.0213356	1.59e-15	0.182211	0.0235043	9.03e-15	0.179258	0.0217015	1.45e-16	0.183225	0.0212708	7.06e-18	NA	NA	NA	NA	NA	NA	NA	NA	NA	NA	NA	NA	NA	NA	NA	NA	NA	NA	NA	NA	NA	NA
Q9Y265	SeqId_12365_108	invn_OID21211	RUVB1	0.184311	0.0214752	9.28e-18	0.171622	0.0221325	8.88e-15	0.195384	0.0248322	3.60e-15	0.193103	0.0217064	5.78e-19	0.185736	0.0217276	1.25e-17	0.210898	0.0239112	1.14e-18	0.164364	0.022081	9.79e-14	0.184975	0.0216265	1.20e-17	-0.0699989	0.00936375	7.82633049031597e-14	-0.0616981	0.0169701	0.000277	-0.0670836	0.0104922	1.62e-10	-0.071417	0.00945316	4.19e-14	-0.0705865	0.00964738	2.54e-13	-0.0642578	0.0101424	2.36e-10	-0.0665406	0.00953517	3.02542885150402e-12	-0.0736713
P07320	SeqId_12366_16	invn_OID31144	CRGD	-0.173257	0.0217002	1.42e-15	-0.168691	0.0223641	4.60e-14	-0.104892	0.0248694	2.47e-5	-0.148303	0.0218601	1.17e-11	-0.154141	0.0218488	1.73e-12	-0.124064	0.0241187	2.69e-7	-0.180126	0.0223255	7.14e-16	-0.166071	0.0218098	2.65e-14	-0.116105	0.00990007	1.03536277262666e-31	-0.100897	0.0179381	1.86e-8	-0.137646	0.0110563	1.41e-35	-0.119533	0.0099934	5.67e-33	-0.105376	0.0101808	4.17e-25	-0.132594	0.0107136	3.51e-35	-0.131475	0.010071	7.15054295207496e-39	-0.11898
Q8N5G2	SeqId_12367_52	NA	MACOI	-0.100391	0.0211043	1.97e-6	-0.0954865	0.0217496	1.13e-5	-0.0627471	0.0243221	0.00988	-0.0964621	0.0213342	6.14e-6	-0.10426	0.0213139	1.00e-6	-0.0707352	0.023489	0.0026	-0.0953207	0.0216623	1.08e-5	-0.0979966	0.0212484	3.99e-6	NA	NA	NA	NA	NA	NA	NA	NA	NA	NA	NA	NA	NA	NA	NA	NA	NA	NA	NA	NA	NA	NA
Q92831	SeqId_12368_18	NA	PCAF	0.140089	0.0206934	1.29e-11	0.144532	0.0213243	1.22e-11	0.22097	0.0236959	1.11e-20	0.162718	0.0208578	6.13e-15	0.154058	0.0208681	1.55e-13	0.201419	0.0229966	1.98e-18	0.137079	0.0212399	1.09e-10	0.147183	0.0208025	1.49e-12	NA	NA	NA	NA	NA	NA	NA	NA	NA	NA	NA	NA	NA	NA	NA	NA	NA	NA	NA	NA	NA	NA
Q13790	SeqId_12370_30	invn_OID30701	Apo F	-0.377555	0.0214954	4.61e-69	-0.355378	0.022131	5.03e-58	0.000150422	0.0212522	0.994	-0.251771	0.0195485	5.89e-38	-0.339424	0.0214925	3.49e-56	-0.0152722	0.0221585	0.491	-0.390057	0.0220804	7.76e-70	-0.375952	0.0215508	3.76e-68	-0.418684	0.00973854	0	-0.44192	0.0176733	5.40e-138	-0.172715	0.00938718	1.34e-75	-0.324256	0.00901719	3.56e-283	-0.374552	0.00983732	3.38e-317	-0.209777	0.0100372	5.36e-97	-0.474841	0.00980877	0	-0.409797
P62995	SeqId_12373_73	NA	TRA2B	0.110488	0.0216177	3.20e-7	0.0933587	0.0222636	2.75e-5	-0.0996959	0.0241272	3.59e-5	0.0701699	0.0216472	0.00119	0.112551	0.0218492	2.59e-7	-0.111287	0.0234265	2.03e-6	0.125447	0.0221682	1.52e-8	0.10776	0.0217458	7.22e-7	NA	NA	NA	NA	NA	NA	NA	NA	NA	NA	NA	NA	NA	NA	NA	NA	NA	NA	NA	NA	NA	NA
Q15102	SeqId_12374_8	invn_OID30998	PA1B3	0.325593	0.0214338	4.08e-52	0.323978	0.0220875	1.03e-48	0.314503	0.0246596	2.97e-37	0.348145	0.0216095	2.15e-58	0.330461	0.0216554	1.41e-52	0.318128	0.0238839	1.78e-40	0.311632	0.0220024	1.54e-45	0.327354	0.0215773	5.49e-52	-0.0612642	0.00999564	8.92003428873445e-10	-0.0627481	0.0181272	0.000537	-0.0289472	0.0111451	0.0094	-0.0553749	0.0100805	3.95e-8	-0.0623201	0.0102887	1.39e-9	-0.0585255	0.0108136	6.22e-8	-0.0459602	0.0101765	6.31021173871687e-06	-0.0451683
P55273	SeqId_12376_85	invn_OID21295	p19-INK4d	0.273369	0.0202068	1.06e-41	0.267765	0.0208169	7.28e-38	0.26743	0.0232814	1.54e-30	0.2719	0.0204338	2.13e-40	0.259088	0.0203759	4.85e-37	0.270044	0.0225095	3.69e-33	0.270914	0.020739	5.36e-39	0.278466	0.0203482	1.25e-42	0.0722733	0.00920633	4.23502856418192e-15	0.0576835	0.0166949	0.00055	0.062485	0.0102584	1.12e-9	0.0633437	0.00928941	9.17e-12	0.0848478	0.00943848	2.48e-19	0.047379	0.00994618	1.90e-6	0.0745783	0.00937378	1.81585811213136e-15	0.0708018
O15533	SeqId_12378_71	NA	TPSN	0.112769	0.0208729	6.57e-8	0.104322	0.0215136	1.24e-6	0.183164	0.0238201	1.48e-14	0.129674	0.0210713	7.55e-10	0.146549	0.0209054	2.38e-12	0.147016	0.023232	2.48e-10	0.116986	0.0214265	4.77e-8	0.122195	0.0209773	5.71e-9	NA	NA	NA	NA	NA	NA	NA	NA	NA	NA	NA	NA	NA	NA	NA	NA	NA	NA	NA	NA	NA	NA
P16152	SeqId_12381_26	NA	CBR1	-0.0664725	0.0218362	0.00233	-0.076297	0.022494	0.000694	-0.048437	0.0246806	0.0497	-0.0188663	0.0217825	0.386	-0.0323311	0.0218894	0.14	-0.0737488	0.0243258	0.00243	-0.0823991	0.0224506	0.000242	-0.0560313	0.0219151	0.0106	NA	NA	NA	NA	NA	NA	NA	NA	NA	NA	NA	NA	NA	NA	NA	NA	NA	NA	NA	NA	NA	NA
O95786	SeqId_12382_2	invn_OID21226	DDX58	0.17443	0.0213849	3.44e-16	0.173372	0.0220387	3.64e-15	0.189042	0.0247828	2.38e-14	0.178857	0.021619	1.30e-16	0.178174	0.0216491	1.87e-16	0.179142	0.0238159	5.40e-14	0.176766	0.0220044	9.49e-16	0.178946	0.0215351	9.61e-17	0.122413	0.00924706	6.26171285987714e-40	0.0883874	0.0167553	1.33e-7	0.0837158	0.010316	4.85e-16	0.104551	0.00931017	2.91e-29	0.128325	0.00952207	2.15e-41	0.0715646	0.00999015	7.86e-13	0.133084	0.00941437	2.8277559534295e-45	0.123851
Q9H9Q2	SeqId_12384_92	NA	CSN7B	-0.033245	0.0219102	0.129	-0.0240146	0.0225682	0.287	-0.0808986	0.0250234	0.00123	-0.0539056	0.0220917	0.0147	-0.0672316	0.0219789	0.00222	-0.057721	0.024391	0.018	-0.033377	0.0225149	0.138	-0.0335857	0.0219965	0.127	NA	NA	NA	NA	NA	NA	NA	NA	NA	NA	NA	NA	NA	NA	NA	NA	NA	NA	NA	NA	NA	NA
P20807	SeqId_12385_4	invn_OID31384	CAN3	0.428036	0.0211207	2.56e-91	0.430768	0.0217696	3.81e-87	0.379725	0.0243553	8.37e-55	0.428989	0.021356	9.49e-90	0.432432	0.0213625	4.13e-91	0.381943	0.0235031	2.21e-59	0.416137	0.0216816	4.23e-82	0.429603	0.021247	6.60e-91	0.18404	0.00996974	8.94820457026066e-76	0.191896	0.0180885	2.72e-26	0.124081	0.0111367	7.86e-29	0.179696	0.0100587	2.22e-71	0.188431	0.0102816	5.05e-75	0.12467	0.0107694	5.43e-31	0.176107	0.0101558	4.08952816831775e-67	0.188022
Q9H4A4	SeqId_12386_11	NA	AMPB	-0.0218234	0.0207543	0.293	-0.0332115	0.0213614	0.12	-0.153375	0.0235051	6.79e-11	-0.0207112	0.020972	0.323	-0.00636661	0.0209371	0.761	-0.157077	0.022867	6.46e-12	-0.0176765	0.0212783	0.406	-0.0262667	0.0208412	0.208	NA	NA	NA	NA	NA	NA	NA	NA	NA	NA	NA	NA	NA	NA	NA	NA	NA	NA	NA	NA	NA	NA
P50479	SeqId_12387_7	NA	PDLI4	-0.0960303	0.0215951	8.71e-6	-0.107988	0.0222418	1.20e-6	-0.0632704	0.0249328	0.0112	-0.0850022	0.02182	9.80e-5	-0.0944972	0.0218645	1.55e-5	-0.0548177	0.024034	0.0226	-0.108401	0.0221547	9.94e-7	-0.0961368	0.0217505	9.87e-6	NA	NA	NA	NA	NA	NA	NA	NA	NA	NA	NA	NA	NA	NA	NA	NA	NA	NA	NA	NA	NA	NA
Q9Y5N6	SeqId_12389_4	NA	ORC6	0.0380495	0.0212004	0.0727	0.02792	0.0218433	0.201	-0.00347473	0.0241972	0.886	0.0238014	0.0214077	0.266	0.00687975	0.0212336	0.746	0.00489383	0.0235812	0.836	0.0399038	0.0217717	0.0668	0.0428053	0.021319	0.0447	NA	NA	NA	NA	NA	NA	NA	NA	NA	NA	NA	NA	NA	NA	NA	NA	NA	NA	NA	NA	NA	NA
Q9H5P4	SeqId_12391_27	NA	PDZD7	0.0539138	0.0219044	0.0138	0.0576129	0.0225574	0.0106	0.045439	0.0253136	0.0726	0.0363795	0.0220998	0.0997	0.0507421	0.0221817	0.0222	0.0414213	0.0244053	0.0897	0.0671253	0.0224787	0.00282	0.0510783	0.0220614	0.0206	NA	NA	NA	NA	NA	NA	NA	NA	NA	NA	NA	NA	NA	NA	NA	NA	NA	NA	NA	NA	NA	NA
P40616	SeqId_12392_30	NA	ARL1	0.12987	0.0201286	1.10e-10	0.135675	0.0207423	6.11e-11	0.164827	0.0232086	1.23e-12	0.119244	0.0203434	4.59e-9	0.120047	0.0203567	3.70e-9	0.164494	0.022405	2.11e-13	0.135637	0.020691	5.55e-11	0.13175	0.0202458	7.64e-11	NA	NA	NA	NA	NA	NA	NA	NA	NA	NA	NA	NA	NA	NA	NA	NA	NA	NA	NA	NA	NA	NA
Q6UWD8	SeqId_12394_53	NA	CP054	-0.155663	0.0218529	1.05e-12	-0.154166	0.0225243	7.68e-12	-0.105016	0.0252136	3.11e-5	-0.142955	0.0220774	9.47e-11	-0.139449	0.0220389	2.49e-10	-0.113107	0.0243179	3.30e-6	-0.16058	0.0224616	8.73e-13	-0.152572	0.0220409	4.45e-12	NA	NA	NA	NA	NA	NA	NA	NA	NA	NA	NA	NA	NA	NA	NA	NA	NA	NA	NA	NA	NA	NA
Q6PI48	SeqId_12395_86	NA	SYDM	0.136918	0.0200246	8.06e-12	0.132221	0.0206364	1.48e-10	0.252935	0.0228825	2.10e-28	0.157434	0.0201885	6.28e-15	0.161976	0.0201542	9.22e-16	0.207619	0.0222246	9.47e-21	0.154254	0.0205528	6.13e-14	0.144609	0.020128	6.75e-13	NA	NA	NA	NA	NA	NA	NA	NA	NA	NA	NA	NA	NA	NA	NA	NA	NA	NA	NA	NA	NA	NA
Q6NVY1	SeqId_12396_19	NA	HIBCH	0.101868	0.020141	4.24e-7	0.106893	0.0207578	2.61e-7	0.162034	0.0232121	2.94e-12	0.112205	0.0203538	3.53e-8	0.115155	0.0203615	1.55e-8	0.136408	0.0224173	1.17e-9	0.105945	0.0206808	3.01e-7	0.10963	0.0202582	6.25e-8	NA	NA	NA	NA	NA	NA	NA	NA	NA	NA	NA	NA	NA	NA	NA	NA	NA	NA	NA	NA	NA	NA
O43316	SeqId_12398_15	NA	PAX4	0.145913	0.0212054	5.95e-12	0.141847	0.0218507	8.49e-11	0.19766	0.0243819	5.20e-16	0.153193	0.0214382	8.95e-13	0.159488	0.0213865	8.82e-14	0.175453	0.023602	1.06e-13	0.149484	0.0217851	6.80e-12	0.151473	0.021314	1.19e-12	NA	NA	NA	NA	NA	NA	NA	NA	NA	NA	NA	NA	NA	NA	NA	NA	NA	NA	NA	NA	NA	NA
Q8IVM0	SeqId_12399_194	invn_OID31001	CCD50	0.230186	0.0200677	1.86e-30	0.228623	0.0206848	2.13e-28	0.256358	0.0231992	2.18e-28	0.22224	0.0202865	6.28e-28	0.232264	0.0202996	2.59e-30	0.247205	0.0223517	1.97e-28	0.232414	0.0206203	1.82e-29	0.234004	0.0202179	5.58e-31	0.00511155	0.00997934	0.608505	0.0209879	0.0180973	0.246	-0.0187296	0.0111585	0.0932	0.000482393	0.0100745	0.962	0.00351987	0.0102822	0.732	-0.00863503	0.0108033	0.424	0.00971124	0.0101672	0.339506	-0.00227784
Q9NPD8	SeqId_12400_25	NA	UBE2T	0.255338	0.0215636	2.39e-32	0.257424	0.0222135	4.71e-31	0.185011	0.0246586	6.24e-14	0.215903	0.0216026	1.61e-23	0.249835	0.0218393	2.65e-30	0.184323	0.0239604	1.44e-14	0.262569	0.0221252	1.75e-32	0.257384	0.0216826	1.68e-32	NA	NA	NA	NA	NA	NA	NA	NA	NA	NA	NA	NA	NA	NA	NA	NA	NA	NA	NA	NA	NA	NA
Q96FJ0	SeqId_12401_3	NA	STALP	0.0124132	0.0203082	0.541	0.0141426	0.0209288	0.499	0.0502831	0.0233873	0.0316	0.00866589	0.0205264	0.673	0.00401075	0.0205296	0.845	0.0323527	0.0226168	0.153	0.0217241	0.0208622	0.298	0.0214035	0.0203952	0.294	NA	NA	NA	NA	NA	NA	NA	NA	NA	NA	NA	NA	NA	NA	NA	NA	NA	NA	NA	NA	NA	NA
Q96DA2	SeqId_12403_30	invn_OID30069	RB39B	0.214573	0.0209142	1.07e-24	0.218584	0.0215454	3.48e-24	0.193968	0.024116	8.76e-16	0.194224	0.0210915	3.30e-20	0.202292	0.0211434	1.09e-21	0.196989	0.0232861	2.68e-17	0.218181	0.0214987	3.36e-24	0.218441	0.021049	3.13e-25	0.0732003	0.0101466	5.52219951276589e-13	0.0381319	0.018408	0.0383	0.0638724	0.0113711	1.94e-8	0.06424	0.0102338	3.45e-10	0.0757366	0.0104628	4.53e-13	0.0529186	0.010991	1.47e-6	0.0790495	0.0103379	2.11182272169407e-14	0.0746535
O95661	SeqId_12406_119	NA	ARHI	0.163116	0.0216229	4.57e-14	0.160967	0.0222801	5.02e-13	0.23569	0.0248774	2.69e-21	0.183569	0.021806	3.82e-17	0.175591	0.021832	8.78e-16	0.235895	0.0240055	8.64e-23	0.154303	0.0222498	4.06e-12	0.163974	0.0217569	4.82e-14	NA	NA	NA	NA	NA	NA	NA	NA	NA	NA	NA	NA	NA	NA	NA	NA	NA	NA	NA	NA	NA	NA
Q9UL26	SeqId_12408_333	NA	RB22A	0.0796248	0.0203923	9.44e-5	0.0793486	0.0210197	0.00016	0.13042	0.0235866	3.21e-8	0.0840135	0.0206225	4.62e-5	0.0796717	0.0206395	0.000113	0.119471	0.0226988	1.41e-7	0.0807979	0.0209745	0.000117	0.0864406	0.0205299	2.55e-5	NA	NA	NA	NA	NA	NA	NA	NA	NA	NA	NA	NA	NA	NA	NA	NA	NA	NA	NA	NA	NA	NA
Q96AH8	SeqId_12409_90	NA	RAB7B	-0.0148283	0.0216181	0.493	-0.0144067	0.0222751	0.518	0.0237983	0.0248961	0.339	-0.00570188	0.0218484	0.794	0.00905436	0.021738	0.677	0.014628	0.0240513	0.543	-0.019123	0.0222682	0.39	-0.0139774	0.0217546	0.521	NA	NA	NA	NA	NA	NA	NA	NA	NA	NA	NA	NA	NA	NA	NA	NA	NA	NA	NA	NA	NA	NA
P61244	SeqId_12411_60	invn_OID20877	MAX	-0.0466001	0.0199635	0.0196	-0.0399173	0.0205607	0.0522	-0.00451232	0.0229942	0.844	-0.0358016	0.0201705	0.0759	-0.0557573	0.0201699	0.0057	-0.00824113	0.0222038	0.711	-0.0439114	0.0204954	0.0322	-0.0446992	0.0200932	0.0261	0.0357491	0.00931123	0.000123526	0.0203238	0.0169115	0.229	0.0258051	0.0103351	0.0125	0.0200974	0.00938014	0.0321	0.0504556	0.00953575	1.22e-7	0.00566396	0.0100463	0.573	0.0462893	0.00947398	1.03281621205428e-06	0.0332632
O60869	SeqId_12415_122	invn_OID31010	EDF1	0.225962	0.0214091	4.84e-26	0.227944	0.0220589	4.97e-25	0.128007	0.0242088	1.24e-7	0.17682	0.0213287	1.13e-16	0.187575	0.0214278	2.06e-18	0.148426	0.0237661	4.23e-10	0.235089	0.0220244	1.35e-26	0.224221	0.0215535	2.40e-25	-0.00323046	0.00997412	0.746027	0.00331072	0.0180872	0.855	-0.040486	0.0111248	0.000273	-0.022648	0.010038	0.0241	0.00464129	0.0102633	0.651	-0.0465494	0.0107734	1.55e-5	0.00223793	0.0101615	0.825688	-0.00712417
Q9Y3C4	SeqId_12417_46	invn_OID31234	TPRKB	0.311567	0.0206529	2.01e-51	0.317024	0.0212826	3.50e-50	0.261068	0.0233625	5.43e-29	0.276486	0.020722	1.31e-40	0.273694	0.0206028	2.85e-40	0.292703	0.0229817	3.71e-37	0.308848	0.0212308	6.09e-48	0.309318	0.0207524	3.05e-50	0.00963552	0.0101782	0.343806	0.017671	0.0184308	0.338	0.0198667	0.0114042	0.0815	0.00864599	0.0102767	0.4	0.0121527	0.0104859	0.246	0.012757	0.0110227	0.247	0.0133782	0.0103693	0.196998	0.015434
Q8N335	SeqId_12420_10	NA	GPD1L	-0.0317526	0.021715	0.144	-0.0243124	0.0223705	0.277	-0.138846	0.0245246	1.50e-8	-0.0827454	0.021618	0.000129	-0.0692957	0.0217355	0.00143	-0.108925	0.0241144	6.27e-6	-0.0239333	0.0223455	0.284	-0.0378579	0.021829	0.0829	NA	NA	NA	NA	NA	NA	NA	NA	NA	NA	NA	NA	NA	NA	NA	NA	NA	NA	NA	NA	NA	NA
O15296	SeqId_12422_143	NA	LX15B	0.182176	0.0217953	6.35e-17	0.166346	0.0224519	1.27e-13	0.172401	0.0250685	6.10e-12	0.199015	0.0220019	1.49e-19	0.184046	0.0220256	6.49e-17	0.168297	0.0242775	4.14e-12	0.175516	0.0223747	4.35e-15	0.185912	0.0219032	2.10e-17	NA	NA	NA	NA	NA	NA	NA	NA	NA	NA	NA	NA	NA	NA	NA	NA	NA	NA	NA	NA	NA	NA
Q9NQ94	SeqId_12423_38	NA	A1CF	-0.0293178	0.0216522	0.176	-0.0240653	0.0223087	0.281	-0.0195571	0.024973	0.434	-0.0274545	0.0218909	0.21	-0.0271332	0.0218849	0.215	-0.0252696	0.0241203	0.295	-0.0196208	0.0222369	0.378	-0.0305452	0.0217735	0.161	NA	NA	NA	NA	NA	NA	NA	NA	NA	NA	NA	NA	NA	NA	NA	NA	NA	NA	NA	NA	NA	NA
Q9P016	SeqId_12424_107	NA	THYN1	0.24165	0.0206309	1.09e-31	0.239341	0.0212623	2.15e-29	0.281317	0.0238073	3.21e-32	0.257427	0.020826	4.26e-35	0.256071	0.0208352	1.02e-34	0.264908	0.0229758	9.33e-31	0.240605	0.021214	8.15e-30	0.246667	0.0207717	1.59e-32	NA	NA	NA	NA	NA	NA	NA	NA	NA	NA	NA	NA	NA	NA	NA	NA	NA	NA	NA	NA	NA	NA
P62330	SeqId_12425_104	invn_OID31523	ARF6	0.122217	0.0208948	4.94e-9	0.126874	0.0215376	3.84e-9	0.1673	0.0240896	3.79e-12	0.137126	0.0210996	8.09e-11	0.130886	0.0211149	5.69e-10	0.171746	0.0232432	1.48e-13	0.104986	0.021443	9.78e-7	0.127351	0.021059	1.47e-9	0.0758743	0.00995026	2.48694542400298e-14	0.057294	0.0180373	0.00149	0.0428442	0.0110047	9.89e-5	0.0544189	0.0100067	5.38e-8	0.0963777	0.0101655	2.52e-21	0.0215707	0.0107191	0.0442	0.0782508	0.0101333	1.17059881450944e-14	0.0746873
Q9H8S9	SeqId_12426_19	NA	MOL1B	0.0470016	0.0213689	0.0278	0.0529113	0.0220257	0.0163	0.096689	0.0247012	9.06e-5	0.0578408	0.0215918	0.00739	0.0422253	0.0216259	0.0509	0.0949027	0.0237717	6.54e-5	0.0413572	0.0219662	0.0597	0.0521535	0.0215331	0.0154	NA	NA	NA	NA	NA	NA	NA	NA	NA	NA	NA	NA	NA	NA	NA	NA	NA	NA	NA	NA	NA	NA
P30305	SeqId_12427_8	NA	MPIP2	0.319455	0.0208618	6.27e-53	0.3271	0.0214961	2.74e-52	0.250299	0.0238808	1.05e-25	0.291755	0.0209934	6.56e-44	0.289619	0.0209538	1.88e-43	0.263976	0.0231926	5.15e-30	0.323043	0.0214585	3.23e-51	0.320134	0.0209998	1.79e-52	NA	NA	NA	NA	NA	NA	NA	NA	NA	NA	NA	NA	NA	NA	NA	NA	NA	NA	NA	NA	NA	NA
Q5VWZ2	SeqId_12428_2	NA	LYPL1	0.083312	0.0207291	5.84e-5	0.0931073	0.0213623	1.31e-5	0.104252	0.0239485	1.34e-5	0.077599	0.0209594	0.000214	0.0745746	0.0209603	0.000374	0.097244	0.023094	2.54e-5	0.0896027	0.0212694	2.52e-5	0.0869226	0.0209005	3.20e-5	NA	NA	NA	NA	NA	NA	NA	NA	NA	NA	NA	NA	NA	NA	NA	NA	NA	NA	NA	NA	NA	NA
Q9H074	SeqId_12430_78	NA	PAIP1	-0.00522586	0.0214044	0.807	0.00903658	0.02205	0.682	-0.0146729	0.0246267	0.551	-0.0215596	0.0215984	0.318	-0.0223829	0.0215887	0.3	-0.00866391	0.0238489	0.716	0.00298931	0.0219817	0.892	-0.00669206	0.0215533	0.756	NA	NA	NA	NA	NA	NA	NA	NA	NA	NA	NA	NA	NA	NA	NA	NA	NA	NA	NA	NA	NA	NA
Q9BRX2	SeqId_12431_13	NA	PELO	0.0784054	0.0217509	0.000313	0.077574	0.0224188	0.00054	0.0908894	0.0252158	0.000313	0.0724377	0.0219898	0.000987	0.0780187	0.022032	0.000398	0.0908192	0.0242349	0.000179	0.0799736	0.0223588	0.000348	0.0783118	0.0219244	0.000354	NA	NA	NA	NA	NA	NA	NA	NA	NA	NA	NA	NA	NA	NA	NA	NA	NA	NA	NA	NA	NA	NA
Q9HB71	SeqId_12432_23	invn_OID30649	CYBP	-0.034224	0.0201271	0.0891	-0.0240554	0.0207334	0.246	0.0105431	0.0232373	0.65	-0.0335428	0.0203537	0.0994	-0.0363975	0.0203595	0.0738	0.00269836	0.0224027	0.904	-0.031281	0.0206689	0.13	-0.0307473	0.0202557	0.129	-0.0375772	0.00998766	0.000168559	-0.0491977	0.0181565	0.00674	-0.0546711	0.0111025	8.47e-7	-0.0557704	0.0100558	2.92e-8	-0.0255017	0.0102429	0.0128	-0.0712873	0.0107818	3.80e-11	-0.029605	0.0101741	0.00361827	-0.0409957
Q969Q4	SeqId_12433_8	NA	ARL11	0.0545655	0.0199691	0.00629	0.0663135	0.0205765	0.00127	0.10291	0.0229917	7.61e-6	0.0656639	0.020177	0.00114	0.047554	0.0201661	0.0184	0.106259	0.0221979	1.69e-6	0.0457069	0.0205106	0.0259	0.0590684	0.0201206	0.00333	NA	NA	NA	NA	NA	NA	NA	NA	NA	NA	NA	NA	NA	NA	NA	NA	NA	NA	NA	NA	NA	NA
P53990	SeqId_12434_25	invn_OID31497	K0174	0.113674	0.0199515	1.22e-8	0.115442	0.0205625	1.98e-8	0.169794	0.0229956	1.54e-13	0.130852	0.0201348	8.10e-11	0.109033	0.020174	6.49e-8	0.164768	0.0221893	1.12e-13	0.11291	0.0204861	3.56e-8	0.11843	0.0201069	3.86e-9	0.051966	0.00992307	1.64136923367139e-07	0.0355986	0.0180019	0.048	0.0400755	0.0110307	0.00028	0.0353963	0.0099963	0.000399	0.0713806	0.0101671	2.21e-12	0.0140043	0.0107425	0.192	0.0591191	0.0101055	4.94924646617046e-09	0.0493763
P78417	SeqId_12436_84	NA	GST omega-1	0.269808	0.0213614	1.43e-36	0.276405	0.0220088	3.56e-36	0.124842	0.0243155	2.83e-7	0.242586	0.0215063	1.65e-29	0.253144	0.0215591	7.78e-32	0.14361	0.0235826	1.13e-9	0.258704	0.0219216	3.84e-32	0.27374	0.0214534	2.75e-37	NA	NA	NA	NA	NA	NA	NA	NA	NA	NA	NA	NA	NA	NA	NA	NA	NA	NA	NA	NA	NA	NA
Q6PHR2	SeqId_12437_18	NA	ULK3	0.0810812	0.0215489	0.000168	0.0910136	0.0222109	4.17e-5	0.151494	0.0247902	9.90e-10	0.0951655	0.0217666	1.23e-5	0.102019	0.021751	2.73e-6	0.141625	0.0239555	3.38e-9	0.069967	0.0221204	0.00156	0.0868514	0.0216989	6.27e-5	NA	NA	NA	NA	NA	NA	NA	NA	NA	NA	NA	NA	NA	NA	NA	NA	NA	NA	NA	NA	NA	NA
P29372	SeqId_12438_127	NA	3MG	0.290324	0.0199836	8.04e-48	0.284755	0.0205974	1.81e-43	0.32016	0.0229903	4.41e-44	0.29197	0.0202119	2.68e-47	0.298245	0.0201892	2.20e-49	0.295777	0.0222595	2.73e-40	0.295574	0.0205019	4.05e-47	0.299185	0.0200787	3.27e-50	NA	NA	NA	NA	NA	NA	NA	NA	NA	NA	NA	NA	NA	NA	NA	NA	NA	NA	NA	NA	NA	NA
Q00978	SeqId_12439_67	NA	ISGF3	0.0109097	0.0215084	0.612	0.012359	0.0221532	0.577	0.0626724	0.0247196	0.0112	0.028434	0.021711	0.19	0.0255338	0.0216796	0.239	0.0454932	0.0239261	0.0572	0.00951535	0.0220766	0.666	0.0178808	0.0216446	0.409	NA	NA	NA	NA	NA	NA	NA	NA	NA	NA	NA	NA	NA	NA	NA	NA	NA	NA	NA	NA	NA	NA
O00212	SeqId_12442_4	NA	RHOD	-0.0138442	0.0215898	0.521	-0.0213739	0.0222491	0.337	-0.00265628	0.025004	0.915	-0.0165847	0.0218315	0.447	-0.00692323	0.0218304	0.751	-0.00957886	0.0240438	0.69	-0.00392351	0.0222289	0.86	-0.0196169	0.0217486	0.367	NA	NA	NA	NA	NA	NA	NA	NA	NA	NA	NA	NA	NA	NA	NA	NA	NA	NA	NA	NA	NA	NA
O00482	SeqId_12444_39	NA	NR5A2	0.0913287	0.0212849	1.78e-5	0.10332	0.0219299	2.46e-6	0.129896	0.0245484	1.21e-7	0.0942632	0.0215249	1.19e-5	0.0957009	0.0214973	8.52e-6	0.115186	0.0237044	1.18e-6	0.091953	0.0218737	2.62e-5	0.0969788	0.0214184	5.96e-6	NA	NA	NA	NA	NA	NA	NA	NA	NA	NA	NA	NA	NA	NA	NA	NA	NA	NA	NA	NA	NA	NA
Q96NW4	SeqId_12445_50	NA	ANR27	-0.101729	0.0210357	1.32e-6	-0.0978158	0.0216785	6.42e-6	-0.0776574	0.0242187	0.00134	-0.102386	0.0212631	1.47e-6	-0.116697	0.0212373	3.91e-8	-0.0731151	0.0234185	0.0018	-0.100307	0.0215853	3.37e-6	-0.100353	0.0211708	2.14e-6	NA	NA	NA	NA	NA	NA	NA	NA	NA	NA	NA	NA	NA	NA	NA	NA	NA	NA	NA	NA	NA	NA
O43447	SeqId_12449_16	NA	PPIH	0.101581	0.0202014	4.94e-7	0.100513	0.020816	1.37e-6	0.133814	0.0232711	8.91e-9	0.123451	0.0203643	1.34e-9	0.0963989	0.0204376	2.40e-6	0.132525	0.0224927	3.82e-9	0.0942385	0.0207419	5.54e-6	0.106845	0.0203333	1.48e-7	NA	NA	NA	NA	NA	NA	NA	NA	NA	NA	NA	NA	NA	NA	NA	NA	NA	NA	NA	NA	NA	NA
Q15126	SeqId_12450_42	invn_OID20850	PMVK	0.140138	0.0201198	3.28e-12	0.141085	0.0207352	1.02e-11	0.193043	0.0231535	7.58e-17	0.16114	0.0202845	1.96e-15	0.133317	0.0203347	5.52e-11	0.188564	0.0223822	3.62e-17	0.139852	0.020663	1.30e-11	0.145488	0.0202722	7.14e-13	0.0673342	0.00930576	4.70202258508037e-13	0.0607731	0.0169033	0.000324	0.0626607	0.01034	1.36e-9	0.0573053	0.00938655	1.03e-9	0.0828417	0.00952695	3.45e-18	0.0464634	0.0100442	3.73e-6	0.0711794	0.00946915	5.70790528007461e-14	0.063747
O14867	SeqId_12451_62	invn_OID20505	BACH1	0.0645146	0.0219085	0.00323	0.0694721	0.0225731	0.00209	-0.0204547	0.0248029	0.41	0.0178296	0.0218706	0.415	0.0286447	0.021932	0.192	0.0077556	0.0243637	0.75	0.0708872	0.0225194	0.00164	0.0605704	0.0220498	0.00601	0.072501	0.00899803	7.97345693113906e-16	0.0591424	0.0163445	0.000296	0.0382895	0.00998263	0.000125	0.0543098	0.00905682	2.02e-9	0.0857851	0.00922693	1.44e-20	0.0219987	0.009708	0.0234	0.0841002	0.00915718	4.31544523427823e-20	0.0669498
Q86Y97	SeqId_12452_32	NA	SV422	0.123824	0.0218798	1.52e-8	0.125291	0.0225341	2.70e-8	0.0366193	0.0250111	0.143	0.0793005	0.0218721	0.000288	0.105842	0.0221163	1.70e-6	0.0526361	0.0243125	0.0304	0.128365	0.0224892	1.14e-8	0.120636	0.0220165	4.27e-8	NA	NA	NA	NA	NA	NA	NA	NA	NA	NA	NA	NA	NA	NA	NA	NA	NA	NA	NA	NA	NA	NA
Q9UBU9	SeqId_12453_161	NA	NXF1	0.261125	0.0200999	1.37e-38	0.261563	0.0207178	1.54e-36	0.300976	0.0232522	2.54e-38	0.268465	0.0203202	7.51e-40	0.268701	0.0203252	6.72e-40	0.280775	0.0223834	4.29e-36	0.265639	0.0206673	8.26e-38	0.267189	0.0202515	9.56e-40	NA	NA	NA	NA	NA	NA	NA	NA	NA	NA	NA	NA	NA	NA	NA	NA	NA	NA	NA	NA	NA	NA
Q9BV86	SeqId_12454_105	NA	NTM1A	0.040155	0.0213408	0.0599	0.0386404	0.0219918	0.0789	0.0931515	0.0246319	0.000156	0.0589694	0.021536	0.00618	0.0464695	0.0215868	0.0313	0.0785206	0.023761	0.000951	0.0398459	0.0219434	0.0694	0.044445	0.0214801	0.0385	NA	NA	NA	NA	NA	NA	NA	NA	NA	NA	NA	NA	NA	NA	NA	NA	NA	NA	NA	NA	NA	NA
Q9NPC7	SeqId_12455_48	NA	MYNN	0.169232	0.0216317	5.14e-15	0.174733	0.0222932	4.58e-15	0.0581567	0.0246106	0.0181	0.125859	0.0216314	5.94e-9	0.13794	0.0217586	2.30e-10	0.0876544	0.0240161	0.000262	0.165583	0.0222318	9.48e-14	0.165467	0.0217745	2.98e-14	NA	NA	NA	NA	NA	NA	NA	NA	NA	NA	NA	NA	NA	NA	NA	NA	NA	NA	NA	NA	NA	NA
Q16875	SeqId_12456_5	NA	F263	0.173019	0.0214992	8.44e-16	0.169865	0.0221507	1.74e-14	0.0890076	0.0243746	0.000261	0.136555	0.0215656	2.42e-10	0.133498	0.0214785	5.12e-10	0.128189	0.0239249	8.42e-8	0.165124	0.0221117	8.16e-14	0.167401	0.0215938	9.02e-15	NA	NA	NA	NA	NA	NA	NA	NA	NA	NA	NA	NA	NA	NA	NA	NA	NA	NA	NA	NA	NA	NA
Q9BV57	SeqId_12457_10	NA	MTND	0.124206	0.0217456	1.12e-8	0.122781	0.0224005	4.22e-8	0.0519055	0.025006	0.0379	0.110796	0.0219568	4.51e-7	0.124035	0.0219998	1.72e-8	0.0474432	0.0241467	0.0494	0.124861	0.0223127	2.19e-8	0.129027	0.0218615	3.59e-9	NA	NA	NA	NA	NA	NA	NA	NA	NA	NA	NA	NA	NA	NA	NA	NA	NA	NA	NA	NA	NA	NA
Q99653	SeqId_12458_79	invn_OID30869	CHP1	-0.0176783	0.0208918	0.397	-0.015176	0.0215291	0.481	0.0519228	0.0240398	0.0308	-0.00837824	0.0211187	0.692	-0.0069501	0.0211181	0.742	0.0297019	0.0232431	0.201	-0.0164427	0.0214593	0.444	-0.00758767	0.0209768	0.718	0.0105487	0.0101574	0.299032	0.00700076	0.0183891	0.703	0.00774647	0.0113825	0.496	0.00693702	0.010256	0.499	0.0118222	0.010465	0.259	-0.00164218	0.0109874	0.881	0.0164441	0.0103512	0.112153	0.0152721
Q9HB21	SeqId_12459_13	NA	PKHA1	0.0905711	0.0212653	2.05e-5	0.0983529	0.0219155	7.20e-6	0.130526	0.0245697	1.08e-7	0.103459	0.0214782	1.46e-6	0.0852636	0.0215158	7.41e-5	0.129319	0.0236593	4.61e-8	0.0903294	0.0218475	3.56e-5	0.0919945	0.0214359	1.77e-5	NA	NA	NA	NA	NA	NA	NA	NA	NA	NA	NA	NA	NA	NA	NA	NA	NA	NA	NA	NA	NA	NA
O14818	SeqId_12460_18	NA	PSA7	0.381502	0.0210091	1.09e-73	0.373172	0.0216474	1.36e-66	0.377991	0.0241918	4.94e-55	0.398944	0.0212061	5.95e-79	0.3877	0.0212149	1.31e-74	0.369218	0.0234048	4.60e-56	0.37585	0.0215785	6.04e-68	0.387495	0.0211496	5.57e-75	NA	NA	NA	NA	NA	NA	NA	NA	NA	NA	NA	NA	NA	NA	NA	NA	NA	NA	NA	NA	NA	NA
Q9NXA8	SeqId_12461_8	invn_OID20820	SIRT5	-0.0634565	0.0217124	0.00347	-0.0508949	0.0223662	0.0229	0.0390752	0.0246448	0.113	-0.017178	0.021673	0.428	-0.0418591	0.0218567	0.0555	0.0402244	0.024051	0.0944	-0.0840046	0.0222467	0.000159	-0.059398	0.0218768	0.00663	-0.000648587	0.00936689	0.944797	-0.030318	0.0170151	0.0748	0.00696814	0.0104835	0.506	-0.00250703	0.00945624	0.791	0.00333889	0.0096407	0.729	-0.0091358	0.0101301	0.367	0.00685441	0.00953476	0.472215	0.00262989
Q53H47	SeqId_12462_20	invn_OID20948	SETMR	0.176182	0.0215876	3.32e-16	0.173118	0.022252	7.26e-15	0.218111	0.0249617	2.38e-18	0.183795	0.0218215	3.68e-17	0.186828	0.0218148	1.09e-17	0.195664	0.0240353	3.93e-16	0.179226	0.0222344	7.58e-16	0.185021	0.0217247	1.64e-17	0.395656	0.0089669	0	0.323272	0.0162484	4.44e-88	0.200027	0.00916461	1.31e-105	0.325454	0.00864575	4.23e-310	0.416049	0.00917803	1.07e-448	0.168898	0.0091338	2.42e-76	0.423246	0.00910665	0	0.398241
Q9P2N7	SeqId_12463_7	NA	KLH13	0.0849234	0.0215667	8.23e-5	0.0873918	0.0222102	8.33e-5	-0.0147377	0.0245641	0.549	0.0446745	0.0215877	0.0385	0.0557541	0.0216891	0.0102	0.012253	0.0239598	0.609	0.0887261	0.0221726	6.29e-5	0.0792675	0.0216873	0.000257	NA	NA	NA	NA	NA	NA	NA	NA	NA	NA	NA	NA	NA	NA	NA	NA	NA	NA	NA	NA	NA	NA
P09651	SeqId_12466_7	NA	ROA1	0.268757	0.019381	1.00e-43	0.270652	0.0199712	7.70e-42	0.27772	0.0223606	2.03e-35	0.260334	0.0195918	2.72e-40	0.261383	0.0195836	1.23e-40	0.267224	0.0215821	3.28e-35	0.273677	0.0199119	5.50e-43	0.274377	0.0195028	5.92e-45	NA	NA	NA	NA	NA	NA	NA	NA	NA	NA	NA	NA	NA	NA	NA	NA	NA	NA	NA	NA	NA	NA
Q15691	SeqId_12469_19	NA	MARE1	0.0819998	0.0196094	2.89e-5	0.088747	0.0202046	1.12e-5	0.13442	0.0225996	2.72e-9	0.0826914	0.0198334	3.06e-5	0.0755118	0.0198154	0.000139	0.125277	0.0218078	9.22e-9	0.0835778	0.0201532	3.37e-5	0.0887638	0.0197276	6.81e-6	NA	NA	NA	NA	NA	NA	NA	NA	NA	NA	NA	NA	NA	NA	NA	NA	NA	NA	NA	NA	NA	NA
O95793	SeqId_12471_47	invn_OID31210	STAU1	0.363806	0.0201882	1.34e-72	0.360036	0.0207988	3.93e-67	0.318662	0.023106	2.88e-43	0.334591	0.0202896	4.27e-61	0.349291	0.0203854	8.22e-66	0.31773	0.022459	1.94e-45	0.369957	0.0206603	1.05e-71	0.367632	0.0203267	4.09e-73	0.0448814	0.0101762	1.03440304958599e-05	0.0424504	0.0184269	0.0212	0.0490311	0.0113883	1.67e-5	0.0348142	0.0102659	0.000696	0.0515172	0.010484	8.93e-7	0.0270767	0.0110193	0.014	0.0575415	0.0103633	2.83553919970383e-08	0.054367
Q9NXV2	SeqId_12473_48	invn_OID31148	KCTD5	0.0842657	0.0218853	0.000118	0.0852051	0.0225393	0.000157	0.0110572	0.0250578	0.659	0.0489649	0.02195	0.0257	0.0641009	0.022066	0.00367	0.0266211	0.0243353	0.274	0.094563	0.0224892	2.61e-5	0.0800101	0.0220203	0.00028	0.242319	0.00986161	2.48889526738048e-132	0.218375	0.0178189	1.57e-34	0.0889819	0.0105725	3.88e-17	0.192761	0.00974527	4.43e-87	0.254758	0.0101305	1.50e-139	0.075223	0.0103351	3.38e-13	0.262456	0.010033	1.46020485246265e-149	0.240024
Q9NZA1	SeqId_12475_48	invn_OID30890	CLIC5	0.650791	0.0196544	2.01e-240	0.637977	0.0202373	3.98e-218	0.70072	0.0222414	7.36e-218	0.686338	0.0196974	5.24e-266	0.675711	0.019757	2.32e-256	0.68075	0.0218758	1.34e-212	0.665427	0.0201594	6.17e-239	0.643015	0.0196933	7.63e-234	-0.00866001	0.0100645	0.389544	-0.00921256	0.0182353	0.613	-0.0278929	0.0112523	0.0132	-0.00221792	0.0101553	0.827	-0.0116314	0.0103626	0.262	-0.0179844	0.0108906	0.0987	-0.00768121	0.0102547	0.453837	-0.0166235
Q9NQ88	SeqId_12476_50	invn_OID20894	TIGAR	0.115601	0.0215189	7.79e-8	0.12759	0.0221645	8.59e-9	0.112735	0.0247859	5.41e-6	0.106684	0.0217505	9.35e-7	0.124881	0.0217211	8.96e-9	0.104235	0.023978	1.38e-5	0.123492	0.0220745	2.21e-8	0.114565	0.0216801	1.26e-7	0.0549269	0.00934942	4.26017114588079e-09	0.0690753	0.0169868	4.77e-5	0.0199526	0.0104179	0.0555	0.0365579	0.00941516	0.000103	0.0565208	0.00962575	4.31e-9	0.0112344	0.0101011	0.266	0.0722518	0.00950824	3.04440676257055e-14	0.0495269
Q15631	SeqId_12477_42	NA	TSN	0.22694	0.0214602	3.89e-26	0.22713	0.0221085	9.28e-25	0.231701	0.0246348	5.18e-21	0.250151	0.0216233	5.94e-31	0.231845	0.0216724	1.04e-26	0.232576	0.0239037	2.25e-22	0.213182	0.0220163	3.56e-22	0.230772	0.0215771	1.07e-26	NA	NA	NA	NA	NA	NA	NA	NA	NA	NA	NA	NA	NA	NA	NA	NA	NA	NA	NA	NA	NA	NA
P62888	SeqId_12478_15	NA	RL30	0.54908	0.0198318	1.01e-168	0.550952	0.0204368	4.49e-160	0.417063	0.0226242	6.96e-76	0.51907	0.0199303	1.56e-149	0.538734	0.0200534	5.63e-159	0.419669	0.0218538	3.46e-82	0.546765	0.02037	1.06e-158	0.552045	0.019968	3.08e-168	NA	NA	NA	NA	NA	NA	NA	NA	NA	NA	NA	NA	NA	NA	NA	NA	NA	NA	NA	NA	NA	NA
P31321	SeqId_12479_50	NA	KAP1	0.187954	0.0214619	1.99e-18	0.188815	0.0221224	1.40e-17	0.197238	0.0248094	1.86e-15	0.18631	0.0217024	9.10e-18	0.18178	0.0216779	5.05e-17	0.197654	0.0239025	1.35e-16	0.183776	0.0220743	8.41e-17	0.192188	0.0216303	6.38e-19	NA	NA	NA	NA	NA	NA	NA	NA	NA	NA	NA	NA	NA	NA	NA	NA	NA	NA	NA	NA	NA	NA
Q96G74	SeqId_12480_9	NA	OTUD5	0.022464	0.0218973	0.305	0.0233367	0.0225533	0.301	-0.0507111	0.0250049	0.0426	-0.0190345	0.021917	0.385	-0.00554902	0.0220246	0.801	-0.0333959	0.0243534	0.17	0.0351196	0.0225178	0.119	0.0161134	0.0220405	0.465	NA	NA	NA	NA	NA	NA	NA	NA	NA	NA	NA	NA	NA	NA	NA	NA	NA	NA	NA	NA	NA	NA
Q12830	SeqId_12482_5	NA	BPTF	0.295342	0.0214978	5.99e-43	0.296458	0.0221554	7.83e-41	0.261893	0.0246913	2.77e-26	0.281961	0.0217165	1.51e-38	0.268676	0.0216183	1.84e-35	0.275424	0.0239208	1.12e-30	0.291844	0.0220872	7.35e-40	0.297546	0.0216497	5.56e-43	NA	NA	NA	NA	NA	NA	NA	NA	NA	NA	NA	NA	NA	NA	NA	NA	NA	NA	NA	NA	NA	NA
Q92753	SeqId_12483_62	NA	RORB	0.128339	0.0213537	1.85e-9	0.131891	0.0220086	2.06e-9	0.174636	0.0246162	1.30e-12	0.140577	0.0215773	7.27e-11	0.120208	0.0215946	2.60e-8	0.170549	0.0237696	7.23e-13	0.125437	0.0219475	1.10e-8	0.133857	0.0214813	4.63e-10	NA	NA	NA	NA	NA	NA	NA	NA	NA	NA	NA	NA	NA	NA	NA	NA	NA	NA	NA	NA	NA	NA
P48739	SeqId_12484_67	NA	PIPNB	0.077407	0.0219017	0.000409	0.0799872	0.0225611	0.000392	-0.0126073	0.0248161	0.611	0.0278215	0.0218383	0.203	0.0400204	0.0219368	0.0681	0.0160535	0.0243532	0.51	0.0848012	0.0225577	0.00017	0.0715833	0.0220203	0.00115	NA	NA	NA	NA	NA	NA	NA	NA	NA	NA	NA	NA	NA	NA	NA	NA	NA	NA	NA	NA	NA	NA
Q9NS18	SeqId_12486_8	NA	GLRX2	0.0727844	0.0202752	0.000331	0.0741677	0.0208974	0.000386	0.083239	0.0234527	0.000386	0.0735959	0.0205056	0.000332	0.0621297	0.0204659	0.0024	0.0800807	0.0225899	0.000393	0.0722176	0.0208704	0.00054	0.079019	0.020425	0.000109	NA	NA	NA	NA	NA	NA	NA	NA	NA	NA	NA	NA	NA	NA	NA	NA	NA	NA	NA	NA	NA	NA
Q9ULC4	SeqId_12488_9	invn_OID31444	MCTS1	0.0800071	0.0209987	0.000139	0.0674166	0.0216355	0.00183	0.0542861	0.0239754	0.0236	0.041431	0.0210328	0.0489	0.0782483	0.0212468	0.000231	0.0593095	0.0233692	0.0112	0.0934739	0.021572	1.47e-5	0.0713702	0.0210722	0.000707	0.127004	0.0099436	2.76293492843464e-37	0.122513	0.018037	1.10e-11	0.142681	0.0110785	5.90e-38	0.122786	0.0100345	1.99e-34	0.143929	0.0102004	3.29e-45	0.117003	0.0107495	1.37e-27	0.127727	0.0101311	2.25235851348867e-36	0.139297
Q9UHA4	SeqId_12490_92	NA	LTOR3	0.119466	0.0216721	3.54e-8	0.126773	0.0223359	1.38e-8	0.122693	0.0249963	9.18e-7	0.12707	0.0219097	6.64e-9	0.11479	0.0218978	1.59e-7	0.132379	0.0241324	4.12e-8	0.107687	0.0222393	1.28e-6	0.123524	0.0218309	1.53e-8	NA	NA	NA	NA	NA	NA	NA	NA	NA	NA	NA	NA	NA	NA	NA	NA	NA	NA	NA	NA	NA	NA
Q96DC9	SeqId_12493_42	NA	OTUB2	0.0710073	0.0202943	0.000467	0.0791691	0.0209058	0.000153	0.0892604	0.0233531	0.000132	0.0658099	0.0205187	0.00134	0.0598348	0.0204863	0.00349	0.0803704	0.0225971	0.000376	0.0787991	0.020817	0.000154	0.0759342	0.0204152	0.0002	NA	NA	NA	NA	NA	NA	NA	NA	NA	NA	NA	NA	NA	NA	NA	NA	NA	NA	NA	NA	NA	NA
P60520	SeqId_12494_99	NA	GBRL2	0.180445	0.019816	8.55e-20	0.184865	0.0204219	1.40e-19	0.196864	0.022839	6.72e-18	0.174228	0.0200372	3.46e-18	0.169002	0.0200022	2.93e-17	0.197819	0.0220671	3.12e-19	0.176494	0.0203582	4.34e-18	0.185902	0.0199489	1.18e-20	NA	NA	NA	NA	NA	NA	NA	NA	NA	NA	NA	NA	NA	NA	NA	NA	NA	NA	NA	NA	NA	NA
Q9BRJ7	SeqId_12497_29	NA	SDOS	-0.17243	0.0202601	1.73e-17	-0.151142	0.020851	4.21e-13	-0.163067	0.0233451	2.85e-12	-0.177432	0.0204853	4.66e-18	-0.174578	0.0204755	1.51e-17	-0.188454	0.0225579	6.59e-17	-0.158103	0.0207773	2.75e-14	-0.164997	0.0203766	5.61e-16	NA	NA	NA	NA	NA	NA	NA	NA	NA	NA	NA	NA	NA	NA	NA	NA	NA	NA	NA	NA	NA	NA
O14907	SeqId_12498_12	NA	TX1B3	0.211057	0.0204062	4.51e-25	0.202184	0.0210229	6.76e-22	0.248213	0.0235501	5.66e-26	0.221352	0.0206207	7.01e-27	0.202422	0.0206181	9.45e-23	0.240854	0.0227203	2.95e-26	0.213459	0.0209687	2.44e-24	0.216741	0.020548	5.19e-26	NA	NA	NA	NA	NA	NA	NA	NA	NA	NA	NA	NA	NA	NA	NA	NA	NA	NA	NA	NA	NA	NA
Q99962	SeqId_12499_108	NA	SH3G2	0.0785153	0.0203538	0.000115	0.0790485	0.0209804	0.000165	0.132425	0.023434	1.60e-8	0.0927856	0.020546	6.30e-6	0.0753464	0.0205804	0.000251	0.128993	0.0226427	1.22e-8	0.0787546	0.0208831	0.000162	0.0799854	0.0204908	9.48e-5	NA	NA	NA	NA	NA	NA	NA	NA	NA	NA	NA	NA	NA	NA	NA	NA	NA	NA	NA	NA	NA	NA
Q9UBT2	SeqId_12500_88	NA	SAE2	0.012886	0.0212589	0.544	0.0163115	0.0218904	0.456	0.0561352	0.0245738	0.0224	0.0203454	0.0214776	0.343	0.0136924	0.021515	0.525	0.0440414	0.0236711	0.0628	0.0218184	0.0218375	0.318	0.0149964	0.0213944	0.483	NA	NA	NA	NA	NA	NA	NA	NA	NA	NA	NA	NA	NA	NA	NA	NA	NA	NA	NA	NA	NA	NA
O75347	SeqId_12501_10	invn_OID30616	TBCA	-0.181821	0.0214532	2.35e-17	-0.196116	0.0221013	7.09e-19	-0.156613	0.0245172	1.68e-10	-0.165811	0.0216545	1.90e-14	-0.212193	0.0215431	6.87e-23	-0.154332	0.0238887	1.04e-10	-0.176515	0.0220459	1.18e-15	-0.176836	0.0215698	2.44e-16	0.11923	0.00991509	2.99768965469604e-33	0.0992478	0.018026	3.67e-8	0.101076	0.0110426	5.52e-20	0.0997615	0.00998032	1.59e-23	0.132474	0.0101873	1.16e-38	0.0841047	0.0107188	4.28e-15	0.128682	0.0101012	4.23191484562807e-37	0.116074
Q15743	SeqId_12503_5	NA	SPR1	0.272208	0.0209366	1.20e-38	0.277278	0.0215774	8.56e-38	0.249377	0.0239525	2.20e-25	0.24253	0.0210572	1.07e-30	0.250314	0.0211042	1.89e-32	0.258733	0.0233012	1.20e-28	0.277957	0.0214655	2.38e-38	0.271916	0.0210772	4.45e-38	NA	NA	NA	NA	NA	NA	NA	NA	NA	NA	NA	NA	NA	NA	NA	NA	NA	NA	NA	NA	NA	NA
P29536	SeqId_12504_26	invn_OID30212	LMOD1	0.229567	0.0216776	3.31e-26	0.229143	0.0223327	1.06e-24	0.219255	0.0250352	1.99e-18	0.218166	0.0219002	2.24e-23	0.223544	0.021937	2.19e-24	0.228555	0.0241479	2.94e-21	0.222853	0.0222628	1.38e-23	0.229388	0.0218111	7.21e-26	0.314274	0.00897843	1.87605021756057e-264	0.235297	0.0162756	2.26e-47	0.338335	0.0100465	1.26e-248	0.318401	0.00906148	1.78e-270	0.312115	0.00924735	1.00e-249	0.322579	0.00971707	1.18e-241	0.32597	0.00914118	3.18857915250128e-274	0.31877
Q96DU7	SeqId_12507_16	NA	IP3KC	0.0815221	0.0218451	0.00019	0.0832436	0.0225208	0.000219	0.0768214	0.0252921	0.00239	0.073224	0.0220845	0.000914	0.071548	0.022106	0.00121	0.0784635	0.0243259	0.00126	0.0841277	0.0224491	0.000179	0.0821774	0.0220285	0.000191	NA	NA	NA	NA	NA	NA	NA	NA	NA	NA	NA	NA	NA	NA	NA	NA	NA	NA	NA	NA	NA	NA
Q9Y3E7	SeqId_12508_9	NA	CHMP3	-0.0589331	0.0200577	0.0033	-0.0561062	0.0206686	0.00664	-0.0020802	0.0231594	0.928	-0.0479983	0.020265	0.0179	-0.0603364	0.0202832	0.00293	-0.0216286	0.0223279	0.333	-0.0488212	0.0205993	0.0178	-0.0541619	0.0202079	0.00736	NA	NA	NA	NA	NA	NA	NA	NA	NA	NA	NA	NA	NA	NA	NA	NA	NA	NA	NA	NA	NA	NA
Q8N668	SeqId_12509_115	invn_OID30222	COMD1	-0.000979072	0.0219104	0.964	0.00481154	0.0225816	0.831	0.026447	0.0252937	0.296	0.0162997	0.0221159	0.461	0.00522489	0.0221638	0.814	0.0207308	0.0243986	0.396	-0.00285295	0.0225135	0.899	-0.000646667	0.0220651	0.977	-0.00902785	0.00997776	0.365578	-0.020907	0.0180758	0.247	-0.0417536	0.011072	0.000163	-0.0329187	0.0100237	0.00102	0.003972	0.0102384	0.698	-0.0599775	0.0107691	2.56e-8	5.37122025398434e-05	0.0101632	0.995783	-0.0121867
Q9ULZ2	SeqId_12510_3	NA	STAP1	0.393494	0.0206106	2.95e-81	0.38442	0.0212381	3.16e-73	0.303057	0.0236425	1.29e-37	0.376142	0.0208054	4.66e-73	0.401398	0.0207997	5.56e-83	0.330572	0.0228819	2.62e-47	0.373174	0.0211983	2.30e-69	0.386008	0.0207102	1.57e-77	NA	NA	NA	NA	NA	NA	NA	NA	NA	NA	NA	NA	NA	NA	NA	NA	NA	NA	NA	NA	NA	NA
Q96JW4	SeqId_12511_83	NA	S41A2	0.0600037	0.0218446	0.00602	0.0655979	0.0225048	0.00356	-0.0142011	0.0249575	0.569	0.0184393	0.0218624	0.399	0.0420184	0.0220393	0.0566	0.00208678	0.0242841	0.932	0.0689832	0.0224307	0.0021	0.0537306	0.0219855	0.0145	NA	NA	NA	NA	NA	NA	NA	NA	NA	NA	NA	NA	NA	NA	NA	NA	NA	NA	NA	NA	NA	NA
Q9NZD2	SeqId_12513_8	NA	GLTP	0.177309	0.0213071	8.68e-17	0.177823	0.0219644	5.68e-16	0.213424	0.0245198	3.20e-18	0.183129	0.0215439	1.89e-17	0.185941	0.0215198	5.60e-18	0.194749	0.0237187	2.20e-16	0.173763	0.0218678	1.93e-15	0.186518	0.0214243	3.15e-18	NA	NA	NA	NA	NA	NA	NA	NA	NA	NA	NA	NA	NA	NA	NA	NA	NA	NA	NA	NA	NA	NA
Q9UBP6	SeqId_12514_16	NA	METTL1	0.505629	0.0211921	8.10e-126	0.501223	0.0218345	1.30e-116	0.326916	0.0233104	1.10e-44	0.46425	0.0212004	2.71e-106	0.439259	0.0206666	2.99e-100	0.378279	0.0233899	7.85e-59	0.502527	0.0217492	4.07e-118	0.497761	0.0212745	4.58e-121	NA	NA	NA	NA	NA	NA	NA	NA	NA	NA	NA	NA	NA	NA	NA	NA	NA	NA	NA	NA	NA	NA
Q9BZX2	SeqId_12515_45	NA	UCK2	0.205843	0.0217143	2.55e-21	0.207479	0.0223745	1.81e-20	0.200659	0.0251092	1.33e-15	0.21101	0.0219552	7.19e-22	0.208027	0.0219776	2.92e-21	0.203953	0.0241847	3.36e-17	0.199419	0.0222839	3.59e-19	0.205832	0.0218757	5.00e-21	NA	NA	NA	NA	NA	NA	NA	NA	NA	NA	NA	NA	NA	NA	NA	NA	NA	NA	NA	NA	NA	NA
Q15561	SeqId_12516_13	NA	TEAD4	0.226941	0.0216888	1.27e-25	0.222336	0.0223433	2.50e-23	0.186012	0.0250389	1.09e-13	0.222515	0.0219261	3.37e-24	0.218474	0.0219332	2.26e-23	0.187089	0.0241384	9.14e-15	0.233736	0.02227	9.06e-26	0.225914	0.0218403	4.46e-25	NA	NA	NA	NA	NA	NA	NA	NA	NA	NA	NA	NA	NA	NA	NA	NA	NA	NA	NA	NA	NA	NA
O14737	SeqId_12517_52	invn_OID21021	TFAR19	-0.0308536	0.0208204	0.138	-0.0229097	0.0214537	0.286	-0.0177445	0.0240503	0.461	-0.0195431	0.021041	0.353	-0.032537	0.0210647	0.122	-0.0207179	0.0231928	0.372	-0.0368376	0.021372	0.0848	-0.0261052	0.0209707	0.213	0.157421	0.0090249	6.35919926664753e-68	0.134999	0.0163912	1.78e-16	0.115008	0.00993129	5.18e-31	0.12662	0.00903359	1.23e-44	0.177642	0.00922562	1.28e-82	0.100553	0.0097139	4.12e-25	0.16697	0.0091868	1.45194462273637e-73	0.150494
Q86U86	SeqId_12518_289	NA	PB1	0.225733	0.0202971	9.87e-29	0.22759	0.0209204	1.45e-27	0.271098	0.0233911	4.64e-31	0.227612	0.0205239	1.40e-28	0.227755	0.0205275	1.32e-28	0.253667	0.022595	3.02e-29	0.228481	0.0208466	5.94e-28	0.233095	0.0203968	3.03e-30	NA	NA	NA	NA	NA	NA	NA	NA	NA	NA	NA	NA	NA	NA	NA	NA	NA	NA	NA	NA	NA	NA
P42773	SeqId_12521_3	NA	CDN2C	-0.0326799	0.0216389	0.131	-0.0286385	0.0222908	0.199	-0.118973	0.0246363	1.37e-6	-0.0661359	0.0217341	0.00234	-0.0730588	0.0216382	0.000734	-0.0853362	0.0240628	0.000391	-0.0291418	0.02227	0.191	-0.0383157	0.021767	0.0784	NA	NA	NA	NA	NA	NA	NA	NA	NA	NA	NA	NA	NA	NA	NA	NA	NA	NA	NA	NA	NA	NA
P54727	SeqId_12522_6	invn_OID21166	RD23B	0.0398567	0.0210665	0.0585	0.0409277	0.0217114	0.0594	0.0448792	0.0242872	0.0646	0.0431139	0.0213039	0.043	0.0314343	0.0212995	0.14	0.0462802	0.0234724	0.0486	0.0345669	0.0216012	0.11	0.0442967	0.0212019	0.0367	0.0502226	0.00930027	6.6927629708953e-08	0.0294909	0.0168512	0.0801	0.0475623	0.0103811	4.61e-6	0.0424179	0.00938293	6.16e-6	0.0619686	0.00955526	8.86e-11	0.0294065	0.0100647	0.00348	0.0533691	0.00946767	1.74070611060856e-08	0.0521311
Q96F10	SeqId_12524_18	invn_OID31306	SAT2	0.0262407	0.0218014	0.229	0.0374726	0.0224564	0.0952	-0.127032	0.0249122	3.41e-7	0.0262624	0.0220345	0.233	0.019737	0.0220509	0.371	-0.116562	0.0239933	1.19e-6	0.0191229	0.0223969	0.393	0.0264211	0.0219612	0.229	0.128202	0.0100384	2.81654989787378e-37	0.122023	0.0182016	2.03e-11	-0.0168041	0.0109983	0.127	0.101212	0.0100782	9.90e-24	0.129348	0.0103404	6.66e-36	-0.0163211	0.0106383	0.125	0.137091	0.0102243	6.6330575638707e-41	0.124684
P10827	SeqId_12527_50	NA	THA	0.283586	0.0203863	5.46e-44	0.294866	0.0210062	9.24e-45	0.263985	0.0235137	3.01e-29	0.265608	0.0205735	3.94e-38	0.272435	0.0206139	7.09e-40	0.258827	0.0226988	4.06e-30	0.295031	0.0209283	3.95e-45	0.285309	0.0205413	7.33e-44	NA	NA	NA	NA	NA	NA	NA	NA	NA	NA	NA	NA	NA	NA	NA	NA	NA	NA	NA	NA	NA	NA
Q96S55	SeqId_12528_40	NA	WRIP1	0.145797	0.0216568	1.67e-11	0.148286	0.0223147	3.03e-11	0.0816005	0.024736	0.000971	0.103003	0.0216649	1.99e-6	0.1296	0.0218856	3.19e-9	0.0864388	0.0240816	0.000331	0.156076	0.0221845	1.99e-12	0.145515	0.021828	2.62e-11	NA	NA	NA	NA	NA	NA	NA	NA	NA	NA	NA	NA	NA	NA	NA	NA	NA	NA	NA	NA	NA	NA
O75344	SeqId_12529_32	NA	FKBP6	0.102499	0.0209505	9.96e-7	0.123566	0.021571	1.01e-8	0.0691483	0.0240337	0.00401	0.0861046	0.0211515	4.68e-5	0.0789284	0.0210969	0.000183	0.0888364	0.0233345	0.000141	0.0920248	0.0215175	1.90e-5	0.107736	0.0210655	3.15e-7	NA	NA	NA	NA	NA	NA	NA	NA	NA	NA	NA	NA	NA	NA	NA	NA	NA	NA	NA	NA	NA	NA
P61024	SeqId_12530_14	NA	CKS-1	0.112309	0.0211464	1.09e-7	0.118869	0.0217898	4.89e-8	0.11094	0.0243925	5.41e-6	0.101288	0.0213627	2.12e-6	0.112322	0.0213758	1.48e-7	0.10418	0.0235529	9.72e-6	0.116041	0.0216869	8.76e-8	0.117166	0.0212972	3.77e-8	NA	NA	NA	NA	NA	NA	NA	NA	NA	NA	NA	NA	NA	NA	NA	NA	NA	NA	NA	NA	NA	NA
B6SEH8	SeqId_12531_5	invn_OID30094	ERVV1	-0.0176094	0.0216916	0.417	-0.0256617	0.022331	0.25	-0.0709104	0.0249182	0.00443	-0.0465594	0.0218213	0.0329	-0.0273445	0.0219361	0.213	-0.0579653	0.0241383	0.0163	-0.0126662	0.0222475	0.569	-0.0239665	0.0218118	0.272	-0.0686406	0.0101571	1.42002167671751e-11	-0.0393721	0.0184275	0.0326	-0.0644559	0.0113775	1.47e-8	-0.0658541	0.0102512	1.33e-10	-0.0680069	0.0104584	7.89e-11	-0.0633234	0.0109905	8.33e-9	-0.0718501	0.0103512	3.94799085567703e-12	-0.0680424
P49427	SeqId_12532_28	NA	UB2R1	0.0653375	0.021617	0.00251	0.0686365	0.022284	0.00207	0.118779	0.0248974	1.84e-6	0.0862833	0.0218008	7.56e-5	0.0804812	0.0218394	0.000229	0.11141	0.0240536	3.63e-6	0.0534041	0.0222065	0.0162	0.0729281	0.0217658	0.000806	NA	NA	NA	NA	NA	NA	NA	NA	NA	NA	NA	NA	NA	NA	NA	NA	NA	NA	NA	NA	NA	NA
Q99418	SeqId_12533_135	NA	CYH2	0.157312	0.0215704	3.03e-13	0.164729	0.022229	1.26e-13	0.120065	0.0246733	1.14e-6	0.130529	0.0217184	1.85e-9	0.126435	0.0216873	5.55e-9	0.137665	0.024027	1.01e-8	0.1626	0.0221468	2.11e-13	0.156733	0.0217013	5.11e-13	NA	NA	NA	NA	NA	NA	NA	NA	NA	NA	NA	NA	NA	NA	NA	NA	NA	NA	NA	NA	NA	NA
Q13137	SeqId_12534_10	invn_OID30249	CACO2	0.302061	0.0214231	3.81e-45	0.310397	0.0220747	6.57e-45	0.325856	0.0245883	4.36e-40	0.292533	0.0216422	1.25e-41	0.303868	0.0216633	1.07e-44	0.328377	0.0238406	3.66e-43	0.31217	0.0219774	8.64e-46	0.294785	0.0214726	6.86e-43	-0.00245514	0.00992393	0.804603	-0.0121015	0.0179806	0.501	-0.0187627	0.0110574	0.0897	-0.0237926	0.00998029	0.0171	0.00450355	0.0102132	0.659	-0.0387224	0.0107317	0.000308	0.0145264	0.0101025	0.150469	-0.00376714
P18887	SeqId_12535_2	NA	XRCC1	-0.0135438	0.0216285	0.531	-0.00833392	0.0222802	0.708	0.0410354	0.0248585	0.0988	0.00860891	0.021804	0.693	-0.00272364	0.0218413	0.901	0.0297656	0.0240492	0.216	-0.0141618	0.0222156	0.524	-0.0120145	0.0217602	0.581	NA	NA	NA	NA	NA	NA	NA	NA	NA	NA	NA	NA	NA	NA	NA	NA	NA	NA	NA	NA	NA	NA
Q9Y217	SeqId_12536_46	NA	MTMR6	0.11318	0.0218066	2.10e-7	0.11117	0.0224724	7.54e-7	0.158029	0.0250587	2.86e-10	0.128781	0.0220169	4.94e-9	0.127494	0.0219883	6.70e-9	0.144983	0.0242748	2.34e-9	0.106671	0.0224261	1.97e-6	0.118826	0.0218788	5.60e-8	NA	NA	NA	NA	NA	NA	NA	NA	NA	NA	NA	NA	NA	NA	NA	NA	NA	NA	NA	NA	NA	NA
Q00577	SeqId_12537_88	NA	PURA	0.135981	0.0201768	1.59e-11	0.138697	0.0207904	2.54e-11	0.168313	0.0232823	4.86e-13	0.135998	0.0204051	2.65e-11	0.130235	0.0203868	1.68e-10	0.155763	0.0224733	4.18e-12	0.139308	0.020726	1.80e-11	0.142664	0.0203003	2.10e-12	NA	NA	NA	NA	NA	NA	NA	NA	NA	NA	NA	NA	NA	NA	NA	NA	NA	NA	NA	NA	NA	NA
P49802	SeqId_12538_19	NA	RGS7	0.210999	0.0214572	8.08e-23	0.209244	0.0221002	2.85e-21	0.215612	0.0248047	3.55e-18	0.205739	0.0216874	2.39e-21	0.19726	0.0217003	9.88e-20	0.218712	0.0239062	5.76e-20	0.214197	0.0220316	2.42e-22	0.213346	0.0216131	5.55e-23	NA	NA	NA	NA	NA	NA	NA	NA	NA	NA	NA	NA	NA	NA	NA	NA	NA	NA	NA	NA	NA	NA
P84095	SeqId_12540_25	NA	RHOG	0.231062	0.0200259	8.47e-31	0.239763	0.020632	3.23e-31	0.243819	0.0229772	2.64e-26	0.206299	0.0201682	1.47e-24	0.216079	0.0202034	1.07e-26	0.244731	0.0223004	5.08e-28	0.238148	0.0205873	6.01e-31	0.232518	0.0201379	7.71e-31	NA	NA	NA	NA	NA	NA	NA	NA	NA	NA	NA	NA	NA	NA	NA	NA	NA	NA	NA	NA	NA	NA
Q96MR9	SeqId_12543_76	NA	ZN560	-0.0527228	0.0218139	0.0157	-0.0533009	0.0224812	0.0177	-0.0191606	0.0252315	0.448	-0.0471366	0.0220513	0.0326	-0.0453352	0.0220392	0.0397	-0.0295976	0.0242857	0.223	-0.05165	0.0224563	0.0214	-0.0533013	0.0219752	0.0153	NA	NA	NA	NA	NA	NA	NA	NA	NA	NA	NA	NA	NA	NA	NA	NA	NA	NA	NA	NA	NA	NA
P53814	SeqId_12546_1	invn_OID31154	SMTN	-0.110869	0.0207379	8.98e-8	-0.0981841	0.0213691	4.33e-6	-0.0764804	0.0238906	0.00137	-0.110581	0.0209611	1.32e-7	-0.115173	0.0209681	3.96e-8	-0.0773211	0.0230747	0.000806	-0.110812	0.0212505	1.84e-7	-0.109736	0.0208853	1.49e-7	-0.0657865	0.0096649	1.01229418514889e-11	-0.0763069	0.0175091	1.31e-5	-0.0733264	0.0107894	1.07e-11	-0.0766537	0.00975018	3.79e-15	-0.0554819	0.00993021	2.31e-8	-0.0892201	0.0104576	1.44e-17	-0.0557245	0.00984054	1.49984229112512e-08	-0.0712793
Q9HB90	SeqId_12548_75	NA	RRAGC	-0.115109	0.0218616	1.40e-7	-0.116083	0.0225342	2.59e-7	-0.0836341	0.0252228	0.000914	-0.098757	0.022075	7.69e-6	-0.103325	0.0220848	2.89e-6	-0.0909372	0.0243476	0.000188	-0.119623	0.0224868	1.04e-7	-0.11208	0.0220068	3.52e-7	NA	NA	NA	NA	NA	NA	NA	NA	NA	NA	NA	NA	NA	NA	NA	NA	NA	NA	NA	NA	NA	NA
O60760	SeqId_12549_33	invn_OID21266	PTGD2	-0.0893865	0.021051	2.17e-5	-0.106695	0.0216678	8.47e-7	-0.122611	0.0240959	3.61e-7	-0.0698308	0.021241	0.00101	-0.084765	0.0212804	6.80e-5	-0.10499	0.0234431	7.52e-6	-0.118206	0.0215724	4.27e-8	-0.0884026	0.0210894	2.77e-5	-0.0374578	0.00936528	6.35368810777192e-05	-0.0291661	0.0169716	0.0857	-0.0683398	0.0102905	3.11e-11	-0.0406139	0.00944404	1.70e-5	-0.0140614	0.00957316	0.142	-0.0951271	0.010093	4.30e-21	-0.0578046	0.00952124	1.28013176148027e-09	-0.0221955
Q96J02	SeqId_12551_3	NA	ITCH	-0.0564221	0.0219179	0.01	-0.0613166	0.0225901	0.00664	-0.0405943	0.0252746	0.108	-0.0521806	0.0221601	0.0185	-0.0537572	0.0221519	0.0152	-0.0445165	0.0244081	0.0682	-0.0601971	0.0224914	0.00744	-0.0513063	0.022067	0.0201	NA	NA	NA	NA	NA	NA	NA	NA	NA	NA	NA	NA	NA	NA	NA	NA	NA	NA	NA	NA	NA	NA
Q99986	SeqId_12553_5	NA	VRK1	0.214898	0.0204969	1.02e-25	0.21358	0.0211252	4.98e-24	0.260206	0.0236386	3.51e-28	0.216316	0.0207309	1.73e-25	0.224206	0.0207435	3.14e-27	0.233429	0.0228308	1.54e-24	0.226846	0.0210412	4.23e-27	0.221086	0.020602	7.26e-27	NA	NA	NA	NA	NA	NA	NA	NA	NA	NA	NA	NA	NA	NA	NA	NA	NA	NA	NA	NA	NA	NA
O75771	SeqId_12554_10	NA	RA51D	0.172696	0.0203711	2.30e-17	0.165467	0.020991	3.20e-15	0.254765	0.02327	6.78e-28	0.209252	0.0204025	1.11e-24	0.186164	0.0205795	1.48e-19	0.251665	0.0226097	8.88e-29	0.159553	0.0208844	2.17e-14	0.177667	0.0205261	4.90e-18	NA	NA	NA	NA	NA	NA	NA	NA	NA	NA	NA	NA	NA	NA	NA	NA	NA	NA	NA	NA	NA	NA
O00762	SeqId_12556_7	NA	UBE2C	0.033005	0.0218424	0.131	0.0345718	0.0225069	0.125	0.0208187	0.0251949	0.409	0.0295906	0.0220831	0.18	0.0290991	0.0221023	0.188	0.0256942	0.0243286	0.291	0.0276252	0.0223945	0.217	0.036784	0.0219771	0.0942	NA	NA	NA	NA	NA	NA	NA	NA	NA	NA	NA	NA	NA	NA	NA	NA	NA	NA	NA	NA	NA	NA
P51513	SeqId_12557_18	NA	NOVA1	-0.071329	0.0218462	0.00109	-0.0681677	0.0225081	0.00246	-0.0650293	0.0252073	0.00989	-0.0611112	0.0220735	0.00563	-0.0610558	0.0220672	0.00566	-0.0680107	0.0243345	0.00519	-0.0771381	0.0224396	0.000587	-0.073791	0.0219877	0.000791	NA	NA	NA	NA	NA	NA	NA	NA	NA	NA	NA	NA	NA	NA	NA	NA	NA	NA	NA	NA	NA	NA
Q8TF42	SeqId_12558_3	NA	UBS3B	-0.0878771	0.0201868	1.34e-5	-0.0936554	0.0208003	6.71e-6	0.0290442	0.0229711	0.206	-0.0492841	0.0201912	0.0147	-0.0819826	0.0204152	5.93e-5	0.0163829	0.0223406	0.463	-0.0901507	0.0207133	1.35e-5	-0.0835658	0.0203007	3.85e-5	NA	NA	NA	NA	NA	NA	NA	NA	NA	NA	NA	NA	NA	NA	NA	NA	NA	NA	NA	NA	NA	NA
Q8TCD5	SeqId_12560_9	invn_OID30294	NT5C	0.109235	0.0208447	1.60e-7	0.103638	0.0214637	1.38e-6	0.161917	0.0240299	1.60e-11	0.136906	0.0209776	6.74e-11	0.113098	0.0210923	8.23e-8	0.151459	0.0231875	6.49e-11	0.108545	0.021441	4.14e-7	0.11336	0.0209755	6.50e-8	0.100277	0.00985632	2.77591340047853e-24	0.0833567	0.0178743	3.11e-6	0.0854203	0.0109893	7.66e-15	0.0936131	0.00994853	4.97e-21	0.115826	0.0101183	2.43e-30	0.0627742	0.0106502	3.76e-9	0.107052	0.0100427	1.70415423231047e-26	0.0982612
Q16512	SeqId_12562_1	NA	PKN1	0.17863	0.0194902	4.95e-20	0.18804	0.0200785	7.59e-21	0.189641	0.0224344	2.84e-17	0.166687	0.0196917	2.57e-17	0.15973	0.0196596	4.48e-16	0.196719	0.0217047	1.26e-19	0.178658	0.0200173	4.45e-19	0.181494	0.0196248	2.28e-20	NA	NA	NA	NA	NA	NA	NA	NA	NA	NA	NA	NA	NA	NA	NA	NA	NA	NA	NA	NA	NA	NA
O95379	SeqId_12563_2	invn_OID20433	TFIP8	0.181411	0.0195568	1.76e-20	0.182204	0.0201568	1.58e-19	0.220093	0.0225531	1.69e-22	0.180522	0.0197803	7.09e-20	0.171631	0.0197502	3.62e-18	0.210208	0.0217713	4.67e-22	0.1849	0.0201026	3.65e-20	0.188049	0.019687	1.27e-21	-0.00662367	0.00932873	0.477689	-0.0160281	0.0169392	0.344	-0.00637781	0.0104316	0.541	-0.0135752	0.0094143	0.149	0.00497687	0.00959408	0.604	-0.0193961	0.0100951	0.0547	-0.00186777	0.00949883	0.844117	-0.00558979
Q9Y221	SeqId_12564_9	NA	NIP7	0.0461112	0.0203404	0.0234	0.0444922	0.0209613	0.0338	0.151173	0.0232078	7.32e-11	0.0870813	0.0203393	1.86e-5	0.0666981	0.020524	0.00116	0.131238	0.0225578	5.96e-9	0.0406482	0.0209308	0.0521	0.0534144	0.0204485	0.009	NA	NA	NA	NA	NA	NA	NA	NA	NA	NA	NA	NA	NA	NA	NA	NA	NA	NA	NA	NA	NA	NA
Q14145	SeqId_12568_14	NA	KEAP1	-0.0989763	0.0216412	4.80e-6	-0.100164	0.0223048	7.10e-6	-0.0532089	0.0249466	0.0329	-0.0871544	0.0218681	6.74e-5	-0.101661	0.021904	3.46e-6	-0.0579027	0.0240903	0.0162	-0.100363	0.0221936	6.12e-6	-0.0968208	0.0217907	8.86e-6	NA	NA	NA	NA	NA	NA	NA	NA	NA	NA	NA	NA	NA	NA	NA	NA	NA	NA	NA	NA	NA	NA
P48643	SeqId_12569_25	invn_OID21200	TCP-1-epsilon	-0.0542626	0.0209105	0.00946	-0.0489562	0.0215538	0.0231	-0.00724572	0.0240985	0.764	-0.0343029	0.021093	0.104	-0.047874	0.0211297	0.0235	-0.00687781	0.0232668	0.768	-0.0627594	0.021466	0.00346	-0.0523991	0.0210819	0.0129	0.0868854	0.00914479	2.17364352525903e-21	0.0572821	0.016571	0.000547	0.0913298	0.0101987	3.40e-19	0.0765667	0.00922367	1.03e-16	0.101612	0.0093874	2.64e-27	0.0765824	0.00989377	9.90e-15	0.092003	0.00931192	5.35347875561161e-23	0.0838287
P36405	SeqId_12571_14	NA	ARL3	0.0180864	0.0203069	0.373	0.0256172	0.0209204	0.221	0.0600319	0.0234592	0.0105	0.0292511	0.0205174	0.154	0.0130734	0.0205414	0.524	0.0612553	0.0225979	0.00671	0.0151697	0.0208811	0.468	0.0210769	0.0204353	0.302	NA	NA	NA	NA	NA	NA	NA	NA	NA	NA	NA	NA	NA	NA	NA	NA	NA	NA	NA	NA	NA	NA
O43281	SeqId_12572_236	NA	EFS	0.488366	0.0205526	8.31e-125	0.503118	0.0211762	8.94e-125	0.401595	0.0226433	2.22e-70	0.431514	0.020342	7.25e-100	0.436057	0.0202608	9.65e-103	0.441166	0.0228601	5.52e-83	0.492667	0.0211126	1.95e-120	0.482584	0.020566	9.26e-122	NA	NA	NA	NA	NA	NA	NA	NA	NA	NA	NA	NA	NA	NA	NA	NA	NA	NA	NA	NA	NA	NA
O75382	SeqId_12573_80	NA	TRIM3	-0.00190016	0.020142	0.925	0.00316692	0.02076	0.879	0.0578341	0.0231949	0.0127	0.0126512	0.0203282	0.534	-0.008208	0.0203654	0.687	0.0436322	0.022405	0.0515	0.00281979	0.0206923	0.892	0.00515599	0.0202594	0.799	NA	NA	NA	NA	NA	NA	NA	NA	NA	NA	NA	NA	NA	NA	NA	NA	NA	NA	NA	NA	NA	NA
P20800	SeqId_12574_36	NA	Endothelin 2	0.12119	0.0217298	2.45e-8	0.123722	0.0223935	3.30e-8	0.126438	0.0248969	3.80e-7	0.0896393	0.021831	4.02e-5	0.114075	0.0220119	2.19e-7	0.116421	0.0242051	1.51e-6	0.141103	0.0222901	2.45e-10	0.120434	0.0218231	3.42e-8	NA	NA	NA	NA	NA	NA	NA	NA	NA	NA	NA	NA	NA	NA	NA	NA	NA	NA	NA	NA	NA	NA
P11586	SeqId_12575_30	NA	C1TC	0.190515	0.0204427	1.17e-20	0.189519	0.0210758	2.42e-19	0.19779	0.023598	5.22e-17	0.207353	0.020638	9.46e-24	0.194486	0.0206906	5.47e-21	0.197607	0.022771	4.03e-18	0.179642	0.0209895	1.14e-17	0.194008	0.0205877	4.36e-21	NA	NA	NA	NA	NA	NA	NA	NA	NA	NA	NA	NA	NA	NA	NA	NA	NA	NA	NA	NA	NA	NA
P43357	SeqId_12576_21	invn_OID31331	MAGE-3	-0.126879	0.0217412	5.35e-9	-0.119267	0.0224041	1.02e-7	-0.124582	0.0250323	6.46e-7	-0.118172	0.0219777	7.58e-8	-0.136253	0.0219535	5.42e-10	-0.111272	0.0242104	4.31e-6	-0.132614	0.0222912	2.69e-9	-0.127565	0.0218931	5.65e-9	-0.00548245	0.0100871	0.586782	-0.00824603	0.0182937	0.652	-0.00897185	0.0113054	0.427	-0.00528271	0.0101795	0.604	-0.00801597	0.0103914	0.44	-0.00867749	0.010921	0.427	-0.00528425	0.0102785	0.607181	-0.0063174
P39748	SeqId_12577_100	invn_OID21192	FLAP endonuclease-1	-0.00786422	0.0218231	0.719	-0.0056081	0.0224909	0.803	-0.0484543	0.0251948	0.0545	-0.0224192	0.022041	0.309	-0.0209378	0.0220765	0.343	-0.0374665	0.0242982	0.123	-0.00284654	0.0224196	0.899	-0.010096	0.0219676	0.646	0.236696	0.00922743	4.27483583842155e-144	0.205499	0.0167222	1.04e-34	0.205934	0.0102667	1.70e-89	0.218256	0.00928771	4.13e-122	0.243551	0.00949187	3.36e-145	0.200738	0.00996807	3.42e-90	0.250722	0.00939204	8.40948633540202e-156	0.229123
P61204	SeqId_12578_13	NA	ARF3	0.119757	0.021683	3.33e-8	0.114794	0.0223438	2.78e-7	0.190287	0.0248187	1.76e-14	0.138018	0.0218803	2.83e-10	0.151456	0.0217479	3.30e-12	0.163873	0.0241198	1.09e-11	0.120162	0.0222696	6.82e-8	0.126467	0.021843	7.05e-9	NA	NA	NA	NA	NA	NA	NA	NA	NA	NA	NA	NA	NA	NA	NA	NA	NA	NA	NA	NA	NA	NA
P28074	SeqId_12580_7	NA	PSB5	0.193789	0.0218046	6.25e-19	0.200817	0.0224695	3.99e-19	0.0494844	0.0245703	0.044	0.144542	0.0217301	2.90e-11	0.168103	0.0219432	1.85e-14	0.0536635	0.0240169	0.0255	0.205938	0.0223961	3.74e-20	0.195265	0.0218923	4.69e-19	NA	NA	NA	NA	NA	NA	NA	NA	NA	NA	NA	NA	NA	NA	NA	NA	NA	NA	NA	NA	NA	NA
O14732	SeqId_12581_39	NA	IMPA2	0.024203	0.0218589	0.268	0.0374965	0.022517	0.0959	-0.0232893	0.0251737	0.355	-4.18555e-06	0.0220154	1	0.0184051	0.0221279	0.406	-0.00747731	0.0243234	0.759	0.0203739	0.0224457	0.364	0.0192178	0.0220037	0.382	NA	NA	NA	NA	NA	NA	NA	NA	NA	NA	NA	NA	NA	NA	NA	NA	NA	NA	NA	NA	NA	NA
P10398	SeqId_12583_77	invn_OID31260	ARAF	0.0463091	0.020937	0.027	0.0465376	0.0215823	0.0311	0.115784	0.0240888	1.54e-6	0.0687933	0.021103	0.00111	0.044406	0.0211668	0.0359	0.102915	0.0232781	9.82e-6	0.0465049	0.0215234	0.0307	0.0536071	0.0210735	0.011	0.0122803	0.00997301	0.218198	0.00618684	0.0180839	0.732	0.0160427	0.0111262	0.149	0.00322858	0.0100635	0.748	0.022351	0.0102369	0.029	-0.0089277	0.010779	0.408	0.0221145	0.0101592	0.0295013	0.0147688
P07992	SeqId_12585_39	invn_OID31223	ERCC1	0.0876871	0.0215217	4.61e-5	0.0955812	0.022179	1.64e-5	0.0586097	0.0247074	0.0177	0.0659265	0.0216754	0.00235	0.0727681	0.0217698	0.00083	0.0681911	0.0239734	0.00445	0.0965769	0.0220494	1.19e-5	0.0855202	0.0216355	7.73e-5	-0.0139979	0.0101835	0.169271	-0.0193774	0.0184397	0.293	-0.00770427	0.0114098	0.5	-0.0105287	0.0102806	0.306	-0.0108294	0.0104847	0.302	-0.0111377	0.0110227	0.312	-0.0150762	0.0103774	0.146289	-0.0121019
P36404	SeqId_12587_65	NA	ARL2	-0.204272	0.0215904	3.04e-21	-0.216335	0.0222184	2.10e-22	-0.225038	0.0246121	6.05e-20	-0.191908	0.0217973	1.32e-18	-0.235736	0.0216592	1.38e-27	-0.205412	0.0240547	1.35e-17	-0.20516	0.0221016	1.65e-20	-0.206588	0.0217195	1.88e-21	NA	NA	NA	NA	NA	NA	NA	NA	NA	NA	NA	NA	NA	NA	NA	NA	NA	NA	NA	NA	NA	NA
O60890	SeqId_12591_27	invn_OID31087	Oligophrenin-1	0.0228018	0.0202871	0.261	0.0275185	0.0209112	0.188	0.0898227	0.0232522	0.000112	0.0448846	0.020441	0.0281	0.0213333	0.0204925	0.298	0.081785	0.0225438	0.000286	0.0201362	0.0208056	0.333	0.0277677	0.0203897	0.173	0.025323	0.00972306	0.00920624	0.00400682	0.0176148	0.82	0.0260695	0.010813	0.0159	0.0117742	0.00979878	0.23	0.0405139	0.00995883	4.74e-5	-0.00142575	0.0105019	0.892	0.0358442	0.00990178	0.000294995	0.0244234
Q9NUG6	SeqId_12593_33	invn_OID30912	PDRG1	0.0708702	0.0200188	0.0004	0.0708617	0.020632	0.000594	0.0803934	0.0230697	0.000492	0.0690101	0.0202365	0.000649	0.0582039	0.0202035	0.00397	0.0766625	0.0223006	0.000587	0.073472	0.0205261	0.000344	0.0746123	0.0201742	0.000217	-0.0151036	0.0101293	0.135948	-0.0286827	0.0183528	0.118	-0.00408409	0.0113232	0.718	-0.0187159	0.0102247	0.0672	-0.0100525	0.0104151	0.334	-0.0201708	0.0109405	0.0652	-0.0083278	0.0103186	0.419634	-0.00989034
P28676	SeqId_12594_5	NA	GRAN	-0.10416	0.0210048	7.09e-7	-0.0925244	0.0216428	1.91e-5	-0.0487106	0.0241936	0.0441	-0.088507	0.0212068	3.00e-5	-0.0927321	0.0212345	1.26e-5	-0.0717414	0.023376	0.00215	-0.099483	0.0215647	3.96e-6	-0.0960089	0.0211302	5.53e-6	NA	NA	NA	NA	NA	NA	NA	NA	NA	NA	NA	NA	NA	NA	NA	NA	NA	NA	NA	NA	NA	NA
P28289	SeqId_12595_11	NA	TMOD1	0.287908	0.0213399	1.76e-41	0.287882	0.0219847	3.53e-39	0.279063	0.0244924	4.49e-30	0.306588	0.0215303	5.18e-46	0.305107	0.0214982	1.02e-45	0.279463	0.0237544	5.94e-32	0.274429	0.0218927	4.79e-36	0.288429	0.0214783	4.09e-41	NA	NA	NA	NA	NA	NA	NA	NA	NA	NA	NA	NA	NA	NA	NA	NA	NA	NA	NA	NA	NA	NA
Q9H1Y0	SeqId_12597_68	NA	Autophagy protein 5	0.123664	0.0202074	9.37e-10	0.121524	0.0208283	5.39e-9	0.160201	0.0232864	6.00e-12	0.133285	0.0204196	6.70e-11	0.11853	0.0204242	6.50e-9	0.15242	0.0224936	1.23e-11	0.124958	0.0207583	1.75e-9	0.129753	0.0203207	1.71e-10	NA	NA	NA	NA	NA	NA	NA	NA	NA	NA	NA	NA	NA	NA	NA	NA	NA	NA	NA	NA	NA	NA
Q86UX7	SeqId_12599_10	NA	URP2	-0.113231	0.0210272	7.25e-8	-0.114764	0.0216712	1.19e-7	-0.0160041	0.0240651	0.506	-0.0849086	0.0211544	5.98e-5	-0.101583	0.0212489	1.75e-6	-0.0238153	0.0233111	0.307	-0.125271	0.0215911	6.55e-9	-0.107221	0.0211326	3.90e-7	NA	NA	NA	NA	NA	NA	NA	NA	NA	NA	NA	NA	NA	NA	NA	NA	NA	NA	NA	NA	NA	NA
Q13310	SeqId_12603_87	NA	PABP4	0.103461	0.0205181	4.60e-7	0.107004	0.0211459	4.19e-7	0.124262	0.0236752	1.53e-7	0.105799	0.0207469	3.41e-7	0.103603	0.0207394	5.87e-7	0.116979	0.0228537	3.08e-7	0.0988144	0.0210602	2.71e-6	0.109762	0.0206428	1.05e-7	NA	NA	NA	NA	NA	NA	NA	NA	NA	NA	NA	NA	NA	NA	NA	NA	NA	NA	NA	NA	NA	NA
Q96GD3	SeqId_12604_16	NA	SCMH1	0.029697	0.0215998	0.169	0.0359343	0.0222561	0.106	-0.021368	0.0248875	0.391	0.0083726	0.0217853	0.701	0.0158708	0.0218073	0.467	0.00065404	0.0240413	0.978	0.0246135	0.0222103	0.268	0.0247598	0.02175	0.255	NA	NA	NA	NA	NA	NA	NA	NA	NA	NA	NA	NA	NA	NA	NA	NA	NA	NA	NA	NA	NA	NA
Q9NQT5	SeqId_12605_1	NA	Exosome component 3	-0.0573672	0.0218445	0.00864	-0.0597262	0.0225037	0.00795	-0.0526699	0.0251728	0.0364	-0.0502295	0.0220773	0.0229	-0.0477251	0.0220814	0.0307	-0.0486562	0.0243357	0.0456	-0.060484	0.022423	0.00699	-0.0592569	0.021961	0.00697	NA	NA	NA	NA	NA	NA	NA	NA	NA	NA	NA	NA	NA	NA	NA	NA	NA	NA	NA	NA	NA	NA
P20618	SeqId_12612_37	NA	PSB1	-0.0961643	0.0210968	5.16e-6	-0.0827875	0.0217303	0.000139	-0.119473	0.024388	9.64e-7	-0.104898	0.0213269	8.72e-7	-0.0961223	0.021345	6.69e-6	-0.115668	0.0234863	8.44e-7	-0.0981149	0.02168	6.02e-6	-0.10049	0.0212376	2.23e-6	NA	NA	NA	NA	NA	NA	NA	NA	NA	NA	NA	NA	NA	NA	NA	NA	NA	NA	NA	NA	NA	NA
Q9UHY1	SeqId_12616_45	NA	NRBP	0.0079579	0.0205915	0.699	0.0173824	0.0212099	0.412	0.00829064	0.0236722	0.726	0.00402906	0.0208008	0.846	-0.0120784	0.0207589	0.561	0.0122926	0.0229322	0.592	0.0149411	0.0211247	0.479	0.00865841	0.0207012	0.676	NA	NA	NA	NA	NA	NA	NA	NA	NA	NA	NA	NA	NA	NA	NA	NA	NA	NA	NA	NA	NA	NA
Q9Y6E0	SeqId_12617_2	invn_OID20837	STK24	-0.0846972	0.0213848	7.48e-5	-0.0840285	0.0220284	0.000136	-0.010682	0.0246532	0.665	-0.0641053	0.021555	0.00294	-0.0784755	0.0216386	0.000287	-0.0163912	0.0237711	0.49	-0.0869003	0.0219731	7.66e-5	-0.0833836	0.0215363	0.000108	0.0232391	0.00929825	0.0124474	0.0157932	0.0168894	0.35	0.0220915	0.0103586	0.033	0.0111083	0.00937476	0.236	0.0343879	0.00954581	0.000315	0.00266029	0.0100538	0.791	0.0333583	0.00946041	0.000422141	0.0216185
Q04828	SeqId_12618_50	NA	Aldo-keto reductase 1C1	0.281721	0.0215793	5.94e-39	0.285054	0.022229	1.21e-37	0.103023	0.0242656	2.18e-5	0.228923	0.021451	1.38e-26	0.270644	0.0218189	2.48e-35	0.104401	0.0236239	9.90e-6	0.293271	0.0221321	4.46e-40	0.2784	0.021719	1.30e-37	NA	NA	NA	NA	NA	NA	NA	NA	NA	NA	NA	NA	NA	NA	NA	NA	NA	NA	NA	NA	NA	NA
P35813	SeqId_12619_14	invn_OID21184	Protein phophatase 2Ca	0.10614	0.0206436	2.72e-7	0.107646	0.0212796	4.22e-7	0.133312	0.0238389	2.24e-8	0.121868	0.0208312	4.91e-9	0.11225	0.0208755	7.57e-8	0.129612	0.0229908	1.72e-8	0.099259	0.0212222	2.91e-6	0.109696	0.0208001	1.34e-7	0.0347144	0.00936537	0.000210242	0.031531	0.0169724	0.0632	0.036576	0.010465	0.000474	0.0356195	0.00945471	0.000165	0.0465915	0.00961951	1.28e-6	0.0232419	0.0101242	0.0217	0.0364158	0.00953731	0.000134583	0.0347055
Q9NVA2	SeqId_12620_3	NA	Septin-11	0.166977	0.020811	1.03e-15	0.160226	0.0214331	7.68e-14	0.201211	0.0240957	6.80e-17	0.166679	0.0210356	2.31e-15	0.162108	0.0210703	1.43e-14	0.192451	0.0231761	1.01e-16	0.174005	0.0214024	4.29e-16	0.170765	0.020947	3.57e-16	NA	NA	NA	NA	NA	NA	NA	NA	NA	NA	NA	NA	NA	NA	NA	NA	NA	NA	NA	NA	NA	NA
P30153	SeqId_12621_55	NA	PP2AAA	-0.0371569	0.0207426	0.0732	-0.0309488	0.0213794	0.148	0.0854153	0.0232448	0.000238	0.0263888	0.020419	0.196	-0.0181306	0.020931	0.386	0.0835907	0.0229095	0.000264	-0.0620987	0.0212723	0.00351	-0.0313109	0.0208613	0.133	NA	NA	NA	NA	NA	NA	NA	NA	NA	NA	NA	NA	NA	NA	NA	NA	NA	NA	NA	NA	NA	NA
Q9NR48	SeqId_12622_96	NA	ASH1L	-0.148106	0.021772	1.03e-11	-0.141991	0.0224315	2.45e-10	-0.0838749	0.0250846	0.000827	-0.132679	0.0219794	1.57e-9	-0.13958	0.0219948	2.21e-10	-0.0897881	0.0242115	0.000208	-0.149781	0.0223777	2.18e-11	-0.14778	0.0219185	1.56e-11	NA	NA	NA	NA	NA	NA	NA	NA	NA	NA	NA	NA	NA	NA	NA	NA	NA	NA	NA	NA	NA	NA
Q92833	SeqId_12623_84	NA	JARD2	-0.042779	0.0217747	0.0495	-0.0392159	0.0224209	0.0803	-0.0460125	0.025067	0.0664	-0.0443632	0.0220023	0.0438	-0.0541421	0.0220039	0.0139	-0.0311265	0.0242535	0.199	-0.0430528	0.0222839	0.0534	-0.0457524	0.0219289	0.0369	NA	NA	NA	NA	NA	NA	NA	NA	NA	NA	NA	NA	NA	NA	NA	NA	NA	NA	NA	NA	NA	NA
Q8IXQ5	SeqId_12625_138	NA	KLHL7	0.177802	0.0211026	3.59e-17	0.180644	0.0217409	9.65e-17	0.188994	0.0243991	9.49e-15	0.170183	0.0213289	1.48e-15	0.174175	0.0213764	3.70e-16	0.173435	0.0235141	1.63e-13	0.188784	0.0216656	2.94e-18	0.184396	0.0212483	4.02e-18	NA	NA	NA	NA	NA	NA	NA	NA	NA	NA	NA	NA	NA	NA	NA	NA	NA	NA	NA	NA	NA	NA
Q9BQF6	SeqId_12626_6	NA	SENP7	-0.0782309	0.0218454	0.000342	-0.076579	0.022509	0.000669	-0.0696267	0.0252871	0.0059	-0.0818622	0.0220881	0.00021	-0.0755396	0.0221107	0.000634	-0.073199	0.0243311	0.00263	-0.0780843	0.022461	0.000508	-0.0818581	0.0219903	0.000197	NA	NA	NA	NA	NA	NA	NA	NA	NA	NA	NA	NA	NA	NA	NA	NA	NA	NA	NA	NA	NA	NA
O95352	SeqId_12627_97	NA	ATG7	-0.0937103	0.0217252	1.61e-5	-0.0882997	0.022374	7.93e-5	-0.075537	0.0251262	0.00264	-0.0761102	0.0219297	0.000519	-0.0878547	0.0219569	6.30e-5	-0.0766616	0.0242007	0.00154	-0.0995248	0.0223622	8.56e-6	-0.0933355	0.0218917	2.01e-5	NA	NA	NA	NA	NA	NA	NA	NA	NA	NA	NA	NA	NA	NA	NA	NA	NA	NA	NA	NA	NA	NA
Q9NS86	SeqId_12628_31	NA	LANC2	0.34794	0.0214212	2.51e-59	0.352557	0.0220765	2.08e-57	0.352487	0.0247132	3.71e-46	0.352183	0.0216577	1.86e-59	0.34793	0.0216655	4.93e-58	0.345321	0.0238684	1.94e-47	0.343578	0.0219813	4.51e-55	0.353309	0.0215491	2.06e-60	NA	NA	NA	NA	NA	NA	NA	NA	NA	NA	NA	NA	NA	NA	NA	NA	NA	NA	NA	NA	NA	NA
P53365	SeqId_12630_8	NA	ARFP2	0.51451	0.0204149	3.74e-140	0.498163	0.0210092	2.73e-124	0.618886	0.023255	4.81e-156	0.552532	0.0204477	8.22e-161	0.519482	0.0206475	1.11e-139	0.618801	0.0225846	2.80e-165	0.51179	0.0209703	1.49e-131	0.512958	0.0205031	3.85e-138	NA	NA	NA	NA	NA	NA	NA	NA	NA	NA	NA	NA	NA	NA	NA	NA	NA	NA	NA	NA	NA	NA
P18440	SeqId_12632_14	NA	ARY1	0.369353	0.020914	8.45e-70	0.372082	0.0215412	7.51e-67	0.313591	0.0234141	6.62e-41	0.312653	0.0207036	1.59e-51	0.334126	0.0209018	1.61e-57	0.314601	0.0232466	9.96e-42	0.3911	0.0214083	1.47e-74	0.371092	0.0210575	1.65e-69	NA	NA	NA	NA	NA	NA	NA	NA	NA	NA	NA	NA	NA	NA	NA	NA	NA	NA	NA	NA	NA	NA
P43378	SeqId_12633_3	invn_OID30437	PTN9	0.113265	0.0211512	8.55e-8	0.116928	0.0217993	8.15e-8	0.184686	0.02435	3.33e-14	0.130075	0.0213539	1.12e-9	0.123911	0.0213955	6.98e-9	0.171706	0.0235194	2.86e-13	0.109916	0.0216889	4.02e-7	0.120047	0.0213073	1.76e-8	0.00990814	0.0101494	0.328955	-0.00971028	0.0183593	0.597	0.0120843	0.011352	0.287	0.00934667	0.0102415	0.361	0.0147421	0.0104519	0.158	-0.00382283	0.0109797	0.728	0.014456	0.0103413	0.162154	0.0140479
O75815	SeqId_12634_79	NA	BCAR3	0.145023	0.0208598	3.59e-12	0.151264	0.0214983	1.98e-12	0.130495	0.0240427	5.71e-8	0.14241	0.0210851	1.44e-11	0.137055	0.0210908	8.12e-11	0.137221	0.0232421	3.55e-9	0.136278	0.0213729	1.82e-10	0.148385	0.0210041	1.61e-12	NA	NA	NA	NA	NA	NA	NA	NA	NA	NA	NA	NA	NA	NA	NA	NA	NA	NA	NA	NA	NA	NA
O14717	SeqId_12635_9	invn_OID31335	TRDMT	-0.0248468	0.0204776	0.225	-0.0313043	0.0211015	0.138	0.0627842	0.0235346	0.00764	0.000161933	0.0206219	0.994	-0.024282	0.0206913	0.241	0.0308049	0.0227729	0.176	-0.00963419	0.0210624	0.647	-0.0151681	0.0206079	0.462	0.0155345	0.0100074	0.120599	0.00444783	0.0181442	0.806	0.0124392	0.0111751	0.266	0.00687277	0.0100997	0.496	0.0255656	0.0102776	0.0129	-0.00547573	0.0108242	0.613	0.0229407	0.0101957	0.0244514	0.0134017
Q9NRG4	SeqId_12636_113	NA	SMYD2	-0.21056	0.0215533	1.53e-22	-0.211495	0.022211	1.70e-21	-0.202518	0.0249083	4.27e-16	-0.208723	0.0217958	1.01e-21	-0.207236	0.0217985	1.96e-21	-0.20324	0.0240046	2.52e-17	-0.211356	0.0221511	1.41e-21	-0.209401	0.0216898	4.71e-22	NA	NA	NA	NA	NA	NA	NA	NA	NA	NA	NA	NA	NA	NA	NA	NA	NA	NA	NA	NA	NA	NA
P43155	SeqId_12637_7	NA	CACP	0.156796	0.0198912	3.20e-15	0.150619	0.020494	1.99e-13	0.243116	0.0228886	2.36e-26	0.174842	0.020065	2.94e-18	0.168531	0.0201126	5.32e-17	0.211193	0.0221154	1.30e-21	0.171387	0.0204275	4.86e-17	0.163087	0.0200103	3.64e-16	NA	NA	NA	NA	NA	NA	NA	NA	NA	NA	NA	NA	NA	NA	NA	NA	NA	NA	NA	NA	NA	NA
P32019	SeqId_12641_3	NA	I5P2	0.17586	0.0202685	4.08e-18	0.171084	0.020891	2.63e-16	0.235716	0.0233335	5.41e-24	0.19126	0.0204613	8.98e-21	0.171509	0.0205093	6.14e-17	0.22338	0.0225467	3.87e-23	0.179275	0.0207971	6.68e-18	0.181692	0.0203985	5.24e-19	NA	NA	NA	NA	NA	NA	NA	NA	NA	NA	NA	NA	NA	NA	NA	NA	NA	NA	NA	NA	NA	NA
P49407	SeqId_12643_4	NA	ARRB1	0.102826	0.0195026	1.35e-7	0.111214	0.0200957	3.13e-8	0.141644	0.022472	2.92e-10	0.102437	0.0197239	2.06e-7	0.0917209	0.0196923	3.20e-6	0.137568	0.0216995	2.30e-10	0.102868	0.0200322	2.82e-7	0.108342	0.0196357	3.44e-8	NA	NA	NA	NA	NA	NA	NA	NA	NA	NA	NA	NA	NA	NA	NA	NA	NA	NA	NA	NA	NA	NA
P30520	SeqId_12644_63	NA	PURA2	0.0952172	0.0218184	1.28e-5	0.0881239	0.0224817	8.86e-5	0.0819158	0.0252207	0.00116	0.109399	0.022027	6.81e-7	0.104285	0.0220749	2.31e-6	0.0844887	0.0243084	0.00051	0.0843632	0.0224153	0.000167	0.0969921	0.021984	1.02e-5	NA	NA	NA	NA	NA	NA	NA	NA	NA	NA	NA	NA	NA	NA	NA	NA	NA	NA	NA	NA	NA	NA
Q96AT9	SeqId_12646_2	invn_OID31324	RPE	-0.00102776	0.0205087	0.96	0.00695578	0.0211296	0.742	0.0227827	0.023637	0.335	0.011124	0.0207213	0.591	-0.00711661	0.020725	0.731	0.0234377	0.0228421	0.305	-0.00786383	0.0210518	0.709	0.00281941	0.020624	0.891	0.0481839	0.00994988	1.28591142760537e-06	0.0267226	0.0180421	0.139	0.0474393	0.0111159	1.98e-5	0.0372202	0.0100354	0.000208	0.0576581	0.0102268	1.72e-8	0.0216779	0.0107628	0.044	0.0600863	0.0101341	3.07050199607736e-09	0.0519943
Q9BYW2	SeqId_12647_52	NA	SETD2	-0.0724438	0.0210383	0.000574	-0.0708066	0.0216765	0.00109	-0.0109233	0.0242475	0.652	-0.0646363	0.0212649	0.00237	-0.066465	0.0212373	0.00175	-0.022609	0.0233924	0.334	-0.0694784	0.0216445	0.00133	-0.0705279	0.021162	0.00086	NA	NA	NA	NA	NA	NA	NA	NA	NA	NA	NA	NA	NA	NA	NA	NA	NA	NA	NA	NA	NA	NA
P08754	SeqId_12650_43	NA	GNAI3	0.0803151	0.0210931	0.00014	0.0815595	0.0217209	0.000173	0.14305	0.0242571	3.70e-9	0.104563	0.0212275	8.40e-7	0.0852063	0.0213283	6.47e-5	0.137373	0.0234552	4.72e-9	0.0768226	0.0216363	0.000384	0.0825396	0.0212363	0.000102	NA	NA	NA	NA	NA	NA	NA	NA	NA	NA	NA	NA	NA	NA	NA	NA	NA	NA	NA	NA	NA	NA
Q15119	SeqId_12651_21	NA	PDK2	0.000821534	0.0210453	0.969	0.00467289	0.0216852	0.829	0.0811009	0.0242265	0.000815	0.0131754	0.0212609	0.535	0.0116974	0.0212704	0.582	0.0543349	0.023405	0.0203	0.0115935	0.0216003	0.591	0.00521564	0.0211767	0.805	NA	NA	NA	NA	NA	NA	NA	NA	NA	NA	NA	NA	NA	NA	NA	NA	NA	NA	NA	NA	NA	NA
O43865	SeqId_12652_37	NA	SAHH2	0.0364169	0.0199876	0.0685	0.0429795	0.020596	0.0369	0.0984409	0.023014	1.89e-5	0.0477714	0.0201953	0.018	0.0371873	0.0202208	0.0659	0.0894298	0.0222226	5.71e-5	0.0331016	0.0205313	0.107	0.0418646	0.0200895	0.0372	NA	NA	NA	NA	NA	NA	NA	NA	NA	NA	NA	NA	NA	NA	NA	NA	NA	NA	NA	NA	NA	NA
P78368	SeqId_12653_13	NA	CSNK1G2	0.0618592	0.0204115	0.00244	0.0628412	0.0210428	0.00282	0.125452	0.0235301	9.74e-8	0.074563	0.0206165	0.000298	0.0587455	0.0206307	0.00441	0.116181	0.0226892	3.05e-7	0.0632558	0.020972	0.00256	0.0669854	0.0205634	0.00112	NA	NA	NA	NA	NA	NA	NA	NA	NA	NA	NA	NA	NA	NA	NA	NA	NA	NA	NA	NA	NA	NA
Q9H115	SeqId_12655_30	NA	SNAB	0.0254534	0.0214227	0.235	0.0368056	0.0220533	0.0951	0.011972	0.0246111	0.627	0.0150208	0.0216501	0.488	0.0104753	0.021588	0.628	0.0302838	0.0238547	0.204	0.0156215	0.0219735	0.477	0.0285261	0.0215515	0.186	NA	NA	NA	NA	NA	NA	NA	NA	NA	NA	NA	NA	NA	NA	NA	NA	NA	NA	NA	NA	NA	NA
Q07866	SeqId_12656_1	NA	KLC1	0.039046	0.0203504	0.055	0.0419524	0.0209737	0.0455	0.0902888	0.0234973	0.000122	0.0422235	0.0205691	0.0401	0.0299233	0.0205791	0.146	0.0806909	0.0226454	0.000366	0.0477384	0.020903	0.0224	0.0425283	0.0204971	0.038	NA	NA	NA	NA	NA	NA	NA	NA	NA	NA	NA	NA	NA	NA	NA	NA	NA	NA	NA	NA	NA	NA
Q13630	SeqId_12657_2	NA	FCL	0.0756481	0.02188	0.000545	0.0673509	0.0225431	0.00281	0.0536362	0.0252911	0.0339	0.0809648	0.022125	0.000253	0.0649147	0.0221427	0.00337	0.0623104	0.0243716	0.0106	0.0726634	0.0224802	0.00123	0.0777966	0.0220205	0.000411	NA	NA	NA	NA	NA	NA	NA	NA	NA	NA	NA	NA	NA	NA	NA	NA	NA	NA	NA	NA	NA	NA
Q9H999	SeqId_12658_72	NA	PANK3	0.274949	0.0196787	2.31e-44	0.284445	0.0202755	1.04e-44	0.26319	0.0225253	1.54e-31	0.253296	0.0198358	2.42e-37	0.247672	0.0197658	5.10e-36	0.271615	0.0219196	2.91e-35	0.279619	0.0202187	1.69e-43	0.277593	0.0198072	1.27e-44	NA	NA	NA	NA	NA	NA	NA	NA	NA	NA	NA	NA	NA	NA	NA	NA	NA	NA	NA	NA	NA	NA
Q9NTK5	SeqId_12659_13	NA	GTPB9	0.158308	0.0194625	4.15e-16	0.165558	0.0200531	1.51e-16	0.182745	0.0224548	4.01e-16	0.156424	0.0196834	1.91e-15	0.149297	0.0196529	3.04e-14	0.178426	0.0216716	1.82e-16	0.158155	0.0200063	2.67e-15	0.164265	0.0195881	5.03e-17	NA	NA	NA	NA	NA	NA	NA	NA	NA	NA	NA	NA	NA	NA	NA	NA	NA	NA	NA	NA	NA	NA
Q9H0R8	SeqId_12661_44	invn_OID31253	GBRL1	0.143706	0.0199602	6.04e-13	0.152987	0.0205596	9.98e-14	0.135302	0.0229015	3.46e-9	0.117169	0.0200852	5.42e-9	0.135478	0.0201534	1.79e-11	0.125352	0.0222244	1.70e-8	0.152207	0.0205038	1.14e-13	0.150291	0.0200745	7.07e-14	0.0103324	0.0100779	0.305249	-0.0146506	0.0182766	0.423	0.0232928	0.0112741	0.0388	0.00832737	0.0101708	0.413	0.0110326	0.0103765	0.288	0.00746561	0.0109076	0.494	0.0213232	0.0102643	0.0377696	0.0181246
Q13011	SeqId_12662_82	NA	ECH1	0.204726	0.0205744	2.51e-23	0.197273	0.0212041	1.36e-20	0.218058	0.0237321	3.99e-20	0.21396	0.0207971	7.98e-25	0.215589	0.0207812	3.25e-25	0.197818	0.022896	5.63e-18	0.206731	0.0211499	1.45e-22	0.211375	0.0207108	1.86e-24	NA	NA	NA	NA	NA	NA	NA	NA	NA	NA	NA	NA	NA	NA	NA	NA	NA	NA	NA	NA	NA	NA
Q16762	SeqId_12663_1	invn_OID20868	THTR	-0.000893631	0.021422	0.967	-0.00760844	0.0220717	0.73	-0.0125068	0.0246519	0.612	0.0155954	0.0216255	0.471	0.0055118	0.0216749	0.799	-0.0257181	0.0238609	0.281	0.0100767	0.0219893	0.647	-0.00105184	0.0215402	0.961	0.0402311	0.0093446	1.6712194854356e-05	0.0356898	0.0169774	0.0355	-0.00984157	0.010358	0.342	0.0361001	0.00943136	0.000129	0.0520087	0.00957743	5.62e-8	-0.0256037	0.0100347	0.0107	0.0439308	0.00951085	3.86616902914013e-06	0.0400636
Q12923	SeqId_12664_19	NA	PTN13	0.115914	0.0216573	8.69e-8	0.115305	0.0223036	2.34e-7	0.126555	0.0249317	3.85e-7	0.105316	0.0218897	1.50e-6	0.117545	0.0219116	8.12e-8	0.121624	0.0241254	4.62e-7	0.123358	0.0221829	2.68e-8	0.110698	0.0217768	3.71e-7	NA	NA	NA	NA	NA	NA	NA	NA	NA	NA	NA	NA	NA	NA	NA	NA	NA	NA	NA	NA	NA	NA
Q12905	SeqId_12665_16	NA	ILF2	-0.0836971	0.0218427	0.000127	-0.0915325	0.0225062	4.76e-5	-0.0261569	0.0251278	0.298	-0.0583937	0.0220085	0.00797	-0.0661237	0.0220221	0.00268	-0.0431477	0.0242942	0.0757	-0.0798592	0.0224791	0.000381	-0.0814996	0.0220007	0.000212	NA	NA	NA	NA	NA	NA	NA	NA	NA	NA	NA	NA	NA	NA	NA	NA	NA	NA	NA	NA	NA	NA
Q9Y2T3	SeqId_12667_2	NA	GUAD	0.189165	0.0206882	6.04e-20	0.204028	0.0213136	1.04e-21	0.197071	0.0238136	1.28e-16	0.200776	0.0209013	7.55e-22	0.179365	0.020923	1.01e-17	0.2092	0.0230371	1.08e-19	0.175196	0.0212269	1.54e-16	0.19111	0.0208053	4.09e-20	NA	NA	NA	NA	NA	NA	NA	NA	NA	NA	NA	NA	NA	NA	NA	NA	NA	NA	NA	NA	NA	NA
O75351	SeqId_12668_7	invn_OID31386	VPS4B	0.150636	0.0213228	1.61e-12	0.153703	0.0219723	2.65e-12	0.156906	0.02458	1.73e-10	0.127323	0.0214912	3.13e-9	0.13707	0.0215609	2.05e-10	0.162465	0.0237457	7.82e-12	0.157297	0.0219363	7.46e-13	0.151921	0.0214698	1.48e-12	-0.0242521	0.00992715	0.0145697	-0.0451269	0.0180091	0.0122	-0.0283915	0.0110708	0.0103	-0.0359721	0.0100126	0.000327	-0.0121944	0.0101859	0.231	-0.0486191	0.0107346	5.92e-6	-0.0177947	0.0101121	0.0784604	-0.0252207
Q76N89	SeqId_12669_30	NA	HECW1	0.0521858	0.0214169	0.0148	0.0595258	0.0220739	0.007	0.100367	0.0247557	5.03e-5	0.0633504	0.0216433	0.00342	0.0470831	0.0216687	0.0298	0.106146	0.0238197	8.34e-6	0.0468981	0.0220068	0.0331	0.0505122	0.0216022	0.0194	NA	NA	NA	NA	NA	NA	NA	NA	NA	NA	NA	NA	NA	NA	NA	NA	NA	NA	NA	NA	NA	NA
O60671	SeqId_12670_15	NA	RAD1	0.201449	0.0203004	3.29e-23	0.203281	0.0209191	2.54e-22	0.219298	0.0234843	9.81e-21	0.20454	0.0205297	2.21e-23	0.196805	0.0205602	1.05e-21	0.21169	0.0226168	7.98e-21	0.205949	0.020847	5.13e-23	0.204626	0.020439	1.36e-23	NA	NA	NA	NA	NA	NA	NA	NA	NA	NA	NA	NA	NA	NA	NA	NA	NA	NA	NA	NA	NA	NA
O43704	SeqId_12671_35	NA	ST1B1	-0.0327861	0.0214695	0.127	-0.0321314	0.0221196	0.146	-0.0480771	0.0247545	0.0521	-0.0158388	0.0216728	0.465	-0.0359647	0.0217077	0.0976	-0.0302523	0.0238937	0.205	-0.0462035	0.0220538	0.0362	-0.0395838	0.0215989	0.0669	NA	NA	NA	NA	NA	NA	NA	NA	NA	NA	NA	NA	NA	NA	NA	NA	NA	NA	NA	NA	NA	NA
P14868	SeqId_12675_14	invn_OID20903	SYDC	-0.109999	0.0208226	1.27e-7	-0.1105	0.0214603	2.62e-7	-0.0209844	0.0238542	0.379	-0.0783974	0.0209139	0.000178	-0.102326	0.0210667	1.19e-6	-0.0292449	0.0231124	0.206	-0.117644	0.0213774	3.73e-8	-0.105996	0.0209545	4.23e-7	0.0969679	0.00915209	3.36158272386988e-26	0.0903252	0.0166072	5.36e-8	0.105518	0.0102383	6.61e-25	0.090537	0.00923488	1.08e-22	0.107423	0.00941747	3.87e-30	0.0919831	0.00991963	1.81e-20	0.0981142	0.0093193	6.85971303977273e-26	0.097564
Q9BY11	SeqId_12676_1	NA	PACN1	-0.00569171	0.0201814	0.778	-0.00815574	0.0208022	0.695	0.0450163	0.023215	0.0525	0.0061771	0.020385	0.762	-0.0111981	0.0203988	0.583	0.0469596	0.0224389	0.0364	-0.00753991	0.0207107	0.716	-0.00603161	0.0203032	0.766	NA	NA	NA	NA	NA	NA	NA	NA	NA	NA	NA	NA	NA	NA	NA	NA	NA	NA	NA	NA	NA	NA
Q13045	SeqId_12677_164	NA	FLII	0.0153318	0.0199255	0.442	0.0188252	0.0205388	0.359	0.0581839	0.0229716	0.0113	0.0260907	0.020126	0.195	0.0102625	0.0201433	0.61	0.0491368	0.022172	0.0267	0.017613	0.0204511	0.389	0.020543	0.02006	0.306	NA	NA	NA	NA	NA	NA	NA	NA	NA	NA	NA	NA	NA	NA	NA	NA	NA	NA	NA	NA	NA	NA
P09012	SeqId_12678_66	NA	SNRPA	0.342708	0.0198281	6.22e-67	0.340413	0.0204319	2.52e-62	0.333505	0.0228984	4.72e-48	0.335059	0.0200448	1.01e-62	0.343031	0.0200707	1.73e-65	0.317498	0.0220794	6.92e-47	0.348709	0.0203434	7.33e-66	0.348606	0.0199678	2.97e-68	NA	NA	NA	NA	NA	NA	NA	NA	NA	NA	NA	NA	NA	NA	NA	NA	NA	NA	NA	NA	NA	NA
Q9UK80	SeqId_12681_63	NA	UBP21	0.338688	0.020684	2.92e-60	0.341572	0.0213194	9.02e-58	0.289711	0.0237211	2.64e-34	0.32311	0.0208871	5.58e-54	0.315547	0.0208122	6.35e-52	0.300584	0.0230193	5.73e-39	0.339971	0.0212236	9.49e-58	0.340278	0.0208253	5.16e-60	NA	NA	NA	NA	NA	NA	NA	NA	NA	NA	NA	NA	NA	NA	NA	NA	NA	NA	NA	NA	NA	NA
Q6YP21	SeqId_12682_5	NA	KAT3	0.122848	0.0207396	3.15e-9	0.119223	0.0213748	2.44e-8	0.167153	0.02373	1.87e-12	0.155711	0.0208272	7.64e-14	0.131791	0.0209534	3.18e-10	0.155957	0.0230877	1.43e-11	0.11176	0.0213062	1.56e-7	0.129148	0.0208094	5.43e-10	NA	NA	NA	NA	NA	NA	NA	NA	NA	NA	NA	NA	NA	NA	NA	NA	NA	NA	NA	NA	NA	NA
Q9BPU6	SeqId_12683_156	NA	DPYL5	-0.00595355	0.021867	0.785	-0.00252481	0.0225221	0.911	-0.0218818	0.0251598	0.384	-0.0305312	0.0220305	0.166	-0.00719348	0.0221368	0.745	-0.0253052	0.0243582	0.299	0.0061796	0.0224242	0.783	-0.00986598	0.021991	0.654	NA	NA	NA	NA	NA	NA	NA	NA	NA	NA	NA	NA	NA	NA	NA	NA	NA	NA	NA	NA	NA	NA
Q9Y6U3	SeqId_12684_5	invn_OID30857	ADSV	-0.136416	0.0206366	3.83e-11	-0.131838	0.021265	5.66e-10	-0.132198	0.0237677	2.67e-8	-0.12662	0.0208553	1.27e-9	-0.128871	0.0208757	6.69e-10	-0.114056	0.0229758	6.90e-7	-0.150431	0.0211618	1.17e-12	-0.142314	0.0207511	6.98e-12	-0.0208949	0.0101585	0.039704	-0.030778	0.0183907	0.0942	-0.0131964	0.0113636	0.246	-0.0206432	0.010252	0.0441	-0.0219006	0.0104564	0.0362	-0.0232283	0.0109837	0.0344	-0.0120708	0.0103485	0.243447	-0.0154543
Q9NSB8	SeqId_12685_57	NA	HOME2	-0.0453518	0.0209167	0.0301	-0.0420364	0.0215583	0.0512	0.00171334	0.0241248	0.943	-0.0375133	0.0211459	0.0761	-0.048327	0.0211499	0.0223	-0.0032043	0.0232817	0.891	-0.0481243	0.0214828	0.0251	-0.0401758	0.0210528	0.0563	NA	NA	NA	NA	NA	NA	NA	NA	NA	NA	NA	NA	NA	NA	NA	NA	NA	NA	NA	NA	NA	NA
P25325	SeqId_12686_15	NA	THTM	0.00697994	0.0207066	0.736	0.0036323	0.0213291	0.865	0.0956852	0.0232247	3.79e-5	0.0629608	0.0205122	0.00214	0.0240237	0.0208878	0.25	0.0972829	0.0229499	2.25e-5	-0.0214096	0.0211954	0.312	0.0175991	0.020697	0.395	NA	NA	NA	NA	NA	NA	NA	NA	NA	NA	NA	NA	NA	NA	NA	NA	NA	NA	NA	NA	NA	NA
Q16698	SeqId_12687_2	invn_OID20579	DECR	0.150864	0.0212453	1.24e-12	0.146173	0.0218928	2.44e-11	0.214433	0.0243997	1.52e-18	0.173787	0.0214107	4.78e-16	0.16864	0.0214563	3.85e-15	0.200662	0.0236311	2.04e-17	0.141469	0.0218194	8.95e-11	0.158361	0.0213479	1.19e-13	0.0359702	0.00918682	9.03786023463988e-05	0.0123007	0.0166863	0.461	-0.00536716	0.0101945	0.599	0.0213604	0.00925682	0.021	0.0491084	0.009419	1.85e-7	-0.0219363	0.00989711	0.0267	0.0456375	0.00935003	1.0589644692115e-06	0.0318077
Q9UK32	SeqId_12688_115	NA	KS6A6	0.157076	0.0196291	1.22e-15	0.159545	0.0202315	3.12e-15	0.247961	0.0225437	3.86e-28	0.18308	0.0197499	1.86e-20	0.166635	0.0198554	4.76e-17	0.232884	0.0217905	1.17e-26	0.154639	0.0201639	1.73e-14	0.163696	0.0197594	1.19e-16	NA	NA	NA	NA	NA	NA	NA	NA	NA	NA	NA	NA	NA	NA	NA	NA	NA	NA	NA	NA	NA	NA
O15143	SeqId_12689_56	NA	ARC1B	0.120882	0.021705	2.56e-8	0.11317	0.0223708	4.22e-7	0.150513	0.0250768	1.95e-9	0.124717	0.0219455	1.32e-8	0.121084	0.0219584	3.50e-8	0.152265	0.0241662	2.96e-10	0.115601	0.0222703	2.09e-7	0.122993	0.0218819	1.90e-8	NA	NA	NA	NA	NA	NA	NA	NA	NA	NA	NA	NA	NA	NA	NA	NA	NA	NA	NA	NA	NA	NA
Q9P0V9	SeqId_12690_33	NA	SEP10	-0.131658	0.0215444	9.90e-10	-0.140203	0.0221936	2.66e-10	-0.151546	0.0247708	9.48e-10	-0.141431	0.0217744	8.29e-11	-0.155487	0.0216821	7.43e-13	-0.124314	0.02399	2.20e-7	-0.137807	0.0221515	4.94e-10	-0.1336	0.0216785	7.15e-10	NA	NA	NA	NA	NA	NA	NA	NA	NA	NA	NA	NA	NA	NA	NA	NA	NA	NA	NA	NA	NA	NA
P34897	SeqId_12691_44	NA	GLYM	0.117833	0.0206328	1.12e-8	0.111663	0.0212662	1.52e-7	0.192735	0.0236479	3.63e-16	0.142534	0.0207803	6.93e-12	0.143563	0.0207744	4.83e-12	0.170714	0.0229434	1.00e-13	0.113676	0.0211991	8.22e-8	0.12389	0.0207629	2.42e-9	NA	NA	NA	NA	NA	NA	NA	NA	NA	NA	NA	NA	NA	NA	NA	NA	NA	NA	NA	NA	NA	NA
Q8TEK3	SeqId_12692_56	NA	DOT1L	0.0138806	0.0217786	0.524	0.0169964	0.0224316	0.449	0.0299175	0.025171	0.235	0.0236049	0.0219987	0.283	0.0188408	0.0220433	0.393	0.0232388	0.0242671	0.338	0.0136283	0.0223773	0.543	0.0157155	0.0219105	0.473	NA	NA	NA	NA	NA	NA	NA	NA	NA	NA	NA	NA	NA	NA	NA	NA	NA	NA	NA	NA	NA	NA
O75368	SeqId_12693_2	NA	SH3L1	0.00812339	0.02112	0.701	0.00470191	0.021755	0.829	-0.046511	0.0240694	0.0533	-0.0198743	0.0212464	0.35	-0.0286271	0.021102	0.175	-0.0342024	0.0235039	0.146	0.0213947	0.0217018	0.324	0.0077106	0.0212852	0.717	NA	NA	NA	NA	NA	NA	NA	NA	NA	NA	NA	NA	NA	NA	NA	NA	NA	NA	NA	NA	NA	NA
Q9UNQ2	SeqId_12694_28	NA	DIM1	0.282779	0.0206448	1.05e-42	0.28095	0.0212738	8.06e-40	0.340527	0.0236613	5.83e-47	0.308327	0.0207878	9.08e-50	0.297414	0.0207892	2.00e-46	0.328571	0.0229551	1.80e-46	0.275387	0.0212011	1.41e-38	0.289149	0.0207772	5.02e-44	NA	NA	NA	NA	NA	NA	NA	NA	NA	NA	NA	NA	NA	NA	NA	NA	NA	NA	NA	NA	NA	NA
Q53G59	SeqId_12695_62	NA	KLH12	-0.0980404	0.0213582	4.43e-6	-0.103031	0.0220095	2.85e-6	-0.013481	0.0246246	0.584	-0.0815119	0.0215634	0.000157	-0.0874391	0.0215891	5.12e-5	-0.0313249	0.0237389	0.187	-0.0955371	0.0219527	1.35e-5	-0.0930674	0.0215225	1.53e-5	NA	NA	NA	NA	NA	NA	NA	NA	NA	NA	NA	NA	NA	NA	NA	NA	NA	NA	NA	NA	NA	NA
O60678	SeqId_12696_166	NA	ANM3	0.0599768	0.0210354	0.00436	0.0595061	0.0216799	0.00606	0.115038	0.0242159	2.03e-6	0.0644982	0.0212662	0.00242	0.0590909	0.0212566	0.00544	0.100528	0.0234184	1.77e-5	0.0638739	0.0215782	0.00308	0.066196	0.0211635	0.00176	NA	NA	NA	NA	NA	NA	NA	NA	NA	NA	NA	NA	NA	NA	NA	NA	NA	NA	NA	NA	NA	NA
P48426	SeqId_12697_30	NA	PI42A	0.0342853	0.020227	0.0901	0.0378856	0.0208461	0.0692	0.0822577	0.023271	0.000408	0.0511662	0.0204131	0.0122	0.0307856	0.0204581	0.132	0.073491	0.0225126	0.0011	0.0325632	0.0207542	0.117	0.0403752	0.0203423	0.0472	NA	NA	NA	NA	NA	NA	NA	NA	NA	NA	NA	NA	NA	NA	NA	NA	NA	NA	NA	NA	NA	NA
O00629	SeqId_12698_72	NA	IMA4	0.0436023	0.0202531	0.0313	0.047414	0.0208754	0.0231	0.113078	0.0233224	1.24e-6	0.0614195	0.0204332	0.00265	0.0427178	0.020479	0.037	0.0997287	0.022518	9.47e-6	0.0480416	0.0207944	0.0209	0.0491221	0.0203954	0.016	NA	NA	NA	NA	NA	NA	NA	NA	NA	NA	NA	NA	NA	NA	NA	NA	NA	NA	NA	NA	NA	NA
P50990	SeqId_12699_28	NA	TCP-1-theta	-0.0274472	0.0211203	0.194	-0.0263486	0.0217722	0.226	0.0406977	0.0243137	0.0942	-0.00502033	0.0212944	0.814	-0.0173152	0.021337	0.417	0.0394853	0.0234653	0.0924	-0.0385156	0.0216924	0.0758	-0.0236307	0.0212879	0.267	NA	NA	NA	NA	NA	NA	NA	NA	NA	NA	NA	NA	NA	NA	NA	NA	NA	NA	NA	NA	NA	NA
P53396	SeqId_12700_9	NA	ACLY	0.0616434	0.0204176	0.00254	0.0707452	0.0210448	0.000775	0.12485	0.0235703	1.18e-7	0.0825364	0.0205827	6.07e-5	0.0630454	0.0206808	0.0023	0.119946	0.0226933	1.25e-7	0.0578017	0.0209857	0.00588	0.0643387	0.0205701	0.00176	NA	NA	NA	NA	NA	NA	NA	NA	NA	NA	NA	NA	NA	NA	NA	NA	NA	NA	NA	NA	NA	NA
O60739	SeqId_12701_1	NA	EIF1B	0.0331647	0.0202036	0.101	0.0362673	0.0208201	0.0815	0.0664211	0.0233229	0.0044	0.0439176	0.0204158	0.0315	0.0272324	0.0204433	0.183	0.0644248	0.0224951	0.00418	0.0310264	0.0207556	0.135	0.0366536	0.020329	0.0714	NA	NA	NA	NA	NA	NA	NA	NA	NA	NA	NA	NA	NA	NA	NA	NA	NA	NA	NA	NA	NA	NA
Q9HAT8	SeqId_12702_13	NA	PELI2	0.0907368	0.0206644	1.13e-5	0.0801951	0.0212812	0.000164	0.157415	0.0237423	3.35e-11	0.107535	0.0208491	2.50e-7	0.0943941	0.020893	6.24e-6	0.13958	0.0229871	1.26e-9	0.0938162	0.0212003	9.63e-6	0.0961128	0.0207656	3.68e-6	NA	NA	NA	NA	NA	NA	NA	NA	NA	NA	NA	NA	NA	NA	NA	NA	NA	NA	NA	NA	NA	NA
Q8TDX7	SeqId_12703_6	invn_OID31250	NEK7	-0.0568601	0.0209212	0.00657	-0.0583988	0.021563	0.00676	0.0201215	0.02406	0.403	-0.0362447	0.0210978	0.0858	-0.0560237	0.0211672	0.00813	0.0074995	0.0232576	0.747	-0.055608	0.0214778	0.00962	-0.0515219	0.0210521	0.0144	0.0100752	0.0100209	0.314701	-0.0155427	0.0181709	0.392	0.00467295	0.0111793	0.676	-0.00154092	0.0101069	0.879	0.0181162	0.0102852	0.0782	-0.0147	0.0108274	0.175	0.0162523	0.010209	0.111402	0.0117476
Q8N5H7	SeqId_12704_26	NA	SH2D3	0.286844	0.0203866	5.79e-45	0.292634	0.0209988	3.84e-44	0.257763	0.0233344	2.28e-28	0.269301	0.0205743	3.80e-39	0.259492	0.0205021	1.02e-36	0.278944	0.0227085	1.11e-34	0.284807	0.0209098	3.01e-42	0.283728	0.0204911	1.34e-43	NA	NA	NA	NA	NA	NA	NA	NA	NA	NA	NA	NA	NA	NA	NA	NA	NA	NA	NA	NA	NA	NA
Q15751	SeqId_12705_9	NA	HERC1	0.0579311	0.0211995	0.00628	0.0668846	0.0218458	0.0022	0.0702057	0.0244157	0.00403	0.0542068	0.0214372	0.0115	0.0515594	0.0214255	0.0161	0.0622874	0.0236119	0.00834	0.0675321	0.0217199	0.00188	0.0578679	0.0213432	0.0067	NA	NA	NA	NA	NA	NA	NA	NA	NA	NA	NA	NA	NA	NA	NA	NA	NA	NA	NA	NA	NA	NA
Q5VT25	SeqId_12706_2	NA	MRCKA	0.00959541	0.0216261	0.657	0.0106793	0.0222939	0.632	0.0920278	0.0246776	0.000192	0.0455557	0.021703	0.0358	0.0298729	0.0217798	0.17	0.0796778	0.0240151	0.000907	0.00210267	0.0221983	0.925	0.0140552	0.0217589	0.518	NA	NA	NA	NA	NA	NA	NA	NA	NA	NA	NA	NA	NA	NA	NA	NA	NA	NA	NA	NA	NA	NA
Q14195	SeqId_12707_26	NA	DPYL3	0.174942	0.0196292	5.00e-19	0.181077	0.0202234	3.43e-19	0.212475	0.0226638	6.91e-21	0.169825	0.0198493	1.17e-17	0.165841	0.0198391	6.31e-17	0.203153	0.021857	1.48e-20	0.180371	0.0201862	4.06e-19	0.181459	0.0197541	4.08e-20	NA	NA	NA	NA	NA	NA	NA	NA	NA	NA	NA	NA	NA	NA	NA	NA	NA	NA	NA	NA	NA	NA
Q969R5	SeqId_12708_91	NA	LMBL2	0.145521	0.0203977	9.74e-13	0.147604	0.0210202	2.19e-12	0.18903	0.0235597	1.03e-15	0.146911	0.0206282	1.06e-12	0.142624	0.0206306	4.74e-12	0.174453	0.0227154	1.59e-14	0.148807	0.0209657	1.27e-12	0.152375	0.0205207	1.12e-13	NA	NA	NA	NA	NA	NA	NA	NA	NA	NA	NA	NA	NA	NA	NA	NA	NA	NA	NA	NA	NA	NA
Q92522	SeqId_12709_63	NA	H1X	0.368135	0.0206248	2.93e-71	0.368445	0.0212506	2.43e-67	0.38963	0.023818	3.78e-60	0.380164	0.0208373	2.29e-74	0.37378	0.0208553	7.87e-72	0.386392	0.0229635	1.56e-63	0.361006	0.021198	4.91e-65	0.372718	0.0207572	4.30e-72	NA	NA	NA	NA	NA	NA	NA	NA	NA	NA	NA	NA	NA	NA	NA	NA	NA	NA	NA	NA	NA	NA
P48165	SeqId_12711_19	invn_OID31187	CXA8	-0.12616	0.0216574	5.70e-9	-0.136578	0.0223111	9.27e-10	-0.0962065	0.0250041	0.000119	-0.118831	0.0218948	5.72e-8	-0.114495	0.0218327	1.57e-7	-0.111485	0.0241043	3.74e-6	-0.118544	0.0222655	1.01e-7	-0.127266	0.0218295	5.54e-9	-0.0210763	0.0101817	0.038458	-0.0539279	0.0184362	0.00344	-0.0152909	0.0114006	0.18	-0.0199958	0.0102764	0.0517	-0.0199978	0.0104904	0.0566	-0.0225129	0.0110274	0.0412	-0.017517	0.0103737	0.0913044	-0.0163684
Q9NP66	SeqId_12712_9	NA	HM20A	0.154562	0.0207298	8.92e-14	0.161391	0.0213653	4.22e-14	0.155164	0.0239442	9.16e-11	0.140497	0.0209346	1.93e-11	0.150974	0.0209843	6.26e-13	0.137339	0.0230907	2.72e-9	0.165255	0.0213022	8.65e-15	0.161465	0.0208617	9.96e-15	NA	NA	NA	NA	NA	NA	NA	NA	NA	NA	NA	NA	NA	NA	NA	NA	NA	NA	NA	NA	NA	NA
P49795	SeqId_12713_365	NA	RGS19	0.120295	0.0218235	3.54e-8	0.126421	0.0224829	1.88e-8	0.0340537	0.0246422	0.167	0.06756	0.0217069	0.00186	0.0837686	0.0218534	0.000126	0.0522725	0.0242392	0.031	0.134689	0.0224307	1.92e-9	0.117008	0.0219552	9.85e-8	NA	NA	NA	NA	NA	NA	NA	NA	NA	NA	NA	NA	NA	NA	NA	NA	NA	NA	NA	NA	NA	NA
O75843	SeqId_12714_38	invn_OID31348	AP1G2	-0.023758	0.0202664	0.241	-0.0254694	0.0208938	0.223	0.0246954	0.0233477	0.29	-0.0144632	0.0204833	0.48	-0.0280449	0.0204964	0.171	0.0193554	0.0225476	0.391	-0.0248537	0.0208086	0.232	-0.0199877	0.0203815	0.327	0.0478905	0.00983976	1.13712540712087e-06	0.0319984	0.0178466	0.073	0.0207761	0.0108718	0.056	0.0238032	0.00988528	0.016	0.0681362	0.0100519	1.21e-11	-0.00497635	0.0106156	0.639	0.058408	0.0100202	5.61827259697029e-09	0.0430996
Q8IZD4	SeqId_12715_30	NA	DCP1B	-0.0759145	0.0216887	0.000465	-0.0792538	0.0223557	0.000392	-0.0479387	0.0249509	0.0547	-0.0629514	0.0219101	0.00406	-0.0668011	0.0219176	0.00231	-0.0445591	0.0241457	0.065	-0.0812601	0.0222292	0.000257	-0.0761915	0.0218309	0.000483	NA	NA	NA	NA	NA	NA	NA	NA	NA	NA	NA	NA	NA	NA	NA	NA	NA	NA	NA	NA	NA	NA
Q9Y473	SeqId_12716_3	NA	ZN175	0.253239	0.0213222	1.56e-32	0.257545	0.0219678	9.63e-32	0.199223	0.0243878	3.11e-16	0.211212	0.0213292	4.06e-23	0.236485	0.0215318	4.61e-28	0.197652	0.0237079	7.62e-17	0.266518	0.0219084	4.77e-34	0.254288	0.0214802	2.48e-32	NA	NA	NA	NA	NA	NA	NA	NA	NA	NA	NA	NA	NA	NA	NA	NA	NA	NA	NA	NA	NA	NA
O15405	SeqId_12717_65	NA	TOX3	0.137319	0.0203225	1.41e-11	0.141496	0.0209449	1.42e-11	0.182737	0.0235132	7.75e-15	0.144746	0.0205447	1.85e-12	0.134635	0.0205528	5.73e-11	0.170398	0.0226236	5.00e-14	0.139219	0.0209133	2.80e-11	0.143753	0.0204709	2.18e-12	NA	NA	NA	NA	NA	NA	NA	NA	NA	NA	NA	NA	NA	NA	NA	NA	NA	NA	NA	NA	NA	NA
Q9Y237	SeqId_12718_43	NA	PIN4	-0.158546	0.0198893	1.57e-15	-0.154763	0.0204947	4.31e-14	-0.127517	0.0229589	2.79e-8	-0.150997	0.0201076	5.94e-14	-0.169622	0.0200939	3.13e-17	-0.129761	0.0221442	4.63e-9	-0.159385	0.0204423	6.35e-15	-0.15287	0.0200248	2.28e-14	NA	NA	NA	NA	NA	NA	NA	NA	NA	NA	NA	NA	NA	NA	NA	NA	NA	NA	NA	NA	NA	NA
Q9NRR5	SeqId_12720_71	NA	UBQL4	-0.0143851	0.0200619	0.473	-0.00915321	0.0206735	0.658	0.0356212	0.0231723	0.124	-0.00614104	0.0202817	0.762	-0.0157513	0.0202954	0.438	0.0175719	0.0223369	0.431	-0.00930468	0.0206232	0.652	-0.00663474	0.0201834	0.742	NA	NA	NA	NA	NA	NA	NA	NA	NA	NA	NA	NA	NA	NA	NA	NA	NA	NA	NA	NA	NA	NA
Q86VP1	SeqId_12721_4	invn_OID31075	TAXB1	0.227515	0.0214161	2.32e-26	0.233032	0.0220677	4.57e-26	0.204996	0.0247031	1.06e-16	0.203329	0.0215752	4.33e-21	0.219025	0.0216722	5.18e-24	0.209015	0.0238597	1.95e-18	0.234929	0.0220248	1.46e-26	0.227411	0.0215482	4.89e-26	0.0802039	0.00970067	1.40491838296127e-16	0.0745148	0.0175734	2.23e-5	0.0320234	0.0107492	0.00289	0.0518399	0.00972859	9.90e-8	0.0913519	0.00997053	5.09e-20	0.0143377	0.0104662	0.171	0.0977134	0.0098706	4.44861116109247e-23	0.0736
Q14011	SeqId_12724_81	invn_OID31503	CIRBP	0.143482	0.0203124	1.62e-12	0.133246	0.020924	1.91e-10	0.176836	0.0234189	4.32e-14	0.152367	0.0205309	1.16e-13	0.136938	0.0205368	2.59e-11	0.168238	0.0226191	1.02e-13	0.146591	0.0208735	2.17e-12	0.147171	0.0204125	5.60e-13	0.0516821	0.00990769	1.83374161280727e-07	0.0377272	0.0179648	0.0357	0.0389001	0.010982	0.000397	0.0335867	0.00997875	0.000763	0.0734839	0.0101248	3.93e-13	0.010133	0.0107091	0.344	0.05825	0.0100893	7.8248951211556e-09	0.0496302
O00287	SeqId_12726_3	NA	RFXAP	0.185562	0.0204681	1.24e-19	0.188486	0.0210907	4.00e-19	0.241629	0.0234759	7.61e-25	0.193454	0.0206856	8.59e-21	0.198532	0.0206604	7.30e-22	0.220734	0.0227839	3.39e-22	0.182605	0.0209919	3.35e-18	0.19537	0.0205435	1.91e-21	NA	NA	NA	NA	NA	NA	NA	NA	NA	NA	NA	NA	NA	NA	NA	NA	NA	NA	NA	NA	NA	NA
Q9P2B2	SeqId_12727_7	NA	FPRP	-0.045754	0.0208262	0.028	-0.0676743	0.0214275	0.00159	-0.0516201	0.0236636	0.0292	0.00172638	0.0207545	0.934	-0.0354651	0.0210657	0.0923	-0.0334433	0.0231922	0.149	-0.0671446	0.0213606	0.00167	-0.0526359	0.0209386	0.0119	NA	NA	NA	NA	NA	NA	NA	NA	NA	NA	NA	NA	NA	NA	NA	NA	NA	NA	NA	NA	NA	NA
Q9BT73	SeqId_12729_12	invn_OID20549	PSMG3	0.124146	0.0206331	1.78e-9	0.124417	0.0212633	4.88e-9	0.157452	0.0238569	4.12e-11	0.126698	0.0208675	1.27e-9	0.119038	0.0208627	1.16e-8	0.148247	0.0229809	1.11e-10	0.126256	0.0212111	2.64e-9	0.129151	0.0207775	5.10e-10	0.383067	0.00888412	0	0.35343	0.01614	2.73e-106	0.35698	0.00980395	2.76e-290	0.362322	0.00892593	3.13e-360	0.391531	0.00908501	9.13e-406	0.342716	0.00953972	1.24e-282	0.405589	0.00903245	0	0.377804
O14777	SeqId_12730_3	NA	KNTC2	0.172614	0.0204775	3.47e-17	0.181681	0.0211002	7.28e-18	0.15001	0.0233634	1.36e-10	0.141678	0.0205795	5.80e-12	0.139571	0.0205325	1.06e-11	0.16251	0.0228056	1.03e-12	0.178376	0.0210685	2.53e-17	0.174662	0.0206049	2.32e-17	NA	NA	NA	NA	NA	NA	NA	NA	NA	NA	NA	NA	NA	NA	NA	NA	NA	NA	NA	NA	NA	NA
Q6IQ23	SeqId_12731_12	NA	PKHA7	0.100084	0.0214895	3.20e-6	0.102418	0.0221501	3.77e-6	0.0713543	0.0248332	0.00406	0.100475	0.0217281	3.76e-6	0.0952706	0.0217391	1.17e-5	0.0587521	0.023919	0.014	0.105275	0.0221105	1.92e-6	0.103886	0.0216168	1.54e-6	NA	NA	NA	NA	NA	NA	NA	NA	NA	NA	NA	NA	NA	NA	NA	NA	NA	NA	NA	NA	NA	NA
Q5T2T1	SeqId_12732_13	NA	MPP7	0.15352	0.0210794	3.27e-13	0.158576	0.0217266	2.91e-13	0.14796	0.0242821	1.11e-9	0.140913	0.0212949	3.66e-11	0.1396	0.0212843	5.42e-11	0.150551	0.0234745	1.42e-10	0.159628	0.0216126	1.51e-13	0.152665	0.0212327	6.47e-13	NA	NA	NA	NA	NA	NA	NA	NA	NA	NA	NA	NA	NA	NA	NA	NA	NA	NA	NA	NA	NA	NA
Q14807	SeqId_12734_112	invn_OID30175	KIF22	0.0146926	0.0216037	0.496	0.0167764	0.0222676	0.451	0.0371748	0.02488	0.135	0.0306244	0.0218116	0.16	0.0238372	0.0218319	0.275	0.0319683	0.0240481	0.184	0.0076828	0.0221786	0.729	0.0156271	0.0217378	0.472	0.064123	0.0100428	1.73365927175408e-10	0.0681168	0.0182161	0.000184	0.0379208	0.0111765	0.000692	0.0393561	0.0100857	9.53e-5	0.0646659	0.0103486	4.14e-10	0.0286911	0.0108635	0.00827	0.082553	0.0102194	6.76672041709104e-16	0.0600229
O75534	SeqId_12735_39	invn_OID30183	CSDE1	0.131851	0.0210252	3.58e-10	0.142763	0.0216587	4.35e-11	0.1294	0.0243287	1.04e-7	0.115089	0.0212274	5.90e-8	0.136066	0.0212875	1.64e-10	0.113355	0.0234217	1.30e-6	0.143531	0.0216263	3.20e-11	0.133654	0.0211728	2.75e-10	0.0358257	0.0101012	0.000390562	0.0256009	0.0183249	0.162	0.0507199	0.0112689	6.77e-6	0.0244801	0.010185	0.0162	0.0426846	0.0103961	4.03e-5	0.0156532	0.0109247	0.152	0.0558096	0.0102786	5.67978348073825e-08	0.0474615
Q14651	SeqId_12737_12	NA	PLSI	0.15986	0.0210843	3.40e-14	0.159753	0.0217241	1.93e-13	0.186138	0.0243147	1.93e-14	0.164941	0.0213106	9.95e-15	0.160621	0.0213133	4.84e-14	0.18477	0.0234741	3.51e-15	0.151758	0.0216381	2.32e-12	0.165438	0.0212188	6.35e-15	NA	NA	NA	NA	NA	NA	NA	NA	NA	NA	NA	NA	NA	NA	NA	NA	NA	NA	NA	NA	NA	NA
Q9Y2I1	SeqId_12738_43	NA	NISCH	0.244092	0.0212056	1.16e-30	0.253137	0.0218494	4.88e-31	0.180214	0.0243407	1.32e-13	0.208301	0.0212752	1.23e-22	0.234714	0.0214529	7.34e-28	0.178333	0.0235585	3.74e-14	0.254971	0.0217991	1.33e-31	0.243385	0.0213611	4.49e-30	NA	NA	NA	NA	NA	NA	NA	NA	NA	NA	NA	NA	NA	NA	NA	NA	NA	NA	NA	NA	NA	NA
Q99581	SeqId_12740_55	NA	FEV	0.153026	0.0199132	1.53e-14	0.154053	0.0205232	6.08e-14	0.192463	0.0229389	4.85e-17	0.155745	0.0201376	1.04e-14	0.142611	0.0201091	1.32e-12	0.181101	0.0221683	3.10e-16	0.157035	0.0204432	1.57e-14	0.160054	0.020038	1.38e-15	NA	NA	NA	NA	NA	NA	NA	NA	NA	NA	NA	NA	NA	NA	NA	NA	NA	NA	NA	NA	NA	NA
A6NDV4	SeqId_12742_160	NA	TMM8B	-0.0222382	0.02163	0.304	-0.0301756	0.0222755	0.176	0.0244233	0.0249297	0.327	-0.0039461	0.0218293	0.857	-0.0125432	0.0218452	0.566	0.018414	0.0240632	0.444	-0.0273345	0.0222414	0.219	-0.0198938	0.0217624	0.361	NA	NA	NA	NA	NA	NA	NA	NA	NA	NA	NA	NA	NA	NA	NA	NA	NA	NA	NA	NA	NA	NA
Q9UL15	SeqId_12743_18	NA	BAG5	-0.0293316	0.0217666	0.178	-0.0227474	0.0224203	0.31	0.0397876	0.0249836	0.111	-0.00745866	0.02194	0.734	-0.0157427	0.0219457	0.473	0.0264475	0.0241933	0.274	-0.0376377	0.0223379	0.092	-0.0219058	0.0219216	0.318	NA	NA	NA	NA	NA	NA	NA	NA	NA	NA	NA	NA	NA	NA	NA	NA	NA	NA	NA	NA	NA	NA
Q9UIA0	SeqId_12746_4	NA	CYH4	0.0955204	0.0198994	1.59e-6	0.105444	0.0205056	2.72e-7	0.13349	0.022965	6.15e-9	0.0986295	0.0201245	9.54e-7	0.0823876	0.0200977	4.14e-5	0.130962	0.0221451	3.34e-9	0.0957969	0.0204596	2.84e-6	0.100285	0.0200408	5.61e-7	NA	NA	NA	NA	NA	NA	NA	NA	NA	NA	NA	NA	NA	NA	NA	NA	NA	NA	NA	NA	NA	NA
P98179	SeqId_12747_89	NA	RBM3	0.184694	0.0205735	2.77e-19	0.166786	0.0211783	3.40e-15	0.197484	0.0237638	9.55e-17	0.18849	0.0208037	1.30e-19	0.176341	0.0207918	2.23e-17	0.18894	0.0229175	1.66e-16	0.189848	0.0211406	2.70e-19	0.187882	0.0207075	1.16e-19	NA	NA	NA	NA	NA	NA	NA	NA	NA	NA	NA	NA	NA	NA	NA	NA	NA	NA	NA	NA	NA	NA
Q58F21	SeqId_12748_6	invn_OID30179	BRDT	0.145371	0.0208184	2.89e-12	0.152172	0.0214519	1.31e-12	0.169451	0.024021	1.74e-12	0.131881	0.0210273	3.57e-10	0.145958	0.0210621	4.21e-12	0.155555	0.023185	1.96e-11	0.156775	0.0213724	2.21e-13	0.148575	0.020961	1.36e-12	-0.00999791	0.0101418	0.324232	-0.0283081	0.0183992	0.124	-0.00381959	0.0113288	0.736	-0.0160142	0.010233	0.118	0.00408631	0.0104262	0.695	-0.0222123	0.0109764	0.043	-0.00680348	0.0103344	0.510328	-0.00821479
P05107	SeqId_12750_9	invn_OID20315	LFA-1 beta-2	0.101001	0.021716	3.30e-6	0.110199	0.0223814	8.49e-7	0.0354651	0.0246534	0.15	0.0454901	0.0215546	0.0348	0.093323	0.0219704	2.16e-5	0.0357728	0.0241309	0.138	0.118823	0.0223129	1.01e-7	0.0979123	0.021863	7.52e-6	-0.423082	0.00896077	0	-0.484435	0.0162712	8.85e-195	-0.509268	0.00971145	1.09e-599	-0.44991	0.00896169	7.96e-550	-0.420804	0.00922199	1.29e-454	-0.549564	0.00952774	4.83e-725	-0.401852	0.00910758	0	-0.403878
Q9UKY1	SeqId_12751_26	NA	ZHX1	0.0793164	0.021611	0.000242	0.0772202	0.0222767	0.000527	0.0989286	0.0248673	6.94e-5	0.0792813	0.0218575	0.000287	0.0941154	0.0218339	1.63e-5	0.0829387	0.0240694	0.000569	0.0801824	0.0221523	0.000295	0.08364	0.0217379	0.000119	NA	NA	NA	NA	NA	NA	NA	NA	NA	NA	NA	NA	NA	NA	NA	NA	NA	NA	NA	NA	NA	NA
Q92870	SeqId_12753_6	NA	APBB2	0.18804	0.0203714	2.69e-20	0.190687	0.0209944	1.06e-19	0.241715	0.0235112	8.60e-25	0.188096	0.0205988	6.76e-20	0.19363	0.0205827	5.09e-21	0.226416	0.0226775	1.79e-23	0.1913	0.0209442	6.62e-20	0.193416	0.0205082	4.06e-21	NA	NA	NA	NA	NA	NA	NA	NA	NA	NA	NA	NA	NA	NA	NA	NA	NA	NA	NA	NA	NA	NA
Q9Y534	SeqId_12754_14	NA	CSDC2	0.196724	0.0217227	1.35e-19	0.202719	0.0223799	1.33e-19	0.0668785	0.0246314	0.00662	0.154021	0.0217233	1.34e-12	0.160879	0.0217579	1.42e-13	0.0979813	0.0240685	4.68e-5	0.194758	0.02235	2.93e-18	0.192574	0.0218592	1.25e-18	NA	NA	NA	NA	NA	NA	NA	NA	NA	NA	NA	NA	NA	NA	NA	NA	NA	NA	NA	NA	NA	NA
Q9BYV9	SeqId_12756_3	NA	BACH2	0.0163718	0.0216303	0.449	0.0217702	0.0222666	0.328	-0.0241916	0.0248829	0.331	0.00186103	0.0218342	0.932	0.00259222	0.0218359	0.906	0.00562369	0.0240666	0.815	0.0134837	0.0221873	0.543	0.00661276	0.021753	0.761	NA	NA	NA	NA	NA	NA	NA	NA	NA	NA	NA	NA	NA	NA	NA	NA	NA	NA	NA	NA	NA	NA
O43424	SeqId_12758_47	NA	GRID2	-0.490502	0.0210169	1.80e-120	-0.495984	0.0216613	4.95e-116	-0.390418	0.0237262	7.70e-61	-0.437997	0.0208906	1.33e-97	-0.482012	0.0212419	5.43e-114	-0.397942	0.023291	1.90e-65	-0.50252	0.02159	7.84e-120	-0.485055	0.0210382	1.28e-117	NA	NA	NA	NA	NA	NA	NA	NA	NA	NA	NA	NA	NA	NA	NA	NA	NA	NA	NA	NA	NA	NA
Q12906	SeqId_12759_47	NA	DRBP76	0.565754	0.020755	1.31e-163	0.523118	0.0212937	2.86e-133	0.428701	0.0233638	3.36e-75	0.525805	0.0207681	2.03e-141	0.572774	0.0209769	3.70e-164	0.403949	0.0227528	1.61e-70	0.585189	0.0212487	5.83e-167	0.566987	0.0208834	2.53e-162	NA	NA	NA	NA	NA	NA	NA	NA	NA	NA	NA	NA	NA	NA	NA	NA	NA	NA	NA	NA	NA	NA
Q6NX45	SeqId_12760_34	NA	ZN774	0.095198	0.021883	1.36e-5	0.101436	0.0225505	6.85e-6	0.0540801	0.0250868	0.0311	0.0601453	0.0219747	0.0062	0.0801261	0.0221031	0.000289	0.0672327	0.024372	0.0058	0.097955	0.0224793	1.32e-5	0.0924789	0.0220273	2.69e-5	NA	NA	NA	NA	NA	NA	NA	NA	NA	NA	NA	NA	NA	NA	NA	NA	NA	NA	NA	NA	NA	NA
Q92870	SeqId_12761_12	NA	APBB2	-0.0866022	0.021714	6.65e-5	-0.0854361	0.0223748	0.000134	-0.0407428	0.0250026	0.103	-0.0705278	0.0219231	0.0013	-0.0839792	0.0219275	0.000128	-0.0293682	0.0241339	0.224	-0.0989203	0.0222876	9.07e-6	-0.0897386	0.0218635	4.05e-5	NA	NA	NA	NA	NA	NA	NA	NA	NA	NA	NA	NA	NA	NA	NA	NA	NA	NA	NA	NA	NA	NA
Q9HCZ1	SeqId_12763_69	NA	ZN334	-0.184146	0.0208199	9.18e-19	-0.178438	0.0214501	8.89e-17	-0.102193	0.0238021	1.76e-5	-0.147599	0.0208761	1.55e-12	-0.165381	0.0210038	3.44e-15	-0.0952578	0.0230713	3.65e-5	-0.202392	0.0214141	3.35e-21	-0.185837	0.020945	7.14e-19	NA	NA	NA	NA	NA	NA	NA	NA	NA	NA	NA	NA	NA	NA	NA	NA	NA	NA	NA	NA	NA	NA
Q92556	SeqId_12764_3	NA	ELMO1	0.0524688	0.0217093	0.0157	0.0445508	0.0223657	0.0464	0.125985	0.0250035	4.69e-7	0.0802321	0.0218577	0.000242	0.0670908	0.0219422	0.00223	0.108331	0.0241379	7.19e-6	0.0498989	0.0223108	0.0253	0.0599171	0.0218763	0.00616	NA	NA	NA	NA	NA	NA	NA	NA	NA	NA	NA	NA	NA	NA	NA	NA	NA	NA	NA	NA	NA	NA
Q7Z601	SeqId_12766_33	NA	GP142	-0.185419	0.0216961	1.27e-17	-0.189164	0.0223599	2.67e-17	-0.150604	0.0250386	1.80e-9	-0.176059	0.0219233	9.69e-16	-0.172909	0.0218935	2.84e-15	-0.156411	0.0241467	9.32e-11	-0.192941	0.0223009	5.07e-18	-0.185152	0.0218595	2.45e-17	NA	NA	NA	NA	NA	NA	NA	NA	NA	NA	NA	NA	NA	NA	NA	NA	NA	NA	NA	NA	NA	NA
Q86XI6	SeqId_12768_3	NA	PPR3B	0.0467986	0.0218378	0.0321	0.0457287	0.0225019	0.0421	0.0396577	0.0252144	0.116	0.0461173	0.0220829	0.0368	0.0405951	0.0220979	0.0662	0.0580191	0.0243282	0.0171	0.037941	0.0224233	0.0906	0.0432282	0.0219624	0.049	NA	NA	NA	NA	NA	NA	NA	NA	NA	NA	NA	NA	NA	NA	NA	NA	NA	NA	NA	NA	NA	NA
Q9UJW8	SeqId_12771_19	NA	ZN180	-0.0547655	0.0218302	0.0121	-0.0539375	0.0225037	0.0165	-0.046826	0.0252755	0.0639	-0.0575518	0.0220743	0.00913	-0.0382287	0.0220488	0.083	-0.0536278	0.0243053	0.0274	-0.0611511	0.0224861	0.00654	-0.0552782	0.0219956	0.012	NA	NA	NA	NA	NA	NA	NA	NA	NA	NA	NA	NA	NA	NA	NA	NA	NA	NA	NA	NA	NA	NA
P52948	SeqId_12772_8	NA	NUP98	-0.0211201	0.0218603	0.334	-0.0232149	0.0225316	0.303	0.00579509	0.0251583	0.818	-0.010955	0.0220939	0.62	0.000135992	0.0219849	0.995	-0.000252329	0.0243402	0.992	-0.0305953	0.0224815	0.174	-0.02236	0.0220277	0.31	NA	NA	NA	NA	NA	NA	NA	NA	NA	NA	NA	NA	NA	NA	NA	NA	NA	NA	NA	NA	NA	NA
O60741	SeqId_12774_12	NA	HCN1	-0.043031	0.0214401	0.0447	-0.0487324	0.0220897	0.0274	-0.0174037	0.0247743	0.482	-0.0297372	0.0216626	0.17	-0.0295409	0.0216651	0.173	-0.0171072	0.0238752	0.474	-0.0553054	0.0220325	0.0121	-0.0419218	0.0216106	0.0524	NA	NA	NA	NA	NA	NA	NA	NA	NA	NA	NA	NA	NA	NA	NA	NA	NA	NA	NA	NA	NA	NA
O15347	SeqId_12775_6	NA	HMGB3	0.269191	0.0215703	9.64e-36	0.267129	0.0222157	2.65e-33	0.207176	0.0247906	6.43e-17	0.243618	0.0217164	3.32e-29	0.253193	0.0218038	3.57e-31	0.221471	0.0240005	2.76e-20	0.272186	0.0221627	1.14e-34	0.264917	0.0216841	2.52e-34	NA	NA	NA	NA	NA	NA	NA	NA	NA	NA	NA	NA	NA	NA	NA	NA	NA	NA	NA	NA	NA	NA
Q15637	SeqId_12777_11	NA	SF01	-0.0640476	0.0210755	0.00237	-0.0594567	0.0217253	0.0062	-0.026339	0.0243094	0.279	-0.0494862	0.0212841	0.0201	-0.0516582	0.0213039	0.0153	-0.0483379	0.0234707	0.0394	-0.0635138	0.0216447	0.00334	-0.0563778	0.0212175	0.00788	NA	NA	NA	NA	NA	NA	NA	NA	NA	NA	NA	NA	NA	NA	NA	NA	NA	NA	NA	NA	NA	NA
Q9UKN5	SeqId_12779_30	NA	PRDM4	0.0320096	0.020674	0.122	0.0323781	0.0213088	0.129	0.0947034	0.0238681	7.25e-5	0.0405796	0.0208973	0.0522	0.029047	0.0209288	0.165	0.0885499	0.0229907	0.000117	0.0356454	0.0212338	0.0932	0.034727	0.0208246	0.0954	NA	NA	NA	NA	NA	NA	NA	NA	NA	NA	NA	NA	NA	NA	NA	NA	NA	NA	NA	NA	NA	NA
Q15633	SeqId_12781_2	invn_OID20870	TRBP2	0.0727857	0.0209094	0.0005	0.0747012	0.0215483	0.000527	0.114666	0.0241444	2.04e-6	0.0748638	0.0211417	0.000399	0.0640218	0.0211276	0.00244	0.100266	0.0232825	1.66e-5	0.0819947	0.0214921	0.000136	0.0786479	0.0210588	0.000188	0.071504	0.00915913	5.98719229052969e-15	0.0652641	0.0166329	8.72e-5	0.0439121	0.0101357	1.47e-5	0.0481873	0.00920408	1.65e-7	0.0895098	0.00937518	1.33e-21	0.0220898	0.00988374	0.0254	0.0815941	0.00931999	2.11423712797367e-18	0.0681235
P52272	SeqId_12783_29	NA	HNRPM	0.326039	0.0201696	8.92e-59	0.31961	0.0207891	2.45e-53	0.373066	0.0231657	2.38e-58	0.347159	0.0203365	2.45e-65	0.333958	0.0203618	1.87e-60	0.357275	0.022448	4.93e-57	0.321965	0.0206888	1.31e-54	0.333986	0.0203063	8.75e-61	NA	NA	NA	NA	NA	NA	NA	NA	NA	NA	NA	NA	NA	NA	NA	NA	NA	NA	NA	NA	NA	NA
O95704	SeqId_12784_10	NA	APBB3	-0.0999322	0.0216721	4.01e-6	-0.108008	0.0223188	1.30e-6	-0.102663	0.0250526	4.17e-5	-0.100618	0.0219081	4.37e-6	-0.0926397	0.0218773	2.29e-5	-0.104104	0.0241186	1.59e-5	-0.103828	0.0222861	3.18e-6	-0.0986608	0.0218365	6.24e-6	NA	NA	NA	NA	NA	NA	NA	NA	NA	NA	NA	NA	NA	NA	NA	NA	NA	NA	NA	NA	NA	NA
Q86T24	SeqId_12785_49	NA	KAISO	-0.0395948	0.0218719	0.0702	-0.0446748	0.0225451	0.0475	0.0259551	0.0250958	0.301	-0.0108761	0.0220114	0.621	-0.0167601	0.0220057	0.446	0.0112225	0.0243153	0.644	-0.0458015	0.0225004	0.0418	-0.0355173	0.0220238	0.107	NA	NA	NA	NA	NA	NA	NA	NA	NA	NA	NA	NA	NA	NA	NA	NA	NA	NA	NA	NA	NA	NA
Q9NPB8	SeqId_12786_61	NA	GDE5	0.0525761	0.0202737	0.00951	0.0513066	0.020894	0.0141	0.126635	0.0234325	6.51e-8	0.0657551	0.0204719	0.00132	0.0593505	0.0205201	0.00382	0.116079	0.0225298	2.57e-7	0.0489474	0.0208664	0.019	0.0592537	0.0204095	0.00369	NA	NA	NA	NA	NA	NA	NA	NA	NA	NA	NA	NA	NA	NA	NA	NA	NA	NA	NA	NA	NA	NA
P52741	SeqId_12787_47	NA	ZN134	-0.109986	0.0217047	4.03e-7	-0.0960911	0.0223643	1.73e-5	-0.0763505	0.0250929	0.00234	-0.10501	0.0219481	1.71e-6	-0.102475	0.0219295	2.97e-6	-0.0873935	0.0241777	0.000301	-0.107115	0.0223028	1.56e-6	-0.108342	0.0218886	7.43e-7	NA	NA	NA	NA	NA	NA	NA	NA	NA	NA	NA	NA	NA	NA	NA	NA	NA	NA	NA	NA	NA	NA
Q96ES7	SeqId_12788_6	NA	SGF29	0.00157353	0.021791	0.942	0.00389248	0.0224523	0.862	0.024345	0.025123	0.333	0.00937756	0.022029	0.67	0.0156489	0.0219889	0.477	0.0161016	0.0242653	0.507	-0.00244605	0.0223785	0.913	0.00121132	0.0219353	0.956	NA	NA	NA	NA	NA	NA	NA	NA	NA	NA	NA	NA	NA	NA	NA	NA	NA	NA	NA	NA	NA	NA
Q96ER9	SeqId_12790_10	NA	CCD51	-0.035525	0.0216256	0.1	-0.0351757	0.0222906	0.115	0.0148227	0.0248799	0.551	-0.0199324	0.0218361	0.361	-0.0179256	0.021809	0.411	0.00428818	0.0240691	0.859	-0.0436858	0.0222257	0.0493	-0.0314644	0.021764	0.148	NA	NA	NA	NA	NA	NA	NA	NA	NA	NA	NA	NA	NA	NA	NA	NA	NA	NA	NA	NA	NA	NA
Q96J94	SeqId_12793_4	NA	PIWL1	0.238606	0.0211017	1.21e-29	0.239799	0.0217378	2.69e-28	0.214991	0.0243621	1.10e-18	0.228096	0.0213158	1.01e-26	0.243315	0.021323	3.69e-30	0.206405	0.023495	1.56e-18	0.239119	0.0216648	2.53e-28	0.241017	0.0212665	8.99e-30	NA	NA	NA	NA	NA	NA	NA	NA	NA	NA	NA	NA	NA	NA	NA	NA	NA	NA	NA	NA	NA	NA
Q96MN2	SeqId_12794_6	NA	NALP4	0.18536	0.0209415	8.65e-19	0.193175	0.0215796	3.50e-19	0.174946	0.0241803	4.65e-13	0.170987	0.0211504	6.25e-16	0.185779	0.0211794	1.76e-18	0.16975	0.02332	3.36e-13	0.186475	0.0215284	4.64e-18	0.187407	0.02108	6.09e-19	NA	NA	NA	NA	NA	NA	NA	NA	NA	NA	NA	NA	NA	NA	NA	NA	NA	NA	NA	NA	NA	NA
Q969W8	SeqId_12795_2	NA	ZN566	0.167603	0.0212496	3.09e-15	0.179194	0.0218969	2.76e-16	0.151686	0.0244115	5.18e-10	0.138267	0.0213774	9.94e-11	0.177315	0.0214807	1.52e-16	0.13177	0.0236548	2.54e-8	0.181455	0.0218326	9.48e-17	0.168383	0.0214008	3.60e-15	NA	NA	NA	NA	NA	NA	NA	NA	NA	NA	NA	NA	NA	NA	NA	NA	NA	NA	NA	NA	NA	NA
O95989	SeqId_12796_44	NA	NUDT3	0.00117988	0.020254	0.954	0.00588989	0.0208689	0.778	0.0422901	0.0233885	0.0706	0.0106892	0.0204632	0.601	-0.00657108	0.0204799	0.748	0.0389426	0.0225501	0.0842	0.000437279	0.0208285	0.983	0.00723844	0.0203823	0.722	NA	NA	NA	NA	NA	NA	NA	NA	NA	NA	NA	NA	NA	NA	NA	NA	NA	NA	NA	NA	NA	NA
Q2Y0W8	SeqId_12798_46	NA	S4A8	0.0970097	0.0217227	7.98e-6	0.10409	0.0223709	3.27e-6	0.0273037	0.0248526	0.272	0.0579082	0.0217598	0.00779	0.0978692	0.0219889	8.55e-6	0.0172596	0.0241156	0.474	0.109734	0.022282	8.45e-7	0.0948014	0.0218638	1.45e-5	NA	NA	NA	NA	NA	NA	NA	NA	NA	NA	NA	NA	NA	NA	NA	NA	NA	NA	NA	NA	NA	NA
Q9NZQ0	SeqId_12799_65	NA	DJC27	-0.00756905	0.021682	0.727	-0.000264879	0.022345	0.991	0.0315981	0.025059	0.207	-0.00147967	0.0219236	0.946	-0.00535158	0.0219426	0.807	0.0190703	0.024146	0.43	-0.00621914	0.0222828	0.78	-0.00128406	0.0218154	0.953	NA	NA	NA	NA	NA	NA	NA	NA	NA	NA	NA	NA	NA	NA	NA	NA	NA	NA	NA	NA	NA	NA
P59282	SeqId_12800_5	invn_OID31274	TPPP2	-0.405647	0.0201178	2.04e-90	-0.414445	0.0207248	5.78e-89	-0.442366	0.0231916	4.12e-81	-0.415126	0.0203329	1.20e-92	-0.401481	0.0203497	1.21e-86	-0.421083	0.0224036	8.24e-79	-0.422719	0.0206478	3.76e-93	-0.409645	0.0202347	3.96e-91	-0.0651551	0.0100791	1.02885355407404e-10	-0.0521563	0.0182787	0.00433	-0.0790458	0.0112961	2.60e-12	-0.0670134	0.010177	4.55e-11	-0.0704832	0.0103843	1.14e-11	-0.074385	0.0109161	9.48e-12	-0.0676741	0.0102702	4.47176099817479e-11	-0.0638296
P14316	SeqId_12801_33	NA	IRF2	0.250892	0.0210895	1.23e-32	0.249434	0.0217388	1.78e-30	0.278592	0.0243902	3.24e-30	0.252008	0.0213282	3.24e-32	0.260444	0.0213083	2.35e-34	0.271563	0.0234783	6.09e-31	0.248951	0.0216977	1.79e-30	0.252579	0.0212469	1.37e-32	NA	NA	NA	NA	NA	NA	NA	NA	NA	NA	NA	NA	NA	NA	NA	NA	NA	NA	NA	NA	NA	NA
Q86UD4	SeqId_12803_9	NA	ZN329	0.228595	0.0211923	3.98e-27	0.232278	0.0218435	2.08e-26	0.244212	0.0244324	1.60e-23	0.223755	0.0214309	1.62e-25	0.243316	0.0214091	6.24e-30	0.229424	0.0236046	2.49e-22	0.228911	0.0217595	6.98e-26	0.234271	0.0213326	4.67e-28	NA	NA	NA	NA	NA	NA	NA	NA	NA	NA	NA	NA	NA	NA	NA	NA	NA	NA	NA	NA	NA	NA
Q9UKD1	SeqId_12804_5	NA	GMEB2	0.109663	0.0200125	4.26e-8	0.112554	0.0206301	4.88e-8	0.167598	0.023042	3.50e-13	0.128387	0.0201866	2.02e-10	0.114398	0.0202258	1.55e-8	0.150289	0.0222517	1.44e-11	0.109966	0.0205609	8.88e-8	0.118682	0.0201413	3.80e-9	NA	NA	NA	NA	NA	NA	NA	NA	NA	NA	NA	NA	NA	NA	NA	NA	NA	NA	NA	NA	NA	NA
Q7Z6I6	SeqId_12807_89	invn_OID31336	RHG30	0.418002	0.0200615	2.04e-96	0.419309	0.0206663	1.59e-91	0.355447	0.0225211	4.08e-56	0.368496	0.0199419	3.08e-76	0.381749	0.0200294	5.49e-81	0.361337	0.0222971	4.61e-59	0.43867	0.0205584	5.06e-101	0.4162	0.0201513	9.03e-95	0.00344051	0.010081	0.732889	-0.00637095	0.0182824	0.727	0.0221679	0.0112747	0.0493	0.00625032	0.0101699	0.539	0.00613822	0.0103852	0.554	5.60662638744604e-05	0.0109178	0.996	0.0124937	0.0102692	0.223754	0.0151019
Q9Y2V2	SeqId_12808_103	invn_OID20859	CHSP1	0.0719556	0.0217614	0.000944	0.0773996	0.0224299	0.000559	0.12911	0.0248797	2.11e-7	0.110831	0.0218138	3.76e-7	0.0860986	0.0219407	8.70e-5	0.129479	0.0241974	8.75e-8	0.0507167	0.0223306	0.0231	0.0748498	0.021925	0.00064	0.335837	0.00908676	1.15175040536723e-294	0.306513	0.0165061	5.65e-77	0.317215	0.0100855	3.85e-217	0.329222	0.00916888	2.42e-282	0.349627	0.00929015	5.95e-310	0.3043	0.00977218	7.06e-213	0.33805	0.00925139	3.62142845639426e-288	0.332835
Q09FC8	SeqId_12811_55	NA	ZN415	0.0534366	0.021663	0.0136	0.0585993	0.0223256	0.00867	0.0352338	0.0249853	0.158	0.0288914	0.0218225	0.186	0.0460639	0.0219374	0.0357	0.0279752	0.024124	0.246	0.0603815	0.0222633	0.00668	0.0561909	0.0218134	0.01	NA	NA	NA	NA	NA	NA	NA	NA	NA	NA	NA	NA	NA	NA	NA	NA	NA	NA	NA	NA	NA	NA
P14621	SeqId_12812_25	NA	ACYP2	-0.0315817	0.0201675	0.117	-0.0279623	0.0207854	0.179	-0.000176445	0.0232325	0.994	-0.0301689	0.0203907	0.139	-0.0336791	0.0203996	0.0987	-0.0188127	0.0224642	0.402	-0.0223235	0.020667	0.28	-0.025229	0.0202855	0.214	NA	NA	NA	NA	NA	NA	NA	NA	NA	NA	NA	NA	NA	NA	NA	NA	NA	NA	NA	NA	NA	NA
Q8NDI1	SeqId_12813_18	invn_OID30302	EHBP1	-0.179245	0.0215367	8.59e-17	-0.189241	0.022194	1.51e-17	-0.0904891	0.024524	0.000224	-0.135279	0.021528	3.30e-10	-0.159551	0.0217241	2.07e-13	-0.0846213	0.0238729	0.000393	-0.20017	0.0220991	1.33e-19	-0.18034	0.021699	9.49e-17	0.0333239	0.0097838	0.000659801	0.0144739	0.0177414	0.415	0.0115759	0.0108104	0.284	0.0107684	0.00983364	0.273	0.0534766	0.00999445	8.76e-8	-0.0192357	0.0105446	0.0681	0.0468968	0.00996326	2.52260419768192e-06	0.0305361
Q96LT9	SeqId_12814_17	NA	RBM40	-0.0222001	0.0218947	0.311	-0.0232041	0.0225538	0.304	0.00395069	0.0252283	0.876	-0.0274273	0.0221279	0.215	-0.0177147	0.0221325	0.423	-0.00473651	0.0243814	0.846	-0.0158769	0.0224656	0.48	-0.023274	0.0220131	0.29	NA	NA	NA	NA	NA	NA	NA	NA	NA	NA	NA	NA	NA	NA	NA	NA	NA	NA	NA	NA	NA	NA
P41252	SeqId_12815_9	NA	SYIC	-0.158411	0.0215064	1.76e-13	-0.155213	0.0221642	2.51e-12	-0.152878	0.0249062	8.35e-10	-0.161545	0.0217449	1.09e-13	-0.158927	0.0217869	3.00e-13	-0.143092	0.0239595	2.34e-9	-0.163137	0.0220845	1.50e-13	-0.161156	0.0216771	1.05e-13	NA	NA	NA	NA	NA	NA	NA	NA	NA	NA	NA	NA	NA	NA	NA	NA	NA	NA	NA	NA	NA	NA
P55040	SeqId_12817_1	NA	GEM	0.258222	0.0209458	6.39e-35	0.267127	0.0215862	3.57e-35	0.210518	0.0240024	1.78e-18	0.22411	0.0210166	1.51e-26	0.245755	0.0211444	3.16e-31	0.223344	0.0232938	8.97e-22	0.257463	0.0215361	6.12e-33	0.258965	0.0210936	1.20e-34	NA	NA	NA	NA	NA	NA	NA	NA	NA	NA	NA	NA	NA	NA	NA	NA	NA	NA	NA	NA	NA	NA
Q15849	SeqId_12818_159	NA	UT2	0.10458	0.0212539	8.63e-7	0.107355	0.021905	9.54e-7	0.161573	0.0245081	4.32e-11	0.122652	0.0214506	1.08e-8	0.115671	0.0214884	7.33e-8	0.159952	0.0236388	1.32e-11	0.0972426	0.0218461	8.54e-6	0.10691	0.0213979	5.85e-7	NA	NA	NA	NA	NA	NA	NA	NA	NA	NA	NA	NA	NA	NA	NA	NA	NA	NA	NA	NA	NA	NA
Q13588	SeqId_12820_1	NA	GRAP	0.108711	0.0201447	6.80e-8	0.106329	0.0207645	3.04e-7	0.119023	0.0232724	3.15e-7	0.0950197	0.0203494	3.02e-6	0.0978713	0.0203641	1.54e-6	0.113803	0.0224352	3.93e-7	0.114979	0.0207124	2.84e-8	0.114024	0.0202941	1.93e-8	NA	NA	NA	NA	NA	NA	NA	NA	NA	NA	NA	NA	NA	NA	NA	NA	NA	NA	NA	NA	NA	NA
Q86W26	SeqId_12821_6	NA	NAL10	0.0715799	0.021357	0.000804	0.0817869	0.022007	0.000202	0.104997	0.024638	2.03e-5	0.0739511	0.0215946	0.000616	0.0671742	0.0215941	0.00187	0.107896	0.0237744	5.67e-6	0.0668922	0.0219211	0.00228	0.0746764	0.0215106	0.000517	NA	NA	NA	NA	NA	NA	NA	NA	NA	NA	NA	NA	NA	NA	NA	NA	NA	NA	NA	NA	NA	NA
O00213	SeqId_12822_34	NA	APBB1	0.107764	0.0210019	2.88e-7	0.109435	0.0216412	4.26e-7	0.135012	0.02421	2.45e-8	0.114747	0.021225	6.44e-8	0.106028	0.021225	5.87e-7	0.122702	0.0233969	1.57e-7	0.107369	0.0215739	6.46e-7	0.113563	0.0211105	7.47e-8	NA	NA	NA	NA	NA	NA	NA	NA	NA	NA	NA	NA	NA	NA	NA	NA	NA	NA	NA	NA	NA	NA
Q9UKG1	SeqId_12825_18	NA	DP13A	-0.120159	0.021472	2.19e-8	-0.125577	0.0221182	1.37e-8	-0.0359591	0.0246322	0.144	-0.104265	0.0216715	1.50e-6	-0.111165	0.0216826	2.94e-7	-0.0588566	0.0238643	0.0137	-0.113704	0.0220343	2.47e-7	-0.111986	0.021569	2.08e-7	NA	NA	NA	NA	NA	NA	NA	NA	NA	NA	NA	NA	NA	NA	NA	NA	NA	NA	NA	NA	NA	NA
Q92911	SeqId_12826_5	NA	SC5A5	-0.180148	0.0215844	7.05e-17	-0.182194	0.0222422	2.58e-16	-0.141754	0.0248201	1.12e-8	-0.161403	0.0217823	1.26e-13	-0.171496	0.0218413	4.10e-15	-0.149252	0.0240354	5.31e-10	-0.183617	0.0221295	1.06e-16	-0.177032	0.0216977	3.38e-16	NA	NA	NA	NA	NA	NA	NA	NA	NA	NA	NA	NA	NA	NA	NA	NA	NA	NA	NA	NA	NA	NA
P49796	SeqId_12827_37	NA	RGS3	0.0411674	0.0218871	0.06	0.0492345	0.0225494	0.029	-0.0538371	0.0248386	0.0302	-0.00737953	0.0218236	0.735	0.0172098	0.0220268	0.435	-0.0312644	0.0243179	0.199	0.0458708	0.022502	0.0415	0.03434	0.0219882	0.118	NA	NA	NA	NA	NA	NA	NA	NA	NA	NA	NA	NA	NA	NA	NA	NA	NA	NA	NA	NA	NA	NA
O00422	SeqId_12830_4	invn_OID31323	SAP18	0.393358	0.0207206	2.32e-80	0.390411	0.0213516	1.09e-74	0.363553	0.0237751	8.74e-53	0.365216	0.0208439	9.82e-69	0.402461	0.0209574	3.44e-82	0.334423	0.0230288	8.80e-48	0.406503	0.0212983	3.29e-81	0.401856	0.0208375	7.15e-83	-0.0256702	0.0100818	0.0108942	-0.0307324	0.0182839	0.0928	-0.0244122	0.0113013	0.0308	-0.0265075	0.0101812	0.00923	-0.0225984	0.0103877	0.0296	-0.0289442	0.0109181	0.00802	-0.0235146	0.0102702	0.0220509	-0.0236032
Q96BS2	SeqId_12831_21	NA	TESC	0.246792	0.0207025	9.21e-33	0.25262	0.0213312	2.35e-32	0.26759	0.0238471	3.21e-29	0.250243	0.020925	5.82e-33	0.244088	0.0209169	1.83e-31	0.26727	0.0230553	4.50e-31	0.249767	0.0212535	6.91e-32	0.244136	0.0208141	9.01e-32	NA	NA	NA	NA	NA	NA	NA	NA	NA	NA	NA	NA	NA	NA	NA	NA	NA	NA	NA	NA	NA	NA
Q9UBL3	SeqId_12832_10	NA	ASH2L	0.168619	0.020531	2.16e-16	0.172672	0.0211584	3.33e-16	0.217529	0.0236374	3.49e-20	0.173315	0.02076	6.91e-17	0.170084	0.0207563	2.52e-16	0.206104	0.0228447	1.85e-19	0.168358	0.0210431	1.24e-15	0.174385	0.0206742	3.31e-17	NA	NA	NA	NA	NA	NA	NA	NA	NA	NA	NA	NA	NA	NA	NA	NA	NA	NA	NA	NA	NA	NA
Q9H3M0	SeqId_12834_3	NA	KCNF1	0.10521	0.0210098	5.51e-7	0.113023	0.0216546	1.80e-7	0.156472	0.0242542	1.11e-10	0.102561	0.0212482	1.39e-6	0.115252	0.0212062	5.48e-8	0.137066	0.0233913	4.64e-9	0.109151	0.0216071	4.38e-7	0.109377	0.0211726	2.39e-7	NA	NA	NA	NA	NA	NA	NA	NA	NA	NA	NA	NA	NA	NA	NA	NA	NA	NA	NA	NA	NA	NA
Q8WXC3	SeqId_12835_101	invn_OID30202	PYDC1	-0.13982	0.0217631	1.32e-10	-0.139774	0.022428	4.60e-10	-0.162675	0.0250632	8.55e-11	-0.164313	0.0219282	6.72e-14	-0.136703	0.0220147	5.31e-10	-0.158776	0.0242312	5.66e-11	-0.138695	0.0223574	5.52e-10	-0.145131	0.0219122	3.51e-11	0.39219	0.0099036	0	0.372659	0.0179459	8.85e-96	0.39639	0.0110612	3.04e-281	0.378022	0.00997951	5.53e-314	0.38827	0.0102045	8.98e-317	0.392293	0.0107221	4.54e-293	0.399535	0.0100887	0	0.396568
Q9H1R2	SeqId_12838_28	NA	DUS15	-0.166969	0.0217889	1.82e-14	-0.164511	0.022449	2.33e-13	-0.118356	0.0251812	2.60e-6	-0.155364	0.0220196	1.72e-12	-0.156124	0.0220394	1.40e-12	-0.129144	0.0242545	1.01e-7	-0.16488	0.0223964	1.81e-13	-0.168287	0.0219385	1.71e-14	NA	NA	NA	NA	NA	NA	NA	NA	NA	NA	NA	NA	NA	NA	NA	NA	NA	NA	NA	NA	NA	NA
O60499	SeqId_12842_43	NA	STX10	0.153311	0.0206658	1.18e-13	0.151757	0.0213001	1.04e-12	0.198471	0.0238175	7.88e-17	0.172901	0.020839	1.07e-16	0.155777	0.020893	8.92e-14	0.195328	0.0229892	1.95e-17	0.15095	0.0212489	1.21e-12	0.155412	0.0207969	7.85e-14	NA	NA	NA	NA	NA	NA	NA	NA	NA	NA	NA	NA	NA	NA	NA	NA	NA	NA	NA	NA	NA	NA
Q86VK4	SeqId_12843_6	NA	ZN410	0.00738968	0.0218676	0.735	0.00528916	0.0225395	0.814	0.0386349	0.0251923	0.125	0.0177249	0.0221017	0.423	0.0260614	0.0220395	0.237	0.0274772	0.0243285	0.259	-0.000184489	0.0224827	0.993	0.00888254	0.0220128	0.687	NA	NA	NA	NA	NA	NA	NA	NA	NA	NA	NA	NA	NA	NA	NA	NA	NA	NA	NA	NA	NA	NA
O95429	SeqId_12844_10	invn_OID30474	BAG4	0.24369	0.0201934	1.56e-33	0.255568	0.0208033	1.09e-34	0.319833	0.0231671	2.36e-43	0.264335	0.0203632	1.57e-38	0.261043	0.0203617	1.26e-37	0.291521	0.0224574	1.57e-38	0.245484	0.0207497	2.71e-32	0.252398	0.0202946	1.65e-35	0.0723525	0.00996542	3.93223247716451e-13	0.0463652	0.0180289	0.0101	0.0339987	0.0109903	0.00198	0.0372765	0.00995916	0.000182	0.087225	0.0102283	1.49e-17	0.0144326	0.0107509	0.179	0.0890144	0.0101442	1.77841079672203e-18	0.0674439
Q15036	SeqId_12845_18	NA	SNX17	0.230169	0.0206544	7.67e-29	0.232466	0.0212892	9.31e-28	0.223233	0.0237846	6.25e-21	0.210552	0.0208383	5.30e-24	0.213539	0.0208266	1.15e-24	0.227807	0.0230055	4.07e-23	0.233877	0.0212386	3.35e-28	0.232801	0.0208127	4.80e-29	NA	NA	NA	NA	NA	NA	NA	NA	NA	NA	NA	NA	NA	NA	NA	NA	NA	NA	NA	NA	NA	NA
Q9UKA1	SeqId_12846_3	NA	FBXL5	-0.0683589	0.0213712	0.00138	-0.0659984	0.0220284	0.00273	-0.0254033	0.0246082	0.302	-0.0651281	0.0216109	0.00258	-0.0641582	0.0216007	0.00298	-0.0333629	0.0237955	0.161	-0.0640635	0.0219096	0.00346	-0.0688864	0.0215165	0.00137	NA	NA	NA	NA	NA	NA	NA	NA	NA	NA	NA	NA	NA	NA	NA	NA	NA	NA	NA	NA	NA	NA
O60942	SeqId_12847_27	NA	MCE1	0.177812	0.0202747	1.78e-18	0.182778	0.0208954	2.19e-18	0.213806	0.0233973	6.36e-20	0.176549	0.0205026	7.24e-18	0.186974	0.0204808	6.90e-20	0.186832	0.0225836	1.31e-16	0.189686	0.0208046	7.69e-20	0.183033	0.0204332	3.32e-19	NA	NA	NA	NA	NA	NA	NA	NA	NA	NA	NA	NA	NA	NA	NA	NA	NA	NA	NA	NA	NA	NA
Q92974	SeqId_12848_9	NA	ARHG2	0.292844	0.0211743	1.68e-43	0.299726	0.0218264	6.51e-43	0.252868	0.0241662	1.27e-25	0.246055	0.0211224	2.32e-31	0.290602	0.0214097	5.76e-42	0.237627	0.0235386	5.80e-24	0.313247	0.0217467	4.86e-47	0.293456	0.0213474	5.33e-43	NA	NA	NA	NA	NA	NA	NA	NA	NA	NA	NA	NA	NA	NA	NA	NA	NA	NA	NA	NA	NA	NA
Q9P0R6	SeqId_12849_25	NA	GSKIP	-0.0776612	0.0215375	0.000311	-0.0860392	0.0221855	0.000105	-0.0182394	0.0248165	0.462	-0.0654305	0.021752	0.00263	-0.0673711	0.0217521	0.00195	-0.0286982	0.0239654	0.231	-0.082565	0.022139	0.000192	-0.0738551	0.0216653	0.000652	NA	NA	NA	NA	NA	NA	NA	NA	NA	NA	NA	NA	NA	NA	NA	NA	NA	NA	NA	NA	NA	NA
Q9NP87	SeqId_12851_5	NA	DPOLM	0.298117	0.0207311	6.89e-47	0.292516	0.0213618	1.11e-42	0.325129	0.0240026	8.41e-42	0.300458	0.0209625	1.36e-46	0.296811	0.0209759	1.86e-45	0.316392	0.0230908	9.87e-43	0.305348	0.0213162	1.53e-46	0.301699	0.020889	2.78e-47	NA	NA	NA	NA	NA	NA	NA	NA	NA	NA	NA	NA	NA	NA	NA	NA	NA	NA	NA	NA	NA	NA
Q9NZR1	SeqId_12853_112	NA	TMOD2	-0.102378	0.0200631	3.35e-7	-0.0972998	0.0206793	2.54e-6	-0.0510165	0.023084	0.0271	-0.0886378	0.0202587	1.21e-5	-0.109518	0.020272	6.58e-8	-0.0600602	0.0223053	0.00709	-0.0985023	0.020586	1.71e-6	-0.0979681	0.0202016	1.24e-6	NA	NA	NA	NA	NA	NA	NA	NA	NA	NA	NA	NA	NA	NA	NA	NA	NA	NA	NA	NA	NA	NA
Q99594	SeqId_12854_3	NA	TEAD3	0.148216	0.02172	8.86e-12	0.138995	0.0223796	5.27e-10	0.143301	0.0249703	9.53e-9	0.16664	0.0219245	2.95e-14	0.165675	0.0219112	3.99e-14	0.131965	0.0241945	4.92e-8	0.141097	0.0223029	2.51e-10	0.150451	0.0218727	6.05e-12	NA	NA	NA	NA	NA	NA	NA	NA	NA	NA	NA	NA	NA	NA	NA	NA	NA	NA	NA	NA	NA	NA
Q9NQ75	SeqId_12855_16	NA	CT032	-0.0109077	0.0201537	0.588	-0.00364709	0.0207672	0.861	0.0965634	0.0231205	2.96e-5	0.0185086	0.0202569	0.361	-0.000253208	0.0203779	0.99	0.0769778	0.0223448	0.000571	-0.00947486	0.0207163	0.647	-0.00415902	0.0202931	0.838	NA	NA	NA	NA	NA	NA	NA	NA	NA	NA	NA	NA	NA	NA	NA	NA	NA	NA	NA	NA	NA	NA
Q96Q45	SeqId_12856_14	NA	TM237	-0.0730005	0.0217608	0.000795	-0.0625091	0.0224236	0.00531	-0.00959003	0.0251326	0.703	-0.0717717	0.0220053	0.00111	-0.0708305	0.0220178	0.0013	-0.022982	0.02421	0.342	-0.0649999	0.0223561	0.00364	-0.0695567	0.0219125	0.0015	NA	NA	NA	NA	NA	NA	NA	NA	NA	NA	NA	NA	NA	NA	NA	NA	NA	NA	NA	NA	NA	NA
O75521	SeqId_12859_33	invn_OID30142	PECI	0.121648	0.0205567	3.27e-9	0.115017	0.0211876	5.68e-8	0.185329	0.0237833	6.58e-15	0.128168	0.0207803	6.93e-10	0.133061	0.0207885	1.55e-10	0.159768	0.022874	2.85e-12	0.133638	0.0211585	2.68e-10	0.124453	0.0207087	1.86e-9	0.0412768	0.0101328	4.63910200324307e-05	0.0339566	0.0183816	0.0647	-0.00918585	0.0112675	0.415	0.0245783	0.0102057	0.016	0.0443271	0.0104187	2.09e-5	-0.0252064	0.0109142	0.0209	0.0589014	0.0103134	1.13037019183079e-08	0.0371413
Q9UBL0	SeqId_12860_7	NA	cAMP-regulated phosphoprotein 21	0.103674	0.0216948	1.76e-6	0.113379	0.0223547	3.94e-7	0.111622	0.0250066	8.06e-6	0.0858612	0.0218951	8.80e-5	0.109073	0.0219349	6.61e-7	0.104473	0.0241669	1.54e-5	0.110486	0.0222743	7.04e-7	0.104205	0.0218566	1.86e-6	NA	NA	NA	NA	NA	NA	NA	NA	NA	NA	NA	NA	NA	NA	NA	NA	NA	NA	NA	NA	NA	NA
Q9NYL9	SeqId_12861_13	NA	TMOD3	-0.139076	0.0207025	1.84e-11	-0.136972	0.0213348	1.36e-10	-0.0657584	0.0236924	0.00551	-0.112685	0.0208309	6.32e-8	-0.142059	0.0209456	1.18e-11	-0.0662676	0.0229908	0.00395	-0.144325	0.0212009	9.93e-12	-0.135791	0.0208275	7.04e-11	NA	NA	NA	NA	NA	NA	NA	NA	NA	NA	NA	NA	NA	NA	NA	NA	NA	NA	NA	NA	NA	NA
Q14511	SeqId_12862_14	invn_OID30503	CASL	0.18168	0.0211429	8.48e-18	0.186488	0.021793	1.16e-17	0.208998	0.0244537	1.27e-17	0.18195	0.0213818	1.75e-17	0.186036	0.0213885	3.38e-18	0.215339	0.0235377	5.76e-20	0.172794	0.0217423	1.91e-15	0.185224	0.0213005	3.45e-18	0.0775146	0.0101092	1.79131510378208e-14	0.0536686	0.0182944	0.00335	0.0617674	0.0112612	4.14e-8	0.0589528	0.0101743	6.86e-9	0.0810687	0.0104015	6.49e-15	0.0437924	0.010914	6.01e-5	0.0976507	0.0102883	2.40221196214993e-21	0.0776948
Q0D2K0	SeqId_12864_9	NA	NIPA4	0.0238554	0.0218743	0.275	0.0281091	0.0225255	0.212	-0.0745302	0.0248477	0.0027	-0.021128	0.0218346	0.333	-0.00505659	0.021985	0.818	-0.0549102	0.0242855	0.0238	0.0353703	0.0224588	0.115	0.0180328	0.0220172	0.413	NA	NA	NA	NA	NA	NA	NA	NA	NA	NA	NA	NA	NA	NA	NA	NA	NA	NA	NA	NA	NA	NA
P51808	SeqId_12867_40	invn_OID31415	DYLT3	0.170039	0.0213297	1.56e-15	0.187095	0.0219693	1.65e-17	0.230401	0.0245952	7.41e-21	0.174221	0.0215694	6.63e-16	0.177128	0.0215659	2.15e-16	0.215066	0.0237337	1.29e-19	0.169921	0.0218957	8.46e-15	0.176212	0.0214826	2.35e-16	-0.000795872	0.00994102	0.93619	0.00493171	0.0180358	0.785	-0.0133536	0.0110978	0.229	-0.0151122	0.0100185	0.131	0.00588977	0.0102187	0.564	-0.0289493	0.0107528	0.0071	0.00684973	0.0101265	0.498781	-0.000680128
P26196	SeqId_12869_68	NA	DDX6	0.0214926	0.0208739	0.303	0.0174698	0.0215126	0.417	0.088298	0.0240493	0.000241	0.0360992	0.0210772	0.0868	0.0225579	0.0211139	0.285	0.079287	0.0232082	0.000635	0.0205855	0.0214362	0.337	0.0249122	0.0210082	0.236	NA	NA	NA	NA	NA	NA	NA	NA	NA	NA	NA	NA	NA	NA	NA	NA	NA	NA	NA	NA	NA	NA
Q12792	SeqId_12871_10	NA	TWF1	0.093801	0.0209847	7.82e-6	0.0968674	0.0216328	7.54e-6	0.156457	0.0242323	1.07e-10	0.10731	0.0211956	4.13e-7	0.103814	0.0212302	1.01e-6	0.14298	0.0233459	9.10e-10	0.0917267	0.0215786	2.13e-5	0.099631	0.0211251	2.40e-6	NA	NA	NA	NA	NA	NA	NA	NA	NA	NA	NA	NA	NA	NA	NA	NA	NA	NA	NA	NA	NA	NA
Q16280	SeqId_12872_35	NA	CNGA2	-0.0484849	0.0217437	0.0258	-0.0394711	0.0224041	0.0781	-0.0019723	0.0250056	0.937	-0.0439966	0.0219876	0.0454	-0.0213162	0.0218778	0.33	-0.023485	0.0242185	0.332	-0.0453691	0.0223704	0.0426	-0.0458916	0.0218701	0.0359	NA	NA	NA	NA	NA	NA	NA	NA	NA	NA	NA	NA	NA	NA	NA	NA	NA	NA	NA	NA	NA	NA
P16150	SeqId_12873_11	NA	LEUK	-0.230192	0.0208227	2.08e-28	-0.228186	0.021458	2.07e-26	-0.205543	0.0240509	1.27e-17	-0.216589	0.0210358	7.33e-25	-0.236138	0.0210685	3.72e-29	-0.196404	0.0231677	2.30e-17	-0.232284	0.0214062	1.97e-27	-0.234508	0.0209652	4.80e-29	NA	NA	NA	NA	NA	NA	NA	NA	NA	NA	NA	NA	NA	NA	NA	NA	NA	NA	NA	NA	NA	NA
Q8WUN7	SeqId_12875_28	NA	UBTD2	0.291276	0.0209807	8.02e-44	0.286877	0.0216264	3.69e-40	0.304844	0.0241391	1.47e-36	0.294162	0.0212178	1.05e-43	0.310031	0.0211425	1.10e-48	0.292058	0.0233616	7.31e-36	0.284824	0.0215498	7.00e-40	0.295034	0.0211172	2.33e-44	NA	NA	NA	NA	NA	NA	NA	NA	NA	NA	NA	NA	NA	NA	NA	NA	NA	NA	NA	NA	NA	NA
Q9Y4P9	SeqId_12876_39	NA	SPEF1	-0.248466	0.021556	9.70e-31	-0.251553	0.0222143	9.99e-30	-0.193393	0.0248519	7.15e-15	-0.232457	0.0217643	1.25e-26	-0.229461	0.0217366	4.74e-26	-0.198556	0.0239751	1.21e-16	-0.255704	0.0221874	9.90e-31	-0.249744	0.0217125	1.28e-30	NA	NA	NA	NA	NA	NA	NA	NA	NA	NA	NA	NA	NA	NA	NA	NA	NA	NA	NA	NA	NA	NA
Q9BXB4	SeqId_12878_60	NA	OSB11	0.00676423	0.0213831	0.752	0.0124209	0.0220393	0.573	0.0686056	0.0246343	0.00535	0.0164029	0.0215975	0.448	0.00800123	0.0216371	0.712	0.0574042	0.0237938	0.0158	0.0115101	0.0219229	0.6	0.0103491	0.0215336	0.631	NA	NA	NA	NA	NA	NA	NA	NA	NA	NA	NA	NA	NA	NA	NA	NA	NA	NA	NA	NA	NA	NA
P28749	SeqId_12879_5	NA	p107	-0.0197515	0.0214696	0.358	-0.0241793	0.0221266	0.274	0.0169618	0.024727	0.493	-0.0206978	0.0217123	0.34	-0.0162809	0.0216929	0.453	0.00980689	0.023908	0.682	-0.0163743	0.0220318	0.457	-0.0181816	0.0216013	0.4	NA	NA	NA	NA	NA	NA	NA	NA	NA	NA	NA	NA	NA	NA	NA	NA	NA	NA	NA	NA	NA	NA
Q7L0J3	SeqId_12880_1	invn_OID30965	SV2A	0.219669	0.0208022	4.57e-26	0.217305	0.0214303	3.67e-24	0.270113	0.0239504	1.69e-29	0.219814	0.0210389	1.50e-25	0.236925	0.0209941	1.55e-29	0.2469	0.0231631	1.58e-26	0.223586	0.021373	1.30e-25	0.225287	0.0209082	4.52e-27	0.039854	0.0100823	7.73526830653401e-05	0.029393	0.0182662	0.108	0.0335521	0.0112488	0.00286	0.0289645	0.0101664	0.00439	0.0470409	0.0103564	5.57e-6	0.0253404	0.0108833	0.0199	0.0459483	0.0102713	7.71707198038862e-06	0.0383285
O75452	SeqId_12881_17	NA	RDH16	0.0791955	0.0214052	0.000216	0.0722091	0.0220496	0.00106	0.10629	0.0246357	1.60e-5	0.0834342	0.0216437	0.000116	0.0900479	0.0215745	3.00e-5	0.088852	0.0238347	0.000193	0.0847381	0.0219654	0.000114	0.0828672	0.0215488	0.00012	NA	NA	NA	NA	NA	NA	NA	NA	NA	NA	NA	NA	NA	NA	NA	NA	NA	NA	NA	NA	NA	NA
Q9NR21	SeqId_12882_7	NA	PAR11	0.209028	0.0208695	1.30e-23	0.214699	0.0215107	1.85e-23	0.231757	0.0241349	7.80e-22	0.204879	0.0211051	2.80e-22	0.209334	0.0211162	3.64e-23	0.220231	0.02324	2.63e-21	0.213971	0.0214353	1.82e-23	0.211865	0.0210326	7.26e-24	NA	NA	NA	NA	NA	NA	NA	NA	NA	NA	NA	NA	NA	NA	NA	NA	NA	NA	NA	NA	NA	NA
Q14995	SeqId_12885_42	NA	NR1D2	-0.176738	0.0218137	5.40e-16	-0.171128	0.0224871	2.74e-14	-0.119969	0.0250692	1.71e-6	-0.151746	0.0219811	5.07e-12	-0.163479	0.0220108	1.11e-13	-0.113388	0.0242375	2.89e-6	-0.194815	0.0224369	3.86e-18	-0.177853	0.0219521	5.41e-16	NA	NA	NA	NA	NA	NA	NA	NA	NA	NA	NA	NA	NA	NA	NA	NA	NA	NA	NA	NA	NA	NA
O75446	SeqId_12888_18	NA	SAP30	0.157562	0.0211474	9.29e-14	0.146265	0.0217955	1.94e-11	0.221029	0.0243476	1.11e-19	0.1714	0.0213626	1.03e-15	0.178386	0.0213555	6.65e-17	0.196911	0.0235363	5.95e-17	0.158795	0.0216913	2.47e-13	0.164485	0.0213151	1.19e-14	NA	NA	NA	NA	NA	NA	NA	NA	NA	NA	NA	NA	NA	NA	NA	NA	NA	NA	NA	NA	NA	NA
Q8IY33	SeqId_12891_1	invn_OID30889	MILK2	0.0355742	0.021641	0.1	0.0412178	0.0222847	0.0644	-0.0503305	0.0245814	0.0406	-0.0082618	0.0216286	0.702	0.00216156	0.0217216	0.921	-0.0204068	0.0240696	0.397	0.0449998	0.0222529	0.0432	0.0265542	0.0217515	0.222	0.00476006	0.00989938	0.63063	0.0139162	0.0179328	0.438	0.00813439	0.0110607	0.462	-0.00233712	0.00998643	0.815	0.0178474	0.0101718	0.0793	-0.0109383	0.0107156	0.307	0.0102913	0.0100868	0.307604	0.00291652
Q8IYJ3	SeqId_12892_10	NA	SYTL1	0.116943	0.0218826	9.09e-8	0.113954	0.0225446	4.31e-7	0.0193028	0.0247761	0.436	0.0577804	0.0216717	0.00767	0.095982	0.0220631	1.36e-5	0.0342693	0.0242887	0.158	0.127404	0.0225176	1.53e-8	0.110495	0.0220064	5.14e-7	NA	NA	NA	NA	NA	NA	NA	NA	NA	NA	NA	NA	NA	NA	NA	NA	NA	NA	NA	NA	NA	NA
Q16666	SeqId_12893_159	NA	IP16	0.322162	0.0201886	2.52e-57	0.31783	0.0208011	1.05e-52	0.326188	0.0233428	2.25e-44	0.324628	0.0204138	6.10e-57	0.320264	0.0204367	2.39e-55	0.326155	0.0224826	1.09e-47	0.322	0.0207239	1.93e-54	0.323873	0.0203331	4.02e-57	NA	NA	NA	NA	NA	NA	NA	NA	NA	NA	NA	NA	NA	NA	NA	NA	NA	NA	NA	NA	NA	NA
Q6ZW49	SeqId_12894_3	NA	PAXI1	0.108782	0.0212627	3.12e-7	0.106125	0.0218801	1.23e-6	2.1589940604525e-05	0.0240721	0.999	0.0556373	0.0211257	0.00845	0.0825089	0.0214067	0.000116	0.025517	0.0235968	0.28	0.11494	0.0218698	1.48e-7	0.101192	0.0213474	2.13e-6	NA	NA	NA	NA	NA	NA	NA	NA	NA	NA	NA	NA	NA	NA	NA	NA	NA	NA	NA	NA	NA	NA
Q9Y6T7	SeqId_12895_28	NA	DGKB	-0.0656134	0.0204163	0.00131	-0.0639487	0.0210376	0.00237	-0.0987546	0.0236113	2.88e-5	-0.0645588	0.020649	0.00177	-0.0636167	0.0206625	0.00208	-0.0812817	0.0227287	0.000349	-0.0731333	0.0209879	0.000493	-0.0736963	0.0205521	0.000336	NA	NA	NA	NA	NA	NA	NA	NA	NA	NA	NA	NA	NA	NA	NA	NA	NA	NA	NA	NA	NA	NA
O60494	SeqId_12904_180	NA	cubilin	0.11045	0.0214855	2.74e-7	0.126891	0.0221339	9.87e-9	0.11249	0.0246856	5.19e-6	0.083959	0.0216323	0.000104	0.108818	0.0217655	5.75e-7	0.0886777	0.023937	0.000212	0.127429	0.021997	6.91e-9	0.112403	0.0216239	2.01e-7	NA	NA	NA	NA	NA	NA	NA	NA	NA	NA	NA	NA	NA	NA	NA	NA	NA	NA	NA	NA	NA	NA
Q04695	SeqId_12923_51	invn_OID30092	Keratin 17	-0.0545493	0.0216346	0.0117	-0.0437102	0.022281	0.0498	-0.0636111	0.024894	0.0106	-0.0692285	0.0218486	0.00153	-0.0653842	0.0218575	0.00278	-0.0479096	0.0240871	0.0467	-0.0518861	0.0221709	0.0193	-0.0598933	0.0217626	0.00592	0.0381688	0.0101652	0.000173683	0.0421062	0.0184418	0.0224	0.0315117	0.0113905	0.00567	0.0380213	0.0102584	0.00021	0.0361557	0.0104777	0.000559	0.0315263	0.0110094	0.00419	0.0344417	0.0103564	0.000882936	0.0412291
Q9Y2T1	SeqId_12925_105	NA	AXIN2	-0.0690385	0.0217146	0.00148	-0.068012	0.0223733	0.00237	-0.140487	0.0248271	1.53e-8	-0.105395	0.0217852	1.31e-6	-0.09656	0.0218561	9.96e-6	-0.120098	0.0241556	6.63e-7	-0.057646	0.0223305	0.00984	-0.0777124	0.0218426	0.000374	NA	NA	NA	NA	NA	NA	NA	NA	NA	NA	NA	NA	NA	NA	NA	NA	NA	NA	NA	NA	NA	NA
P08235	SeqId_12931_16	NA	MCR	0.0965895	0.0212982	5.76e-6	0.0964988	0.0219456	1.10e-5	0.120572	0.0245569	9.11e-7	0.10128	0.0215309	2.55e-6	0.0989127	0.0215299	4.34e-6	0.110864	0.0237213	2.96e-6	0.0936949	0.0218439	1.79e-5	0.101959	0.0214412	1.98e-6	NA	NA	NA	NA	NA	NA	NA	NA	NA	NA	NA	NA	NA	NA	NA	NA	NA	NA	NA	NA	NA	NA
Q8TC92	SeqId_12933_17	NA	ENOX1	-0.0714873	0.0216642	0.000968	-0.0680634	0.0223115	0.00228	-0.13839	0.0248385	2.52e-8	-0.102073	0.0217775	2.77e-6	-0.0994666	0.021802	5.06e-6	-0.116231	0.0241092	1.43e-6	-0.0626477	0.022272	0.00491	-0.0786214	0.0218049	0.000311	NA	NA	NA	NA	NA	NA	NA	NA	NA	NA	NA	NA	NA	NA	NA	NA	NA	NA	NA	NA	NA	NA
Q9UII4	SeqId_12934_1	NA	HERC5	0.0938503	0.0217122	1.54e-5	0.121094	0.022336	5.91e-8	0.0190841	0.0243232	0.433	0.0329387	0.0214762	0.125	0.0592906	0.0217326	0.00637	0.051706	0.0241584	0.0323	0.0927682	0.0223237	3.24e-5	0.0901675	0.0218134	3.57e-5	NA	NA	NA	NA	NA	NA	NA	NA	NA	NA	NA	NA	NA	NA	NA	NA	NA	NA	NA	NA	NA	NA
P12271	SeqId_12936_38	NA	RLBP1	0.0195965	0.0215062	0.362	0.0341415	0.02214	0.123	0.0915585	0.0246199	0.0002	0.0458106	0.0216517	0.0344	0.0321813	0.0216897	0.138	0.0820424	0.023877	0.00059	0.01404	0.0220626	0.525	0.0222845	0.0216217	0.303	NA	NA	NA	NA	NA	NA	NA	NA	NA	NA	NA	NA	NA	NA	NA	NA	NA	NA	NA	NA	NA	NA
O15160	SeqId_12939_1	NA	RPAC1	-0.0745409	0.0216476	0.000574	-0.0719617	0.0222991	0.00125	-0.158784	0.0245867	1.06e-10	-0.117219	0.0216513	6.17e-8	-0.109361	0.0216961	4.64e-7	-0.133285	0.0240695	3.07e-8	-0.0632966	0.0222657	0.00447	-0.0821723	0.0217617	0.000159	NA	NA	NA	NA	NA	NA	NA	NA	NA	NA	NA	NA	NA	NA	NA	NA	NA	NA	NA	NA	NA	NA
P43353	SeqId_12940_35	NA	AL3B1	0.381889	0.0204835	1.42e-77	0.37891	0.021106	4.57e-72	0.423549	0.0236272	7.35e-72	0.389874	0.0207055	4.33e-79	0.390278	0.0207203	3.86e-79	0.399242	0.0228157	1.47e-68	0.393023	0.0210097	4.36e-78	0.385797	0.0206142	3.73e-78	NA	NA	NA	NA	NA	NA	NA	NA	NA	NA	NA	NA	NA	NA	NA	NA	NA	NA	NA	NA	NA	NA
Q9NP72	SeqId_12945_33	NA	RAB18	0.0317428	0.0218098	0.146	0.0340635	0.0224524	0.129	0.0404317	0.0252139	0.109	0.0244345	0.0220374	0.268	0.0408327	0.0220626	0.0642	0.0337153	0.0243028	0.165	0.0385331	0.0223932	0.0853	0.0307723	0.0219568	0.161	NA	NA	NA	NA	NA	NA	NA	NA	NA	NA	NA	NA	NA	NA	NA	NA	NA	NA	NA	NA	NA	NA
Q07869	SeqId_12954_71	NA	PPARa	0.0687584	0.0206325	0.000861	0.0707547	0.021263	0.000876	0.118154	0.0238648	7.38e-7	0.0717107	0.0208667	0.000589	0.0786278	0.0208426	0.000162	0.100444	0.0229687	1.22e-5	0.0694472	0.0212307	0.00107	0.0746866	0.0207927	0.000328	NA	NA	NA	NA	NA	NA	NA	NA	NA	NA	NA	NA	NA	NA	NA	NA	NA	NA	NA	NA	NA	NA
Q96EK5	SeqId_12956_40	invn_OID21320	KBP	0.0149843	0.0201886	0.458	0.0116565	0.0208048	0.575	0.0476635	0.0232979	0.0408	0.0136415	0.0204181	0.504	0.00873308	0.0204058	0.669	0.0384927	0.0224862	0.0869	0.0181295	0.0207293	0.382	0.0204099	0.0203254	0.315	0.00108422	0.00921916	0.906381	-0.00853411	0.0167186	0.61	-0.0104524	0.0102455	0.308	-0.0163065	0.00928355	0.079	0.0139746	0.0094446	0.139	-0.0274171	0.00995484	0.00588	0.00910628	0.00938428	0.331864	-0.00194257
P14927	SeqId_12957_62	NA	UCR6	-0.0514409	0.0217684	0.0181	-0.0444337	0.022421	0.0475	-0.116992	0.0249173	2.66e-6	-0.0827397	0.0218828	0.000156	-0.0810508	0.0218806	0.000212	-0.0897847	0.0242293	0.000211	-0.050322	0.0223889	0.0246	-0.0548565	0.021895	0.0122	NA	NA	NA	NA	NA	NA	NA	NA	NA	NA	NA	NA	NA	NA	NA	NA	NA	NA	NA	NA	NA	NA
P35557	SeqId_12960_9	NA	HXK4	0.237854	0.0211886	3.05e-29	0.244882	0.0218358	3.45e-29	0.154218	0.0238142	9.42e-11	0.180976	0.0209945	6.68e-18	0.204182	0.0212163	6.34e-22	0.167073	0.0235368	1.26e-12	0.248308	0.0217947	4.53e-30	0.238311	0.0212987	4.62e-29	NA	NA	NA	NA	NA	NA	NA	NA	NA	NA	NA	NA	NA	NA	NA	NA	NA	NA	NA	NA	NA	NA
Q5VW38	SeqId_12963_1	NA	GP107	-0.215463	0.0214461	9.50e-24	-0.206262	0.022087	9.76e-21	-0.136183	0.0245571	2.93e-8	-0.192021	0.0216172	6.52e-19	-0.190754	0.0215641	9.08e-19	-0.143763	0.0238104	1.56e-9	-0.217649	0.0220331	5.17e-23	-0.219668	0.021593	2.61e-24	NA	NA	NA	NA	NA	NA	NA	NA	NA	NA	NA	NA	NA	NA	NA	NA	NA	NA	NA	NA	NA	NA
Q16527	SeqId_12968_2	NA	CSRP2	-0.12635	0.0217621	6.40e-9	-0.1198	0.0224302	9.24e-8	-0.114457	0.025108	5.15e-6	-0.125632	0.0220067	1.14e-8	-0.143003	0.0219529	7.31e-11	-0.0918238	0.0242221	0.00015	-0.135416	0.022378	1.44e-9	-0.128939	0.021935	4.15e-9	NA	NA	NA	NA	NA	NA	NA	NA	NA	NA	NA	NA	NA	NA	NA	NA	NA	NA	NA	NA	NA	NA
Q9NUL3	SeqId_12970_35	NA	STAU2	0.231449	0.0213759	2.55e-27	0.237541	0.022023	4.01e-27	0.160559	0.0245074	5.70e-11	0.199962	0.0214803	1.29e-20	0.219458	0.0216028	3.03e-24	0.162455	0.0237475	7.87e-12	0.23808	0.0219292	1.85e-27	0.229689	0.0215119	1.30e-26	NA	NA	NA	NA	NA	NA	NA	NA	NA	NA	NA	NA	NA	NA	NA	NA	NA	NA	NA	NA	NA	NA
P35900	SeqId_12975_11	NA	Keratin 20	-0.0427706	0.0211824	0.0435	-0.0529393	0.0218023	0.0152	-0.0493892	0.0241352	0.0407	-0.00738271	0.0212456	0.728	-0.0208761	0.0213338	0.328	-0.0604925	0.023575	0.0103	-0.0428413	0.0217332	0.0487	-0.0474733	0.0213277	0.026	NA	NA	NA	NA	NA	NA	NA	NA	NA	NA	NA	NA	NA	NA	NA	NA	NA	NA	NA	NA	NA	NA
O60504	SeqId_12976_49	NA	Vinexin b	-0.0161318	0.0218509	0.46	-0.0179253	0.0225122	0.426	0.00570526	0.0251906	0.821	-0.00441827	0.0220785	0.841	-0.00262558	0.02205	0.905	-0.0120654	0.024341	0.62	-0.007766	0.022466	0.73	-0.0153668	0.0219929	0.485	NA	NA	NA	NA	NA	NA	NA	NA	NA	NA	NA	NA	NA	NA	NA	NA	NA	NA	NA	NA	NA	NA
Q9NW64	SeqId_12980_31	NA	RBM22	-0.0140755	0.0218149	0.519	-0.016129	0.0224729	0.473	-0.00915872	0.0251003	0.715	-0.012499	0.0220506	0.571	-0.0104361	0.0220775	0.636	-0.00606962	0.0243022	0.803	-0.0193202	0.022353	0.387	-0.0154367	0.0219049	0.481	NA	NA	NA	NA	NA	NA	NA	NA	NA	NA	NA	NA	NA	NA	NA	NA	NA	NA	NA	NA	NA	NA
Q9NUP9	SeqId_12986_12	NA	LIN7C	-0.0805785	0.0217571	0.000213	-0.0818292	0.0224133	0.000261	-0.135096	0.0249887	6.43e-8	-0.108867	0.0218887	6.57e-7	-0.101055	0.0219441	4.12e-6	-0.119937	0.0242163	7.32e-7	-0.0693635	0.0223449	0.00191	-0.0876403	0.0219056	6.31e-5	NA	NA	NA	NA	NA	NA	NA	NA	NA	NA	NA	NA	NA	NA	NA	NA	NA	NA	NA	NA	NA	NA
Q16629	SeqId_12987_12	NA	SRSF7	0.432865	0.0211816	8.02e-93	0.413049	0.021799	4.58e-80	0.228342	0.0231902	7.10e-23	0.360713	0.0207187	6.92e-68	0.421394	0.021409	3.02e-86	0.214174	0.0229409	1.00e-20	0.458695	0.0216501	1.26e-99	0.433652	0.0212984	3.73e-92	NA	NA	NA	NA	NA	NA	NA	NA	NA	NA	NA	NA	NA	NA	NA	NA	NA	NA	NA	NA	NA	NA
Q01844	SeqId_12988_49	NA	EWS	0.389407	0.0211233	6.88e-76	0.368474	0.0217413	1.99e-64	0.343309	0.024188	1.01e-45	0.363228	0.0212656	2.07e-65	0.39989	0.0213305	2.04e-78	0.325288	0.0234743	1.15e-43	0.404537	0.0216778	1.02e-77	0.390672	0.0212559	1.92e-75	NA	NA	NA	NA	NA	NA	NA	NA	NA	NA	NA	NA	NA	NA	NA	NA	NA	NA	NA	NA	NA	NA
Q99759	SeqId_12990_39	NA	MAP3K3	-0.0266172	0.0210578	0.206	-0.0287717	0.0217016	0.185	0.0356506	0.0242752	0.142	-0.0171053	0.0212758	0.421	-0.0191684	0.0213003	0.368	0.0149446	0.0234323	0.524	-0.0151971	0.0216129	0.482	-0.0256797	0.0211891	0.226	NA	NA	NA	NA	NA	NA	NA	NA	NA	NA	NA	NA	NA	NA	NA	NA	NA	NA	NA	NA	NA	NA
Q8IWT3	SeqId_12991_49	NA	CUL9	-0.0194571	0.0219008	0.374	-0.0153263	0.0225604	0.497	-0.0585801	0.0251283	0.0197	-0.0470995	0.0220452	0.0326	-0.0433132	0.0220545	0.0495	-0.0388577	0.0243876	0.111	-0.0137718	0.0225199	0.541	-0.0218544	0.0220197	0.321	NA	NA	NA	NA	NA	NA	NA	NA	NA	NA	NA	NA	NA	NA	NA	NA	NA	NA	NA	NA	NA	NA
Q8TAT6	SeqId_12993_21	NA	NPL4	0.096711	0.0201876	1.66e-6	0.102226	0.0208018	8.91e-7	0.15652	0.0232802	1.78e-11	0.108354	0.0203975	1.08e-7	0.0931185	0.0204248	5.14e-6	0.147506	0.0224555	5.07e-11	0.0966453	0.0207307	3.13e-6	0.101513	0.020319	5.85e-7	NA	NA	NA	NA	NA	NA	NA	NA	NA	NA	NA	NA	NA	NA	NA	NA	NA	NA	NA	NA	NA	NA
Q6JVE6	SeqId_13007_66	NA	LCN10	-0.0984114	0.0215648	5.03e-6	-0.0913983	0.0222128	3.88e-5	-0.180911	0.0245212	1.61e-13	-0.139972	0.021579	8.79e-11	-0.128681	0.0216641	2.85e-9	-0.152298	0.0239824	2.15e-10	-0.0909005	0.0221637	4.11e-5	-0.106886	0.0216706	8.13e-7	NA	NA	NA	NA	NA	NA	NA	NA	NA	NA	NA	NA	NA	NA	NA	NA	NA	NA	NA	NA	NA	NA
P46783	SeqId_13011_20	invn_OID30070	RS10	-0.0440489	0.0217569	0.0429	-0.0450383	0.0224063	0.0444	-0.124646	0.0248034	5.02e-7	-0.0835162	0.0217909	0.000127	-0.073685	0.021863	0.000751	-0.103823	0.0241941	1.78e-5	-0.0317132	0.0223454	0.156	-0.0511794	0.0218916	0.0194	-0.0187316	0.0101595	0.0652279	-0.00716049	0.0184322	0.698	-0.00764392	0.0113673	0.501	-0.00721044	0.0102462	0.482	-0.0254967	0.0104632	0.0148	0.00298305	0.0109916	0.786	-0.0281357	0.0103481	0.00655245	-0.015479
O60260	SeqId_13013_41	NA	PRKN2	0.0828583	0.0213902	0.000107	0.0920994	0.0220406	2.93e-5	0.0577879	0.0245383	0.0185	0.0494213	0.0214841	0.0214	0.0730103	0.0216205	0.000733	0.0500093	0.0238096	0.0357	0.100547	0.0219316	4.55e-6	0.0838552	0.0215548	0.0001	NA	NA	NA	NA	NA	NA	NA	NA	NA	NA	NA	NA	NA	NA	NA	NA	NA	NA	NA	NA	NA	NA
O14683	SeqId_13022_20	NA	P5I11	0.43478	0.021235	3.62e-93	0.418984	0.0218685	8.10e-82	0.157624	0.0214361	1.94e-13	0.357872	0.0206676	3.59e-67	0.331741	0.0195418	1.24e-64	0.220885	0.02304	9.07e-22	0.445711	0.0218208	9.82e-93	0.424107	0.0212866	2.54e-88	NA	NA	NA	NA	NA	NA	NA	NA	NA	NA	NA	NA	NA	NA	NA	NA	NA	NA	NA	NA	NA	NA
Q8WU20	SeqId_13025_4	NA	FRS2	0.102904	0.0212012	1.21e-6	0.110108	0.0218459	4.65e-7	0.140539	0.0244685	9.26e-9	0.0961872	0.0214358	7.22e-6	0.0990612	0.021463	3.92e-6	0.139884	0.0236053	3.10e-9	0.10564	0.0217589	1.20e-6	0.102005	0.0213456	1.76e-6	NA	NA	NA	NA	NA	NA	NA	NA	NA	NA	NA	NA	NA	NA	NA	NA	NA	NA	NA	NA	NA	NA
O95931	SeqId_13027_20	NA	CBX7	0.287692	0.0209802	8.54e-43	0.293382	0.02162	6.04e-42	0.277118	0.0241215	1.51e-30	0.26771	0.0211603	1.10e-36	0.296002	0.0212315	3.54e-44	0.256566	0.0233596	4.60e-28	0.302751	0.0215081	5.32e-45	0.290492	0.0211162	4.63e-43	NA	NA	NA	NA	NA	NA	NA	NA	NA	NA	NA	NA	NA	NA	NA	NA	NA	NA	NA	NA	NA	NA
Q14457	SeqId_13032_1	invn_OID30220	BECN1	-0.0182173	0.0217114	0.401	-0.012727	0.0223744	0.569	-0.0229759	0.0250667	0.359	-0.0283432	0.0219406	0.196	-0.0243373	0.0219335	0.267	-0.0114466	0.024163	0.636	-0.0156388	0.0223217	0.484	-0.0217668	0.0218595	0.319	0.125119	0.00980453	3.19593512917578e-37	0.112935	0.0177565	2.01e-10	0.0872121	0.0108187	7.55e-16	0.0933789	0.00981005	1.75e-21	0.143622	0.0100454	2.27e-46	0.0659548	0.0105729	4.43e-10	0.13708	0.00998568	8.70207922399155e-43	0.121603
Q12972	SeqId_13039_1	NA	PP1R8	0.100734	0.0217497	3.63e-6	0.105344	0.0223974	2.56e-6	0.1057	0.0250276	2.41e-5	0.107202	0.0219731	1.07e-6	0.0876356	0.0219527	6.55e-5	0.114555	0.0242316	2.27e-6	0.100831	0.0223356	6.35e-6	0.0988729	0.0218572	6.08e-6	NA	NA	NA	NA	NA	NA	NA	NA	NA	NA	NA	NA	NA	NA	NA	NA	NA	NA	NA	NA	NA	NA
Q9BUZ4	SeqId_13041_47	NA	TRAF4	-0.0453206	0.0213111	0.0335	-0.0384179	0.0219475	0.08	0.0525744	0.0243654	0.0309	-0.0173599	0.0214337	0.418	-0.0309378	0.0215129	0.15	0.04089	0.0236399	0.0837	-0.0516743	0.0218237	0.0179	-0.0384159	0.0214531	0.0733	NA	NA	NA	NA	NA	NA	NA	NA	NA	NA	NA	NA	NA	NA	NA	NA	NA	NA	NA	NA	NA	NA
Q16322	SeqId_13042_7	NA	KCA10	-0.0854368	0.0212056	5.60e-5	-0.0761985	0.0218525	0.000489	-0.0179772	0.024463	0.462	-0.0669756	0.0213916	0.00174	-0.07819	0.0214563	0.000268	-0.0246886	0.0235737	0.295	-0.084612	0.0218033	0.000104	-0.0838863	0.0213458	8.50e-5	NA	NA	NA	NA	NA	NA	NA	NA	NA	NA	NA	NA	NA	NA	NA	NA	NA	NA	NA	NA	NA	NA
Q6PL18	SeqId_13043_157	NA	ATAD2	0.0115375	0.0218571	0.598	0.0109448	0.0225096	0.627	-0.040447	0.0250778	0.107	-0.0258717	0.0219111	0.238	0.00425133	0.022121	0.848	-0.0350909	0.0243225	0.149	0.0219506	0.0224288	0.328	0.00593464	0.0220019	0.787	NA	NA	NA	NA	NA	NA	NA	NA	NA	NA	NA	NA	NA	NA	NA	NA	NA	NA	NA	NA	NA	NA
Q99816	SeqId_13044_5	NA	TS101	0.0383224	0.0202095	0.0579	0.0430162	0.0208304	0.0389	0.0886194	0.0233188	0.000144	0.0471862	0.0204241	0.0209	0.0321466	0.0204332	0.116	0.0808953	0.0224848	0.000321	0.0408701	0.0207558	0.0489	0.0423235	0.0203543	0.0376	NA	NA	NA	NA	NA	NA	NA	NA	NA	NA	NA	NA	NA	NA	NA	NA	NA	NA	NA	NA	NA	NA
Q9UN76	SeqId_13053_6	NA	S6A14	0.240458	0.021426	3.15e-29	0.249635	0.0220813	1.24e-29	0.194445	0.024553	2.39e-15	0.198545	0.0214362	2.00e-20	0.242557	0.0216988	5.20e-29	0.179095	0.0238163	5.49e-14	0.256132	0.0220263	2.95e-31	0.242046	0.0215771	3.34e-29	NA	NA	NA	NA	NA	NA	NA	NA	NA	NA	NA	NA	NA	NA	NA	NA	NA	NA	NA	NA	NA	NA
A5PKW4	SeqId_13055_53	NA	PSD1	-0.048514	0.0214311	0.0236	-0.0485786	0.0220838	0.0278	-0.16673	0.0241798	5.37e-12	-0.0969285	0.021367	5.72e-6	-0.0878919	0.0213914	3.98e-5	-0.132657	0.0237804	2.43e-8	-0.0417426	0.022061	0.0585	-0.0582743	0.0215477	0.00684	NA	NA	NA	NA	NA	NA	NA	NA	NA	NA	NA	NA	NA	NA	NA	NA	NA	NA	NA	NA	NA	NA
Q9GZN6	SeqId_13056_18	NA	S6A16	-0.0158574	0.0217063	0.465	-0.00696203	0.0223724	0.756	-0.0169791	0.0250319	0.498	-0.0291662	0.0219192	0.183	-0.0124866	0.0219314	0.569	-0.0247703	0.0241767	0.306	-0.0119835	0.0222852	0.591	-0.0128549	0.0218627	0.557	NA	NA	NA	NA	NA	NA	NA	NA	NA	NA	NA	NA	NA	NA	NA	NA	NA	NA	NA	NA	NA	NA
Q969G6	SeqId_13059_33	NA	RIFK	0.098996	0.0210242	2.49e-6	0.0996427	0.0216607	4.22e-6	-0.0206343	0.0240711	0.391	0.0762764	0.0211859	0.000318	0.0826116	0.0212217	9.91e-5	-0.00216232	0.0232762	0.926	0.100191	0.0215819	3.44e-6	0.0916877	0.0211453	1.45e-5	NA	NA	NA	NA	NA	NA	NA	NA	NA	NA	NA	NA	NA	NA	NA	NA	NA	NA	NA	NA	NA	NA
O60234	SeqId_13062_4	invn_OID30340	GMFG	0.0759038	0.0211277	0.000327	0.0804177	0.0217749	0.000222	0.101855	0.0243587	2.90e-5	0.0742477	0.0213578	0.000508	0.0764155	0.0213773	0.000351	0.095765	0.0235323	4.71e-5	0.0732931	0.0216916	0.000728	0.0817391	0.0212322	0.000118	-0.0272452	0.00988256	0.00583793	-0.0438025	0.0179242	0.0145	-0.0382056	0.0110144	0.000523	-0.0422074	0.00995707	2.25e-5	-0.01366	0.0101521	0.178	-0.0579852	0.0106863	5.76e-8	-0.0185965	0.0100679	0.0647396	-0.0298655
Q6P2E9	SeqId_13066_42	NA	EDC4	0.256881	0.019748	1.10e-38	0.269487	0.0203474	4.87e-40	0.263149	0.022577	2.15e-31	0.247635	0.019961	2.43e-35	0.223746	0.0197728	1.10e-29	0.275588	0.0219903	4.97e-36	0.258836	0.0202979	3.05e-37	0.260783	0.0198824	2.66e-39	NA	NA	NA	NA	NA	NA	NA	NA	NA	NA	NA	NA	NA	NA	NA	NA	NA	NA	NA	NA	NA	NA
Q13976	SeqId_13067_5	invn_OID30621	KGP1B	0.25536	0.02007	4.38e-37	0.269542	0.0206777	7.69e-39	0.255102	0.0230754	2.07e-28	0.238385	0.0202578	5.73e-32	0.235024	0.0202091	2.91e-31	0.263927	0.0223525	3.57e-32	0.253739	0.0206435	1.01e-34	0.259407	0.0202157	1.09e-37	-0.0292885	0.0099672	0.00330002	-0.0456746	0.0181194	0.0117	-0.0204084	0.0110697	0.0652	-0.0447908	0.0100412	8.17e-6	-0.0129868	0.0102009	0.203	-0.050406	0.0107632	2.82e-6	-0.0186317	0.0101538	0.066521	-0.0280644
O14618	SeqId_13068_139	invn_OID20973	CCS	-0.0400116	0.0218691	0.0673	-0.0378895	0.0225096	0.0923	-0.07151	0.0252132	0.00457	-0.0594533	0.0220512	0.00701	-0.0515641	0.0221071	0.0197	-0.0637437	0.024355	0.00886	-0.0302903	0.0224422	0.177	-0.0440103	0.0220058	0.0455	0.308332	0.00901954	5.5679292888859e-253	0.282837	0.0163617	5.94e-67	0.300631	0.0100242	1.31e-197	0.304175	0.00910552	1.14e-244	0.325981	0.00921918	7.29e-274	0.283253	0.00973087	2.78e-186	0.30626	0.00918675	7.8069650877181e-241	0.30587
P39687	SeqId_13073_14	NA	AN32A	0.179225	0.0217775	1.87e-16	0.18981	0.022433	2.65e-17	0.143789	0.0248549	7.25e-9	0.153865	0.0219408	2.34e-12	0.150002	0.0218933	7.31e-12	0.167136	0.0242408	5.39e-12	0.186484	0.0223544	7.29e-17	0.173896	0.0218423	1.70e-15	NA	NA	NA	NA	NA	NA	NA	NA	NA	NA	NA	NA	NA	NA	NA	NA	NA	NA	NA	NA	NA	NA
P51114	SeqId_13076_4	NA	FXR1	0.148766	0.0206961	6.57e-13	0.149496	0.0213306	2.41e-12	0.125908	0.0237987	1.22e-7	0.129626	0.0208761	5.32e-10	0.131702	0.0208785	2.83e-10	0.12695	0.0230473	3.62e-8	0.156251	0.0212382	1.88e-13	0.149884	0.0208337	6.28e-13	NA	NA	NA	NA	NA	NA	NA	NA	NA	NA	NA	NA	NA	NA	NA	NA	NA	NA	NA	NA	NA	NA
P41208	SeqId_13078_3	invn_OID20836	CETN2	0.316822	0.0200956	5.35e-56	0.328127	0.0207075	1.50e-56	0.278479	0.0227835	2.35e-34	0.277502	0.0201073	2.51e-43	0.280747	0.020075	1.93e-44	0.288008	0.0223703	6.26e-38	0.327846	0.0206806	1.34e-56	0.319609	0.0202269	3.05e-56	0.0205354	0.00930272	0.0272867	0.0111724	0.0168964	0.508	0.0130635	0.0103495	0.207	0.00252725	0.00936597	0.787	0.0309286	0.00955169	0.0012	0.00106358	0.010054	0.916	0.0306186	0.00946602	0.0012191	0.0157232
Q9H3U1	SeqId_13082_9	NA	UN45A	-0.0152268	0.0199146	0.445	-0.0133079	0.0205226	0.517	0.0798052	0.0228367	0.000475	0.0168116	0.0199883	0.4	-0.0115677	0.0201511	0.566	0.0734473	0.0220783	0.000879	-0.0211072	0.0204642	0.302	-0.0106734	0.0200672	0.595	NA	NA	NA	NA	NA	NA	NA	NA	NA	NA	NA	NA	NA	NA	NA	NA	NA	NA	NA	NA	NA	NA
P26640	SeqId_13083_18	NA	SYVC	-0.113424	0.0217277	1.79e-7	-0.113498	0.0223845	3.97e-7	-0.180351	0.0247919	3.48e-13	-0.138155	0.0218905	2.77e-10	-0.14999	0.0217501	5.35e-12	-0.151532	0.0241773	3.67e-10	-0.110247	0.0223385	8.00e-7	-0.117299	0.0218498	7.94e-8	NA	NA	NA	NA	NA	NA	NA	NA	NA	NA	NA	NA	NA	NA	NA	NA	NA	NA	NA	NA	NA	NA
P43220	SeqId_13085_18	invn_OID30809	GLP1R	0.148056	0.0208531	1.25e-12	0.154525	0.0214889	6.44e-13	0.15741	0.024014	5.57e-11	0.120928	0.0209904	8.36e-9	0.154447	0.0211094	2.54e-13	0.133695	0.0232277	8.62e-9	0.168155	0.0214077	4.00e-15	0.150425	0.0210141	8.17e-13	-0.057705	0.0101549	1.33694604629695e-08	-0.058028	0.0183845	0.0016	-0.0484719	0.0113806	2.05e-5	-0.0478414	0.0102436	3.01e-6	-0.0622441	0.0104733	2.80e-9	-0.036455	0.0109999	0.000919	-0.0663008	0.0103456	1.48563180557041e-10	-0.0562478
P35070	SeqId_13088_397	invn_OID21199	BTC	0.12085	0.0209423	7.90e-9	0.117481	0.0215828	5.23e-8	0.160405	0.0241699	3.21e-11	0.139198	0.0211306	4.47e-11	0.128052	0.0211973	1.53e-9	0.158692	0.0233106	9.91e-12	0.107439	0.0215414	6.11e-7	0.12886	0.0210544	9.34e-10	-0.0138449	0.00933596	0.138091	-0.0301789	0.0169142	0.0744	-0.0284499	0.0104144	0.0063	-0.0193793	0.00942222	0.0397	-0.00174249	0.00958253	0.856	-0.0408543	0.0100974	5.21e-5	-0.0160324	0.00950623	0.0917036	-0.0167683
Q16665	SeqId_13089_6	invn_OID30425	HIF-1a	-0.0397302	0.0215953	0.0658	-0.0316673	0.022257	0.155	-0.0611703	0.0248818	0.014	-0.0606572	0.0217792	0.00535	-0.0464375	0.0218631	0.0337	-0.0574895	0.024057	0.0169	-0.0346277	0.0221417	0.118	-0.0413943	0.0217461	0.057	-0.00863279	0.0101432	0.394725	-0.0103818	0.0183573	0.572	-0.0148312	0.0113448	0.191	-0.0180384	0.01023	0.0779	-0.00659424	0.0104555	0.528	-0.0292983	0.0109726	0.00758	0.00588329	0.0103279	0.56892	-0.00549556
P06703	SeqId_13090_17	NA	S100A6	0.173089	0.0197847	2.16e-18	0.19097	0.0203623	6.69e-21	0.197969	0.0228274	4.23e-18	0.18537	0.0199784	1.72e-20	0.17641	0.0199817	1.06e-18	0.198725	0.0220342	1.90e-19	0.165642	0.020339	3.82e-16	0.176418	0.0199072	7.86e-19	NA	NA	NA	NA	NA	NA	NA	NA	NA	NA	NA	NA	NA	NA	NA	NA	NA	NA	NA	NA	NA	NA
Q8WVN6	SeqId_13093_6	NA	SECTM1	0.211143	0.0211655	1.94e-23	0.211227	0.0218064	3.44e-22	0.219942	0.0242108	1.04e-19	0.206275	0.0213997	5.47e-22	0.221417	0.0213963	4.26e-25	0.227825	0.0235724	4.25e-22	0.215255	0.0217325	3.97e-23	0.200979	0.0211345	1.92e-21	NA	NA	NA	NA	NA	NA	NA	NA	NA	NA	NA	NA	NA	NA	NA	NA	NA	NA	NA	NA	NA	NA
Q9BXY4	SeqId_13094_75	invn_OID21415	RSPO3	-0.512685	0.0211836	2.12e-129	-0.506894	0.0218257	2.57e-119	-0.377926	0.0239341	3.63e-56	-0.466044	0.0211376	9.96e-108	-0.480973	0.0212332	1.34e-113	-0.406175	0.0234443	3.04e-67	-0.503769	0.0217815	2.40e-118	-0.51367	0.0213173	2.73e-128	-0.153205	0.00853037	6.95104004800093e-72	-0.18998	0.0154862	1.35e-34	-0.105289	0.00947116	1.04e-28	-0.15847	0.00859896	7.69e-76	-0.153193	0.00876984	2.50e-68	-0.119051	0.0092065	3.00e-38	-0.129539	0.00866798	2.20406495565874e-50	-0.160534
P05451	SeqId_13095_51	invn_OID20415	PSP	0.0319295	0.0217901	0.143	0.0286668	0.0224518	0.202	0.146038	0.024308	1.88e-9	0.0981229	0.0214637	4.84e-6	0.0527486	0.0219746	0.0164	0.143592	0.0240984	2.54e-9	0.0283128	0.0224076	0.206	0.0241844	0.021758	0.266	0.10939	0.00906507	1.76586455179527e-33	0.0677847	0.0164461	3.76e-5	0.131449	0.00999754	1.74e-39	0.130052	0.00911158	3.21e-46	0.0969791	0.00932255	2.41e-25	0.128681	0.00981436	2.83e-39	0.135191	0.0092067	1.05001370174029e-48	0.0925269
Q92843	SeqId_13097_11	NA	Apoptosis regulator Bcl-W	-0.170424	0.0217529	4.71e-15	-0.168065	0.022413	6.45e-14	-0.148666	0.0249492	2.54e-9	-0.171646	0.0219936	5.98e-15	-0.191327	0.021848	2.00e-18	-0.134125	0.0242102	3.02e-8	-0.173651	0.0223447	7.76e-15	-0.16948	0.0219075	1.02e-14	NA	NA	NA	NA	NA	NA	NA	NA	NA	NA	NA	NA	NA	NA	NA	NA	NA	NA	NA	NA	NA	NA
O43915	SeqId_13098_93	invn_OID20662	VEGF-D	-0.445934	0.0203557	2.22e-106	-0.449265	0.0209742	8.72e-102	-0.365689	0.0229019	2.15e-57	-0.395508	0.0202309	4.15e-85	-0.422209	0.0205033	3.22e-94	-0.357436	0.0225576	1.51e-56	-0.460422	0.0208987	1.45e-107	-0.456013	0.0203736	5.82e-111	-0.364806	0.0090534	0	-0.365306	0.0164486	2.81e-109	-0.305807	0.00975331	8.54e-216	-0.310052	0.00888828	1.34e-266	-0.369575	0.00931739	4.58e-344	-0.30737	0.00976156	1.27e-217	-0.366543	0.00921776	0	-0.377303
Q9BQB4	SeqId_13101_60	invn_OID20204	SOST	0.300672	0.019608	4.52e-53	0.291641	0.0201964	2.89e-47	0.296793	0.0226513	3.18e-39	0.302718	0.0198078	9.96e-53	0.300398	0.0198196	6.85e-52	0.290482	0.0218379	2.26e-40	0.300973	0.0201653	2.26e-50	0.303635	0.019734	2.02e-53	0.493235	0.0085607	0	0.549543	0.0155113	6.19e-275	0.459338	0.00933009	7.82e-529	0.455508	0.0085058	2.62e-625	0.517423	0.00872698	6.14e-766	0.422842	0.00921446	9.36e-460	0.507661	0.00871107	0	0.495149
Q96BQ1	SeqId_13102_1	invn_OID31514	FAM3D	-0.169362	0.0215218	3.57e-15	-0.179747	0.0221707	5.17e-16	-0.16604	0.0247346	1.91e-11	-0.142114	0.02166	5.34e-11	-0.158139	0.0217617	3.68e-13	-0.163137	0.0239693	1.00e-11	-0.172673	0.022106	5.67e-15	-0.173301	0.0216619	1.24e-15	0.0146838	0.00990979	0.138416	0.00604865	0.0179764	0.737	0.00768175	0.0110607	0.487	0.0163099	0.0100005	0.103	0.00471038	0.0101922	0.644	-0.00165877	0.0107194	0.877	0.0360121	0.0100771	0.000352439	0.0107251
P0DML2	SeqId_13103_125	invn_OID30667	CSH	0.18579	0.0197568	5.26e-21	0.192229	0.0203599	3.67e-21	0.196123	0.0227934	7.67e-18	0.175993	0.0199692	1.22e-18	0.168157	0.0199347	3.30e-17	0.203271	0.0219988	2.46e-20	0.186338	0.0203179	4.68e-20	0.188183	0.0199026	3.22e-21	-0.0207012	0.00998982	0.0382508	-0.0178235	0.0181372	0.326	-0.0293275	0.0111776	0.0087	-0.0197005	0.010083	0.0507	-0.0220544	0.0102766	0.0319	-0.0248442	0.0108014	0.0214	-0.0254579	0.010178	0.0123787	-0.0200169
P0DML3	SeqId_13103_125	NA	CSH	0.18579	0.0197568	5.26e-21	0.192229	0.0203599	3.67e-21	0.196123	0.0227934	7.67e-18	0.175993	0.0199692	1.22e-18	0.168157	0.0199347	3.30e-17	0.203271	0.0219988	2.46e-20	0.186338	0.0203179	4.68e-20	0.188183	0.0199026	3.22e-21	NA	NA	NA	NA	NA	NA	NA	NA	NA	NA	NA	NA	NA	NA	NA	NA	NA	NA	NA	NA	NA	NA
P98172	SeqId_13104_32	NA	EFNB1	0.111388	0.0198671	2.06e-8	0.109993	0.020475	7.78e-8	0.183366	0.0228329	9.69e-16	0.118269	0.0200854	3.90e-9	0.103305	0.0200718	2.65e-7	0.179041	0.022061	4.83e-16	0.116883	0.0203868	9.85e-9	0.114498	0.0199994	1.03e-8	NA	NA	NA	NA	NA	NA	NA	NA	NA	NA	NA	NA	NA	NA	NA	NA	NA	NA	NA	NA	NA	NA
P60880	SeqId_13105_7	invn_OID30811	SNP25	-0.0991879	0.0216807	4.76e-6	-0.0966519	0.0223384	1.51e-5	-0.154143	0.024895	5.95e-10	-0.11866	0.0218697	5.77e-8	-0.120686	0.0218489	3.32e-8	-0.132182	0.0241327	4.32e-8	-0.0952475	0.0222713	1.90e-5	-0.104626	0.0218041	1.60e-6	-0.278741	0.0100367	4.05644175481933e-168	-0.300151	0.0181683	2.61e-61	-0.249947	0.0111581	3.90e-111	-0.269253	0.0101195	5.59e-156	-0.259203	0.0102864	4.15e-140	-0.290341	0.0108641	2.42e-157	-0.270613	0.0102249	5.369277085793e-153	-0.278549
O95274	SeqId_13107_9	invn_OID21530	LYPD3	-0.0521298	0.02131	0.0144	-0.0716997	0.0219376	0.00108	-0.0691104	0.0245581	0.00489	-0.0309749	0.0214877	0.149	-0.0523966	0.0215793	0.0152	-0.0568119	0.0237412	0.0167	-0.0542529	0.0218587	0.0131	-0.0592329	0.021466	0.00579	0.113607	0.00920207	5.82228657237889e-35	0.0637305	0.0167007	0.000136	0.0997482	0.010233	1.89e-22	0.130394	0.00926242	5.21e-45	0.120623	0.00946499	3.36e-37	0.0861117	0.00994651	4.82e-18	0.116316	0.00936909	2.46741482697071e-35	0.110506
Q7Z3B1	SeqId_13109_82	NA	NEGR1	-0.19933	0.0218246	6.65e-20	-0.221155	0.0224736	7.52e-23	0.0183827	0.0241343	0.446	-0.135576	0.0215333	3.05e-10	-0.160891	0.0218301	1.70e-13	-0.0230169	0.0239088	0.336	-0.189702	0.0223468	2.08e-17	-0.192679	0.0219351	1.58e-18	NA	NA	NA	NA	NA	NA	NA	NA	NA	NA	NA	NA	NA	NA	NA	NA	NA	NA	NA	NA	NA	NA
P41182	SeqId_13111_79	NA	BCL6	-0.165558	0.0216498	2.06e-14	-0.159065	0.022307	9.98e-13	-0.226675	0.0248252	6.80e-20	-0.192843	0.0217942	8.88e-19	-0.186617	0.0218312	1.25e-17	-0.209902	0.0240979	3.03e-18	-0.163814	0.0222398	1.76e-13	-0.166915	0.0217789	1.80e-14	NA	NA	NA	NA	NA	NA	NA	NA	NA	NA	NA	NA	NA	NA	NA	NA	NA	NA	NA	NA	NA	NA
Q12841	SeqId_13112_179	invn_OID30254	FSTL1	-0.103268	0.0214579	1.49e-6	-0.125266	0.0220748	1.39e-8	0.0189243	0.024206	0.434	-0.0682438	0.0215427	0.00154	-0.0621656	0.0213406	0.00358	-0.0153373	0.0238016	0.519	-0.105532	0.0220569	1.71e-6	-0.0974976	0.0215607	6.13e-6	-0.0269464	0.0100499	0.00733749	-0.111015	0.0181947	1.05e-9	-0.0685253	0.0110126	4.90e-10	-0.0579486	0.0100645	8.53e-9	-0.0504398	0.0103069	9.89e-7	-0.0749949	0.0108401	4.57e-12	0.0202649	0.0101477	0.0458324	-0.0346049
P10451	SeqId_13113_7	invn_OID20322	Osteopontin	-0.0817463	0.0218665	0.000185	-0.0933687	0.0225092	3.35e-5	0.00193742	0.0247755	0.938	-0.0339632	0.0218166	0.12	-0.0665522	0.0221055	0.00261	-0.0311155	0.0243233	0.201	-0.057936	0.0223622	0.00958	-0.0797286	0.0219652	0.000284	-0.132765	0.00886976	1.54376884479092e-50	-0.175514	0.0161019	1.15e-27	-0.086178	0.0098381	1.96e-18	-0.117695	0.00892257	9.93e-40	-0.136166	0.00913337	2.90e-50	-0.12448	0.00960872	2.20e-38	-0.0974259	0.00898904	2.44056090838288e-27	-0.130394
P51884	SeqId_13114_50	NA	Lumican	-0.00101322	0.0212246	0.962	-0.0627414	0.021673	0.00379	-0.00500757	0.0240944	0.835	0.0199023	0.0214023	0.352	0.0257439	0.0213594	0.228	-0.0266465	0.0236396	0.26	0.0126947	0.0217156	0.559	-0.00702517	0.0212776	0.741	NA	NA	NA	NA	NA	NA	NA	NA	NA	NA	NA	NA	NA	NA	NA	NA	NA	NA	NA	NA	NA	NA
Q8N6Q3	SeqId_13116_25	invn_OID21119	CD177	-0.119862	0.0218911	4.37e-8	-0.124439	0.0225655	3.50e-8	-0.110599	0.0252537	1.19e-5	-0.123562	0.0221353	2.38e-8	-0.113673	0.0221382	2.83e-7	-0.109749	0.0243749	6.71e-6	-0.119699	0.0224567	9.81e-8	-0.119946	0.0220332	5.21e-8	-0.0884264	0.00925923	1.35592335670401e-21	-0.100704	0.0168238	2.15e-9	-0.0878252	0.010325	1.80e-17	-0.0922962	0.00933926	4.95e-23	-0.0944258	0.0095114	3.16e-23	-0.090246	0.010001	1.82e-19	-0.0781116	0.00942574	1.19128304183007e-16	-0.0876654
Q9H4F8	SeqId_13118_5	invn_OID21461	SMOC1	0.728304	0.0199161	9.06e-293	0.73927	0.0205109	1.79e-284	0.865695	0.0224495	2.60e-325	0.747329	0.0200917	7.94e-303	0.736052	0.0200648	1.32e-294	0.813547	0.0220686	1.71e-297	0.756137	0.0203414	1.92e-302	0.742148	0.0198602	1.26e-305	0.304204	0.00851525	7.79541290852076e-276	0.173222	0.0154398	3.28e-29	0.285176	0.00896764	6.35e-222	0.252456	0.00835117	9.55e-201	0.332277	0.00865643	2.35e-322	0.200716	0.00907613	2.28e-108	0.370858	0.0085047	0	0.307053
Q9UK55	SeqId_13119_26	NA	protein Z inhibitor	-0.126387	0.0217557	6.27e-9	-0.087894	0.0223472	8.39e-5	-0.194328	0.024906	6.07e-15	-0.154427	0.0218961	1.75e-12	-0.152846	0.0218693	2.77e-12	-0.153633	0.0242281	2.28e-10	-0.143961	0.0223502	1.19e-10	-0.128197	0.0219103	4.89e-9	NA	NA	NA	NA	NA	NA	NA	NA	NA	NA	NA	NA	NA	NA	NA	NA	NA	NA	NA	NA	NA	NA
O43155	SeqId_13122_19	invn_OID20946	FLRT2	-0.422982	0.0203743	9.84e-96	-0.447795	0.0209623	3.02e-101	-0.318588	0.0230548	1.96e-43	-0.37941	0.0203429	1.24e-77	-0.390537	0.0204299	1.86e-81	-0.341423	0.022597	1.41e-51	-0.422715	0.0209301	1.05e-90	-0.422285	0.0204965	2.59e-94	-0.207025	0.00920314	1.82833416154006e-111	-0.297258	0.0166858	5.40e-71	-0.191853	0.0101701	2.24e-79	-0.219856	0.00927165	2.66e-124	-0.21823	0.00946651	1.38e-117	-0.235105	0.00995614	2.76e-123	-0.154944	0.0092751	1.82354326820763e-62	-0.199896
Q9NZU0	SeqId_13123_3	NA	FLRT3	0.222217	0.0209531	2.81e-26	0.202448	0.0215714	6.29e-21	0.26672	0.0236197	1.43e-29	0.271377	0.0208588	1.07e-38	0.231715	0.0211888	7.78e-28	0.292577	0.0232582	2.74e-36	0.209502	0.0215315	2.25e-22	0.206992	0.0208914	3.84e-23	NA	NA	NA	NA	NA	NA	NA	NA	NA	NA	NA	NA	NA	NA	NA	NA	NA	NA	NA	NA	NA	NA
Q6UXK2	SeqId_13124_20	invn_OID20889	ISLR2	-0.171477	0.0210512	3.77e-16	-0.205944	0.021623	1.66e-21	-0.152671	0.0233554	6.28e-11	-0.106565	0.0207282	2.73e-7	-0.158258	0.0212509	9.54e-14	-0.131832	0.0234192	1.81e-8	-0.181751	0.0215955	3.89e-17	-0.187487	0.0209639	3.78e-19	-0.0654642	0.00943283	3.97272206867957e-12	-0.104814	0.0171242	9.31e-10	-0.0849381	0.0103986	3.13e-16	-0.0469628	0.00949169	7.51e-7	-0.0614089	0.00971445	2.59e-10	-0.0855707	0.0102029	4.99e-17	-0.0558964	0.00959761	5.78471160085026e-09	-0.0807065
P04004	SeqId_13125_45	NA	Vitronectin	0.0861293	0.02174	7.44e-5	0.119625	0.0223513	8.70e-8	0.0599283	0.025095	0.0169	0.0809097	0.021978	0.000232	0.0904767	0.0219842	3.86e-5	0.0648154	0.0242082	0.00742	0.0846623	0.0223184	0.000149	0.0847923	0.0218889	0.000107	NA	NA	NA	NA	NA	NA	NA	NA	NA	NA	NA	NA	NA	NA	NA	NA	NA	NA	NA	NA	NA	NA
Q02487	SeqId_13126_52	invn_OID21079	DSC2	0.00365921	0.0218978	0.867	-0.00864507	0.0225525	0.701	0.184571	0.0242344	2.61e-14	0.0534552	0.0218183	0.0143	0.038704	0.0219594	0.078	0.166293	0.0240389	4.59e-12	0.0179586	0.0224042	0.423	-0.00569895	0.0217933	0.794	-0.0227407	0.00900025	0.0115183	-0.116405	0.016344	1.06e-12	0.0122055	0.0096401	0.205	-0.0532885	0.00899779	3.17e-9	-0.0473728	0.00920839	2.68e-7	-0.0313328	0.00974948	0.00131	0.0650018	0.00888839	2.65231398005744e-13	-0.022457
P01130	SeqId_13129_40	invn_OID20240	LDLR	-0.168091	0.0218209	1.33e-14	-0.168646	0.022494	6.51e-14	-0.127064	0.0251763	4.49e-7	-0.154557	0.0220445	2.36e-12	-0.158192	0.0220436	7.16e-13	-0.137596	0.0242946	1.48e-8	-0.165413	0.0224472	1.72e-13	-0.167275	0.0219558	2.56e-14	0.0046321	0.00913834	0.612237	-0.0434974	0.0165307	0.00851	-0.110695	0.00862779	1.11e-37	-0.0811874	0.00858703	3.24e-21	0.0755722	0.00876737	6.71e-18	-0.193996	0.00945577	1.55e-93	0.0375624	0.00926946	5.08028358548539e-05	-0.00311434
P52789	SeqId_13130_150	invn_OID20065	HXK2	0.215241	0.0210843	1.82e-24	0.206337	0.0217271	2.16e-21	0.240517	0.0242741	3.83e-23	0.223883	0.021313	8.23e-26	0.225814	0.0212879	2.75e-26	0.222336	0.0234815	2.84e-21	0.221783	0.0216365	1.18e-24	0.22033	0.021212	2.84e-25	0.0202861	0.00935481	0.0301245	0.0159434	0.0169772	0.348	0.0149503	0.0104766	0.154	0.0190101	0.00944287	0.0441	0.0219572	0.00963082	0.0226	0.0153471	0.0101337	0.13	0.0183234	0.0095257	0.0544147	0.0212295
P19367	SeqId_13131_5	NA	HXK1	0.0115579	0.0218401	0.597	0.0124013	0.0224939	0.581	-0.0931999	0.0246981	0.000161	-0.0413315	0.0217202	0.0571	-0.022881	0.0219126	0.296	-0.064058	0.0242534	0.00826	0.0189612	0.022467	0.399	0.00455368	0.0219549	0.836	NA	NA	NA	NA	NA	NA	NA	NA	NA	NA	NA	NA	NA	NA	NA	NA	NA	NA	NA	NA	NA	NA
Q13591	SeqId_13132_14	NA	SEM5A	-0.10417	0.0215419	1.33e-6	-0.139272	0.0221377	3.15e-10	-0.151297	0.0248004	1.06e-9	-0.102621	0.0217849	2.47e-6	-0.0986008	0.0217776	5.96e-6	-0.167985	0.0239116	2.14e-12	-0.0919861	0.0221487	3.28e-5	-0.103317	0.0216615	1.85e-6	NA	NA	NA	NA	NA	NA	NA	NA	NA	NA	NA	NA	NA	NA	NA	NA	NA	NA	NA	NA	NA	NA
Q8N2S1	SeqId_13133_73	NA	LTBP4	-0.243454	0.0207366	7.92e-32	-0.261587	0.021353	1.67e-34	-0.140503	0.0228284	7.52e-10	-0.168325	0.0201987	7.85e-17	-0.209826	0.0207345	4.52e-24	-0.177146	0.0230317	1.46e-14	-0.242544	0.0212959	4.73e-30	-0.238407	0.0208248	2.40e-30	NA	NA	NA	NA	NA	NA	NA	NA	NA	NA	NA	NA	NA	NA	NA	NA	NA	NA	NA	NA	NA	NA
Q00987	SeqId_13228_75	NA	MDM2	0.0776221	0.0219017	0.000394	0.0675469	0.0225591	0.00275	0.0387047	0.0252088	0.125	0.0442347	0.0220071	0.0444	0.0666512	0.0221542	0.00263	0.0352394	0.0243731	0.148	0.0852901	0.0225057	0.000151	0.0779536	0.0220615	0.00041	NA	NA	NA	NA	NA	NA	NA	NA	NA	NA	NA	NA	NA	NA	NA	NA	NA	NA	NA	NA	NA	NA
O15151	SeqId_13229_20	NA	MDM4	-0.0162527	0.021728	0.454	-0.0188278	0.0223783	0.4	-0.0508481	0.0249913	0.0419	-0.0424621	0.0218684	0.0522	-0.0281795	0.0219563	0.199	-0.0318243	0.0241923	0.188	-0.0177671	0.0223188	0.426	-0.0213217	0.0218604	0.329	NA	NA	NA	NA	NA	NA	NA	NA	NA	NA	NA	NA	NA	NA	NA	NA	NA	NA	NA	NA	NA	NA
P01859	SeqId_13230_174	NA	IgG2, Kappa	-0.236382	0.0216241	8.16e-28	-0.232476	0.0222882	1.80e-25	-0.224012	0.0249527	2.77e-19	-0.225292	0.0218465	6.19e-25	-0.23383	0.0218305	9.02e-27	-0.212367	0.0240386	1.01e-18	-0.247302	0.0222244	9.22e-29	-0.239508	0.021792	4.24e-28	NA	NA	NA	NA	NA	NA	NA	NA	NA	NA	NA	NA	NA	NA	NA	NA	NA	NA	NA	NA	NA	NA
P01861	SeqId_13231_90	NA	IgG4, Kappa	0.37194	0.0205434	2.90e-73	0.381937	0.0211462	6.38e-73	0.370165	0.0236167	2.28e-55	0.348736	0.0206917	9.82e-64	0.365625	0.0207934	3.29e-69	0.379461	0.0228815	9.13e-62	0.373042	0.0210731	4.03e-70	0.367313	0.0206369	7.22e-71	NA	NA	NA	NA	NA	NA	NA	NA	NA	NA	NA	NA	NA	NA	NA	NA	NA	NA	NA	NA	NA	NA
P56704	SeqId_13236_25	NA	WNT3A	0.219371	0.0217524	6.44e-24	0.214373	0.0224147	1.13e-21	0.116223	0.0245241	2.15e-6	0.172154	0.0217069	2.18e-15	0.183622	0.0217736	3.36e-17	0.148516	0.0241649	7.95e-10	0.215873	0.022357	4.65e-22	0.215351	0.0218038	5.25e-23	NA	NA	NA	NA	NA	NA	NA	NA	NA	NA	NA	NA	NA	NA	NA	NA	NA	NA	NA	NA	NA	NA
Q9Y566	SeqId_13240_170	NA	SHAN1	-0.121626	0.02183	2.53e-8	-0.122855	0.022506	4.79e-8	-0.0724496	0.0252071	0.00405	-0.115335	0.0220728	1.74e-7	-0.115363	0.0220436	1.66e-7	-0.0697852	0.0242749	0.00404	-0.128124	0.0224717	1.19e-8	-0.122669	0.0219826	2.40e-8	NA	NA	NA	NA	NA	NA	NA	NA	NA	NA	NA	NA	NA	NA	NA	NA	NA	NA	NA	NA	NA	NA
Q9BYB0	SeqId_13242_134	NA	SHAN3	0.143762	0.0208236	5.06e-12	0.139574	0.0214669	7.93e-11	0.179563	0.0240792	8.84e-14	0.149907	0.0210514	1.07e-12	0.145501	0.0210656	4.95e-12	0.157049	0.0231899	1.27e-11	0.155491	0.0214213	3.91e-13	0.148907	0.0209566	1.20e-12	NA	NA	NA	NA	NA	NA	NA	NA	NA	NA	NA	NA	NA	NA	NA	NA	NA	NA	NA	NA	NA	NA
P41221	SeqId_13268_45	NA	WNT5A	0.415357	0.0213901	5.41e-84	0.446252	0.0219999	1.77e-91	0.280795	0.0234018	3.60e-33	0.354661	0.0211323	3.26e-63	0.35332	0.020956	8.85e-64	0.323728	0.0237205	2.09e-42	0.424643	0.0219615	2.68e-83	0.405201	0.0214139	7.47e-80	NA	NA	NA	NA	NA	NA	NA	NA	NA	NA	NA	NA	NA	NA	NA	NA	NA	NA	NA	NA	NA	NA
Q30KQ7	SeqId_13374_4	NA	DB113	-0.029485	0.0215179	0.171	-0.0207964	0.022163	0.348	0.0247923	0.0248205	0.318	-0.0154671	0.0217309	0.477	-0.0265228	0.0217701	0.223	0.00590069	0.0239527	0.805	-0.0252727	0.022101	0.253	-0.0202816	0.0216439	0.349	NA	NA	NA	NA	NA	NA	NA	NA	NA	NA	NA	NA	NA	NA	NA	NA	NA	NA	NA	NA	NA	NA
O43761	SeqId_13375_48	NA	SNG3	0.0581471	0.0216251	0.00717	0.0606425	0.0222935	0.00652	0.0640798	0.0249498	0.0102	0.0554588	0.0218694	0.0112	0.0713155	0.0218795	0.00112	0.0440815	0.0240921	0.0673	0.0701591	0.0221741	0.00156	0.0589356	0.021781	0.00681	NA	NA	NA	NA	NA	NA	NA	NA	NA	NA	NA	NA	NA	NA	NA	NA	NA	NA	NA	NA	NA	NA
Q8N8Q1	SeqId_13377_3	NA	C56D1	-0.238854	0.0211334	1.28e-29	-0.23618	0.0217647	1.96e-27	-0.268905	0.0243662	2.56e-28	-0.240382	0.0213667	2.31e-29	-0.250205	0.0213623	1.10e-31	-0.261814	0.0235231	8.96e-29	-0.229984	0.0216868	2.83e-26	-0.243975	0.0212601	1.75e-30	NA	NA	NA	NA	NA	NA	NA	NA	NA	NA	NA	NA	NA	NA	NA	NA	NA	NA	NA	NA	NA	NA
A6NC05	SeqId_13378_80	NA	YD286	0.040584	0.0216974	0.0614	0.0519858	0.0223406	0.02	-0.0591773	0.0245262	0.0158	-0.0163068	0.021521	0.449	0.0120376	0.021835	0.581	-0.0449153	0.0240732	0.0621	0.0564837	0.0222856	0.0113	0.0340785	0.0218226	0.118	NA	NA	NA	NA	NA	NA	NA	NA	NA	NA	NA	NA	NA	NA	NA	NA	NA	NA	NA	NA	NA	NA
P15291	SeqId_13381_49	invn_OID20780	B4GT1	0.300006	0.0215773	6.01e-44	0.3231	0.0222175	6.51e-48	0.443379	0.0243073	2.46e-74	0.325175	0.0217413	1.41e-50	0.338253	0.0215708	2.04e-55	0.398498	0.023901	2.06e-62	0.305597	0.0221373	2.39e-43	0.314538	0.021556	3.17e-48	0.260829	0.00904226	2.18949690672657e-181	0.202533	0.0164078	5.26e-35	0.220251	0.00994358	1.04e-108	0.226589	0.00901698	2.39e-139	0.256854	0.00930922	1.41e-167	0.198896	0.00974808	1.55e-92	0.29283	0.00917117	2.43699234654372e-221	0.265812
P07954	SeqId_13384_110	invn_OID30839	FUMH	0.0512713	0.0216807	0.018	0.0526756	0.0223392	0.0184	0.0818323	0.0249943	0.00106	0.0638214	0.0218759	0.00353	0.0622071	0.0219189	0.00454	0.0687862	0.0241533	0.0044	0.0505476	0.0222713	0.0232	0.0565289	0.0218136	0.00956	-0.0821871	0.0101498	5.77351916245143e-16	-0.0822125	0.0183751	7.67e-6	-0.0848984	0.0113797	8.62e-14	-0.0859259	0.0102457	5.01e-17	-0.082876	0.01047	2.46e-15	-0.0880327	0.0109926	1.16e-15	-0.0789728	0.0103409	2.27577442355749e-14	-0.0815837
Q969K3	SeqId_13386_248	NA	RNF34	0.0624828	0.0214404	0.00357	0.0655946	0.0220962	0.00299	0.0353674	0.0246377	0.151	0.0397847	0.0216151	0.0657	0.0492286	0.0216608	0.023	0.0406424	0.0238694	0.0886	0.0650186	0.0220022	0.00313	0.0635476	0.0215668	0.00321	NA	NA	NA	NA	NA	NA	NA	NA	NA	NA	NA	NA	NA	NA	NA	NA	NA	NA	NA	NA	NA	NA
Q9NZC4	SeqId_13387_55	NA	EHF	-0.0533632	0.0219037	0.0148	-0.0544551	0.0225771	0.0159	-0.0307456	0.0253629	0.225	-0.0417007	0.0221353	0.0596	-0.0370218	0.022126	0.0943	-0.0457999	0.0243891	0.0604	-0.0537024	0.0225447	0.0172	-0.0519268	0.0220893	0.0187	NA	NA	NA	NA	NA	NA	NA	NA	NA	NA	NA	NA	NA	NA	NA	NA	NA	NA	NA	NA	NA	NA
P29120	SeqId_13388_57	NA	NEC1	-0.281088	0.021655	1.58e-38	-0.287049	0.0223176	7.36e-38	-0.205543	0.0245252	5.25e-17	-0.220744	0.0214238	6.78e-25	-0.262837	0.0218239	2.10e-33	-0.216898	0.0240593	1.97e-19	-0.283785	0.0222737	3.51e-37	-0.281501	0.0218227	4.53e-38	NA	NA	NA	NA	NA	NA	NA	NA	NA	NA	NA	NA	NA	NA	NA	NA	NA	NA	NA	NA	NA	NA
P05026	SeqId_13392_13	invn_OID30124	AT1B1	0.722694	0.0203187	4.40e-277	0.821234	0.0203864	8.30e-355	0.657761	0.0231998	7.90e-177	0.713913	0.0205263	4.81e-265	0.693175	0.0203887	2.39e-253	0.683875	0.0226089	5.54e-201	0.708738	0.0208437	2.05e-253	0.725609	0.0204117	8.69e-277	0.0433052	0.0101581	2.02078743346809e-05	0.0295837	0.01843	0.108	0.0572565	0.0113371	4.41e-7	0.0536851	0.0102408	1.59e-7	0.0435287	0.0104509	3.11e-5	0.0391894	0.010983	0.000359	0.0530671	0.0103459	2.92235415371994e-07	0.0486031
Q9BUN8	SeqId_13393_46	NA	DERL1	0.0053392	0.020828	0.798	0.00624836	0.0214675	0.771	0.050802	0.0240177	0.0344	0.0182875	0.021028	0.384	-0.0025202	0.0210389	0.905	0.040449	0.0231823	0.081	0.0116203	0.0213984	0.587	0.00858005	0.0209866	0.683	NA	NA	NA	NA	NA	NA	NA	NA	NA	NA	NA	NA	NA	NA	NA	NA	NA	NA	NA	NA	NA	NA
O15263	SeqId_13397_88	invn_OID21373	HBD-2	0.582456	0.0208032	1.70e-172	0.56561	0.0214143	9.78e-154	0.562977	0.0236651	4.31e-125	0.571845	0.0210146	4.70e-163	0.575839	0.0210543	1.07e-164	0.577158	0.0231727	6.28e-137	0.596378	0.0213206	3.57e-172	0.570402	0.0206338	3.28e-168	0.63879	0.00877607	0	0.579637	0.0159146	1.93e-290	0.595958	0.00955597	3.44e-847	0.603068	0.00874487	2.23e-1035	0.660569	0.00895583	4.84e-1184	0.572131	0.00945309	5.00e-798	0.659076	0.00892116	0	0.627224
Q8IUW5	SeqId_13399_33	NA	RELL1	-0.101792	0.0216888	2.69e-6	-0.10543	0.0223524	2.40e-6	-0.0520525	0.0249244	0.0368	-0.0832759	0.0218825	0.000141	-0.0822565	0.0218767	0.00017	-0.0531598	0.0241317	0.0276	-0.108651	0.0222633	1.06e-6	-0.102165	0.0218205	2.84e-6	NA	NA	NA	NA	NA	NA	NA	NA	NA	NA	NA	NA	NA	NA	NA	NA	NA	NA	NA	NA	NA	NA
P41161	SeqId_13403_5	NA	ETV5	-0.0583727	0.021748	0.00727	-0.0586068	0.0224106	0.00892	0.035212	0.0248298	0.156	-0.0266762	0.0218595	0.222	-0.0336526	0.0218605	0.124	0.0111542	0.0241552	0.644	-0.0593001	0.0223552	0.00799	-0.0545667	0.0218595	0.0126	NA	NA	NA	NA	NA	NA	NA	NA	NA	NA	NA	NA	NA	NA	NA	NA	NA	NA	NA	NA	NA	NA
P20155	SeqId_13405_61	invn_OID30627	ISK2	0.30227	0.0211208	1.85e-46	0.288302	0.0217552	4.39e-40	0.322008	0.0243554	6.62e-40	0.307969	0.0213549	3.79e-47	0.305366	0.0213253	1.65e-46	0.326654	0.0234985	6.24e-44	0.303519	0.0216994	1.86e-44	0.296066	0.0212593	4.38e-44	0.867357	0.00908205	0	0.80622	0.0165101	2.59e-520	0.898611	0.0100729	5.75e-1731	0.847787	0.00912976	3.10e-1875	0.876698	0.00936213	5.83e-1907	0.873309	0.0098442	1.02e-1711	0.898031	0.00922055	0	0.857418
Q9H4P4	SeqId_13411_21	invn_OID21179	RNF41	0.133044	0.020189	4.40e-11	0.132488	0.0208079	1.93e-10	0.190585	0.0233342	3.15e-16	0.144538	0.020396	1.37e-12	0.138565	0.0204427	1.22e-11	0.170166	0.0224748	3.69e-14	0.136776	0.0207502	4.35e-11	0.14007	0.0203194	5.45e-12	0.121135	0.00914468	5.59993209191026e-40	0.0871919	0.0165688	1.42e-7	0.0918094	0.0101358	1.33e-19	0.0989946	0.0091923	4.81e-27	0.137541	0.00936875	8.55e-49	0.0676993	0.00987237	7.01e-12	0.133364	0.00930761	1.83185944224756e-46	0.119274
Q9BQY6	SeqId_13412_5	NA	WFDC6	0.0356809	0.0218625	0.103	0.0361349	0.0225265	0.109	0.00623911	0.025242	0.805	0.023985	0.0220822	0.277	0.0344829	0.0221022	0.119	0.00579558	0.0243432	0.812	0.0444376	0.0224525	0.0478	0.0326169	0.0220188	0.139	NA	NA	NA	NA	NA	NA	NA	NA	NA	NA	NA	NA	NA	NA	NA	NA	NA	NA	NA	NA	NA	NA
Q14C87	SeqId_13416_8	NA	T132D	-0.708417	0.0200112	1.65e-274	-0.732096	0.0205904	6.90e-277	-0.622035	0.0213919	6.79e-186	-0.609188	0.0188051	3.25e-230	-0.684197	0.0201008	6.05e-254	-0.63429	0.022202	1.63e-179	-0.72425	0.0205337	1.62e-272	-0.705815	0.0201078	6.38e-270	NA	NA	NA	NA	NA	NA	NA	NA	NA	NA	NA	NA	NA	NA	NA	NA	NA	NA	NA	NA	NA	NA
Q9NRX6	SeqId_13421_17	NA	KISHB	-0.184766	0.0216154	1.25e-17	-0.171278	0.022256	1.41e-14	-0.114217	0.0247643	3.98e-6	-0.179109	0.0218373	2.36e-16	-0.187572	0.0218186	8.19e-18	-0.112919	0.0239961	2.53e-6	-0.183033	0.022162	1.47e-16	-0.185496	0.021716	1.32e-17	NA	NA	NA	NA	NA	NA	NA	NA	NA	NA	NA	NA	NA	NA	NA	NA	NA	NA	NA	NA	NA	NA
Q16206	SeqId_13422_66	invn_OID30152	ENOX2	0.015426	0.0218927	0.481	0.0390138	0.0225347	0.0834	-0.0562708	0.0250341	0.0246	-0.0242812	0.0219287	0.268	-0.00332937	0.0221157	0.88	-0.0395251	0.0243528	0.105	0.0245611	0.0224864	0.275	0.00873447	0.0220071	0.691	0.0328028	0.0100812	0.0011394	0.0421528	0.0182882	0.0212	0.0169316	0.0112531	0.132	0.0219113	0.010164	0.0311	0.0440256	0.0103652	2.16e-5	0.00717144	0.0108972	0.51	0.0358476	0.010268	0.000481388	0.0319565
Q9BRX8	SeqId_13423_94	NA	CJ058	0.073871	0.0216614	0.000649	0.0824306	0.022322	0.000222	-0.0444906	0.0247477	0.0722	0.0375729	0.0217321	0.0838	0.071754	0.021893	0.00105	-0.0306272	0.0239616	0.201	0.0692716	0.0222777	0.00187	0.0718148	0.0217919	0.000983	NA	NA	NA	NA	NA	NA	NA	NA	NA	NA	NA	NA	NA	NA	NA	NA	NA	NA	NA	NA	NA	NA
Q9NR34	SeqId_13427_66	NA	MA1C1	0.0278688	0.0218818	0.203	0.016953	0.0225441	0.452	0.0847517	0.0245467	0.000555	0.0615753	0.0219717	0.00507	0.0546843	0.0219936	0.0129	0.0490082	0.0243669	0.0443	0.0174097	0.0224562	0.438	0.0443429	0.0216019	0.0401	NA	NA	NA	NA	NA	NA	NA	NA	NA	NA	NA	NA	NA	NA	NA	NA	NA	NA	NA	NA	NA	NA
Q9H1F0	SeqId_13429_3	NA	WF10A	-0.322665	0.0210114	3.20e-53	-0.331566	0.0216414	5.54e-53	-0.3622	0.0241333	6.48e-51	-0.346505	0.0211635	2.99e-60	-0.332109	0.0212325	3.79e-55	-0.348888	0.0233904	2.60e-50	-0.31658	0.02158	1.00e-48	-0.328663	0.0211031	1.09e-54	NA	NA	NA	NA	NA	NA	NA	NA	NA	NA	NA	NA	NA	NA	NA	NA	NA	NA	NA	NA	NA	NA
Q13336	SeqId_13430_50	NA	UT1	0.310728	0.0208048	1.94e-50	0.318735	0.0214408	5.50e-50	0.271231	0.0239212	8.46e-30	0.275723	0.0208766	7.97e-40	0.307382	0.0210724	3.40e-48	0.261349	0.0231427	1.42e-29	0.321607	0.0213914	4.37e-51	0.313322	0.0209523	1.47e-50	NA	NA	NA	NA	NA	NA	NA	NA	NA	NA	NA	NA	NA	NA	NA	NA	NA	NA	NA	NA	NA	NA
Q6UWV7	SeqId_13431_74	NA	F159A	0.016257	0.0210423	0.44	0.0162011	0.0216853	0.455	0.0207652	0.0242746	0.392	0.018015	0.0212818	0.397	0.0261801	0.0212838	0.219	0.0230921	0.0234297	0.324	0.0243201	0.0216385	0.261	0.00861755	0.021127	0.683	NA	NA	NA	NA	NA	NA	NA	NA	NA	NA	NA	NA	NA	NA	NA	NA	NA	NA	NA	NA	NA	NA
Q9NVD7	SeqId_13434_172	NA	PARVA	-0.411198	0.0212439	1.81e-83	-0.404062	0.0218867	4.21e-76	-0.372653	0.0243628	8.13e-53	-0.392444	0.0214343	6.99e-75	-0.394717	0.0214235	8.35e-76	-0.405625	0.0236424	5.60e-66	-0.399556	0.0218016	5.05e-75	-0.404276	0.0213679	7.84e-80	NA	NA	NA	NA	NA	NA	NA	NA	NA	NA	NA	NA	NA	NA	NA	NA	NA	NA	NA	NA	NA	NA
Q6UXL0	SeqId_13435_31	invn_OID30461	IL-20 Rb	-0.0302936	0.0219083	0.167	-0.0258518	0.0225776	0.252	0.018461	0.0252754	0.465	-0.0174874	0.0221361	0.43	-0.0215965	0.0221438	0.329	0.0186314	0.0243739	0.445	-0.0382296	0.0225013	0.0893	-0.0279884	0.0220726	0.205	0.00110459	0.01014	0.913255	-0.0202908	0.018351	0.269	0.00266964	0.0113513	0.814	0.00507922	0.0102339	0.62	0.00312947	0.0104479	0.765	-0.0028907	0.0109741	0.792	-0.00364059	0.0103346	0.724636	0.0051398
P56270	SeqId_13436_54	NA	MAZ	0.33739	0.0215964	5.11e-55	0.325198	0.0222446	2.12e-48	0.33756	0.0248425	4.71e-42	0.354943	0.0218021	1.36e-59	0.358155	0.0217346	5.23e-61	0.332378	0.0240439	1.83e-43	0.326724	0.0222049	5.24e-49	0.337082	0.0217569	3.86e-54	NA	NA	NA	NA	NA	NA	NA	NA	NA	NA	NA	NA	NA	NA	NA	NA	NA	NA	NA	NA	NA	NA
Q9H2X0	SeqId_13438_115	NA	CHRD	-0.0784265	0.021877	0.000337	-0.0896304	0.0225267	6.93e-5	-0.0336233	0.0252608	0.183	-0.0809881	0.0221206	0.000251	-0.0703066	0.0221091	0.00147	-0.0497997	0.0243497	0.0408	-0.0747183	0.0225239	0.000909	-0.0734065	0.021991	0.000844	NA	NA	NA	NA	NA	NA	NA	NA	NA	NA	NA	NA	NA	NA	NA	NA	NA	NA	NA	NA	NA	NA
P0C7M6	SeqId_13439_6	NA	IQCF3	0.218247	0.0215729	4.66e-24	0.231207	0.0222256	2.41e-25	0.147518	0.0244991	1.73e-9	0.163304	0.0214217	2.47e-14	0.20923	0.021823	9.02e-22	0.144726	0.0239618	1.54e-9	0.235159	0.0221484	2.47e-26	0.216841	0.0217209	1.81e-23	NA	NA	NA	NA	NA	NA	NA	NA	NA	NA	NA	NA	NA	NA	NA	NA	NA	NA	NA	NA	NA	NA
Q155Q3	SeqId_13441_30	NA	DIXC1	0.145503	0.0212225	7.08e-12	0.167121	0.0218499	2.03e-14	0.149632	0.0242672	7.00e-10	0.123039	0.0213988	8.93e-9	0.124018	0.0214064	6.89e-9	0.178572	0.0236158	3.98e-14	0.132781	0.0217841	1.09e-9	0.143112	0.0213301	1.95e-11	NA	NA	NA	NA	NA	NA	NA	NA	NA	NA	NA	NA	NA	NA	NA	NA	NA	NA	NA	NA	NA	NA
Q5BIV9	SeqId_13447_42	NA	SPRN	-0.427934	0.0210207	3.97e-92	-0.398298	0.0216232	9.10e-76	-0.292231	0.023611	3.48e-35	-0.377074	0.020917	1.19e-72	-0.38879	0.020913	3.81e-77	-0.326308	0.0232681	1.11e-44	-0.426514	0.0216105	1.05e-86	-0.421444	0.0211759	3.90e-88	NA	NA	NA	NA	NA	NA	NA	NA	NA	NA	NA	NA	NA	NA	NA	NA	NA	NA	NA	NA	NA	NA
Q15427	SeqId_13449_25	invn_OID21278	SF3B4	-0.083951	0.0214397	9.01e-5	-0.080656	0.0220821	0.00026	-0.0343191	0.0247019	0.165	-0.067391	0.021642	0.00185	-0.0828405	0.0216683	0.000132	-0.0345491	0.023852	0.147	-0.088308	0.0220204	6.06e-5	-0.081666	0.0215864	0.000155	-0.00598849	0.00913772	0.51224	-0.0148178	0.0165737	0.371	0.0102098	0.0101947	0.317	-0.0135339	0.00922117	0.142	0.00966101	0.00937341	0.303	-0.00369222	0.0098863	0.709	-0.00600676	0.00930515	0.518586	-0.00683727
P40818	SeqId_13450_49	invn_OID20110	UBP8	0.0363849	0.0201839	0.0714	0.0355686	0.0208044	0.0873	0.0886998	0.0232902	0.00014	0.0446038	0.0203975	0.0288	0.0306632	0.0203979	0.133	0.0749842	0.0224561	0.00084	0.0432031	0.0207299	0.0372	0.0403236	0.020337	0.0474	0.168631	0.0091747	3.5297920909959e-75	0.158211	0.0166469	2.02e-21	0.14394	0.0101821	2.26e-45	0.146117	0.00922064	1.48e-56	0.181885	0.00940763	2.79e-83	0.126113	0.00990288	3.78e-37	0.180843	0.0093383	3.22918220776104e-83	0.166104
Q9H6D8	SeqId_13451_2	NA	FNDC4	0.193982	0.0215255	2.03e-19	0.199242	0.0221823	2.66e-19	0.178229	0.024779	6.35e-13	0.175205	0.021716	7.14e-16	0.197832	0.0217813	1.06e-19	0.165173	0.0239687	5.53e-12	0.203485	0.022066	2.92e-20	0.196024	0.0216694	1.48e-19	NA	NA	NA	NA	NA	NA	NA	NA	NA	NA	NA	NA	NA	NA	NA	NA	NA	NA	NA	NA	NA	NA
P0DJ93	SeqId_13452_113	NA	SIM13	0.15422	0.0215311	7.91e-13	0.164712	0.0221754	1.11e-13	0.180814	0.0248343	3.32e-13	0.157835	0.0217737	4.20e-13	0.152854	0.0217901	2.30e-12	0.177095	0.0239685	1.48e-13	0.14933	0.0220827	1.36e-11	0.159523	0.021663	1.79e-13	NA	NA	NA	NA	NA	NA	NA	NA	NA	NA	NA	NA	NA	NA	NA	NA	NA	NA	NA	NA	NA	NA
O75394	SeqId_13453_2	NA	RM33	-0.107198	0.0215527	6.57e-7	-0.101191	0.0222021	5.17e-6	-0.0973127	0.0248665	9.10e-5	-0.0963044	0.0217748	9.75e-6	-0.10354	0.0217949	2.03e-6	-0.0965085	0.0240029	5.80e-5	-0.108621	0.0221085	8.97e-7	-0.107837	0.0217036	6.74e-7	NA	NA	NA	NA	NA	NA	NA	NA	NA	NA	NA	NA	NA	NA	NA	NA	NA	NA	NA	NA	NA	NA
Q9UKW6	SeqId_13457_33	NA	ELF5	-0.131041	0.0218647	2.06e-9	-0.100784	0.0224768	7.33e-6	-0.107849	0.0252914	2.01e-5	-0.128069	0.0220986	6.82e-9	-0.123914	0.0220926	2.04e-8	-0.101873	0.0243298	2.82e-5	-0.145356	0.0225115	1.07e-10	-0.128535	0.0220078	5.21e-9	NA	NA	NA	NA	NA	NA	NA	NA	NA	NA	NA	NA	NA	NA	NA	NA	NA	NA	NA	NA	NA	NA
Q9NXH8	SeqId_13459_30	NA	CI167	-0.0358054	0.0203293	0.0782	-0.0317614	0.0209528	0.13	0.0235221	0.0234223	0.315	-0.0239725	0.0205339	0.243	-0.0367537	0.0205497	0.0737	0.0084066	0.0226106	0.71	-0.03103	0.0208629	0.137	-0.0317537	0.0204716	0.121	NA	NA	NA	NA	NA	NA	NA	NA	NA	NA	NA	NA	NA	NA	NA	NA	NA	NA	NA	NA	NA	NA
O15335	SeqId_13460_4	invn_OID30660	CHAD	-0.00138427	0.0218759	0.95	-0.0386741	0.0224429	0.0848	0.112182	0.0243914	4.24e-6	0.0707392	0.0214595	0.000979	0.00220338	0.022101	0.921	0.0907055	0.0242558	0.000184	0.0107967	0.022484	0.631	0.000542393	0.0219539	0.98	-0.244538	0.0099754	1.01074555246553e-131	-0.352964	0.0181164	1.53e-84	-0.136624	0.0109249	6.94e-36	-0.216776	0.00998602	1.72e-104	-0.216724	0.010198	3.19e-100	-0.215723	0.0107842	5.13e-89	-0.213625	0.0101299	3.53301815150604e-98	-0.235052
Q92626	SeqId_13463_1	NA	PXDN	-0.302969	0.0208506	7.77e-48	-0.319801	0.021475	3.73e-50	-0.39445	0.0232079	8.74e-65	-0.373318	0.0204039	8.84e-75	-0.29305	0.0210812	6.25e-44	-0.399569	0.0230824	3.92e-67	-0.285196	0.0213632	1.19e-40	-0.309292	0.0209972	4.13e-49	NA	NA	NA	NA	NA	NA	NA	NA	NA	NA	NA	NA	NA	NA	NA	NA	NA	NA	NA	NA	NA	NA
Q8N912	SeqId_13464_8	NA	NRAC	-0.0578646	0.0214783	0.00706	-0.0430795	0.0221272	0.0515	-0.0422785	0.0247495	0.0876	-0.051502	0.0217151	0.0177	-0.0487481	0.0217123	0.0248	-0.0447029	0.0239274	0.0617	-0.0641072	0.0220515	0.00365	-0.0569193	0.0215858	0.00837	NA	NA	NA	NA	NA	NA	NA	NA	NA	NA	NA	NA	NA	NA	NA	NA	NA	NA	NA	NA	NA	NA
[truncated: 5,053 more rows]
[truncated: 3 more columns]

## Sheet: S. Data 3
Supplementary Data 3. Sex-differences in the genetic regulation of protein abundances from aptamer-based technology in Fenland Study. Linear regression models were used to identify protein quantitative trait loci (pQTLs) in each sex. This list includes all sd-pQTLs with a heterogeneity p-value<1.01e-11 between sexes from aptamer-based technology in Fenland study.
[truncated: 16 more rows]

[truncated: 3 more sheets: S. Data 4, S. Data 5, S. Data 6]
